# Supplementary material for: Classic and targeted anti‐leukaemic agents interfere with the cholesterol biogenesis metagene in acute myeloid leukaemia: Therapeutic implications
Source: J Cell Mol Med. 2020 May 25;24(13):7378–92. doi: 10.1111/jcmm.15339 (PMC7339218; doi:10.1111/jcmm.15339)
Supplement: Supplementary file 2 — Table S1A [file JCMM-24-7378-s002.xlsx]

## Sheet: ReadMe
Sample Information
Sample Name	Group	Species	Sample Type	Reference Genome
1_S12	21% untreated ex1	Homo sapiens	mRNA	UCSC hg19
2_S13	21% Quiz 1nM ex1	Homo sapiens	mRNA	UCSC hg19
3_S14	21% Cy 1uM ex1	Homo sapiens	mRNA	UCSC hg19
5_S16	1% untreated ex1	Homo sapiens	mRNA	UCSC hg19
6_S17	1% Quiz 1nM ex1	Homo sapiens	mRNA	UCSC hg19
7_S18	1% Cy 1uM ex1	Homo sapiens	mRNA	UCSC hg19
9_S20	21% untreated ex2	Homo sapiens	mRNA	UCSC hg19
10_S21	21% Quiz 1nM ex2	Homo sapiens	mRNA	UCSC hg19
11_S22	21% Cy 1uM ex2	Homo sapiens	mRNA	UCSC hg19
13_S24	1% untreated ex2	Homo sapiens	mRNA	UCSC hg19
14_S25	1% Quiz 1nM ex2	Homo sapiens	mRNA	UCSC hg19
15_S26	1% Cy 1uM ex2	Homo sapiens	mRNA	UCSC hg19
17_S28	21% untreated ex3	Homo sapiens	mRNA	UCSC hg19
18_S29	21% Quiz 1nM ex3	Homo sapiens	mRNA	UCSC hg19
19_S30	21% Cy 1uM ex3	Homo sapiens	mRNA	UCSC hg19
21_S32	1% untreated ex3	Homo sapiens	mRNA	UCSC hg19
22_S33	1% Quiz 1nM ex3	Homo sapiens	mRNA	UCSC hg19
23_S34	1% Cy 1uM ex3	Homo sapiens	mRNA	UCSC hg19
Sheets information
ILMN_109_Pelus run info	Information of project, library preparation and sequencing
MappingStats	Statistics of mapping and reads distribution across the genome
DE_analysis	Results of differential expression analysis
Key for Columns in DE_analysis
Geneid	UCSC gene name
Chr	chromosome
Start	start position of exons
End	end position of exons
Strand	strand
Length	gene length
foldchange (normoxic: Treated vs Untreated)	fold change
Log2FC	log2 fold change
PValue	p value
FDR	false discovery rate
foldchange (hypoxic: Treated vs Untreated)	fold change
Log2FC	log2 fold change
PValue	p value
FDR	false discovery rate
foldchange (Different drug response: hypoxic vs. normoxic)	fold change
Log2FC	log2 fold change
PValue	p value
FDR	false discovery rate
LogCPM_Sample	Log2 of cpm (counts per million reads)
raw_counts_Sample	raw read counts

## Sheet: ILMN_121_Konig run info
Illumina HiSeq 4000 sequencing:
Sequencing run name	HS_033
Experiment name	ILMN_121_Konig_mRNAseq24_Aug2017
PI	Heiko Konig
Account number	41-852-47
Type of experiment	mRNAseq
Organism	human
Tissue/cell line	Molm14 cell lines
Sample description	Total RNA
RNA / DNA	RNA
Sample receiving date	2017-08-09
Type of sample, or experimental protocol (list all)	Total RNA was extracted with Qiagen RNeasy Plus Mini Kit (Cat No. 74137)
Library protocol	TruSeq Stranded mRNA HT (RS-122-2103). dual Indexes.
Starting amount RNA	500ng
Library prep dates	2017-08-28
Any quality issues for library protocol	Good.
Seuqncing date	2017-09-15
Any quality issues in sequencing	Good. >95% Q30, >1700K cluster density, >360M reads/lane.
Sequencing data receiver	Yunlong Liu
Sample (1-24)	CMG_ID	Sample name	Treatment	RIN	Index Well	i7 name	i7 sample sheet	i5 name	i5 sample sheet		Comments
	1	1	21% untreated ex1	10	C1	D701	ATTACTCG	D503	AGGATAGG
	2	2	21% Quiz 1nM ex1	10	D1	D701	ATTACTCG	D504	TCAGAGCC
	3	3	21% Cy 1uM ex1	10	A2	D702	TCCGGAGA	D501	AGGCTATA
	5	5	1% untreated ex1	10	G3	D703	CGCTCATT	D507	ACGTCCTG
	6	6	1% Quiz 1nM ex1	10	H3	D703	CGCTCATT	D508	GTCAGTAC
	7	7	1% Cy 1uM ex1	9.9	E4	D704	GAGATTCC	D505	CTTCGCCT
	9	9	21% untreated ex2	10	C5	D705	ATTCAGAA	D503	AGGATAGG
	10	10	21% Quiz 1nM ex2	10	D5	D705	ATTCAGAA	D504	TCAGAGCC
	11	11	21% Cy 1uM ex2	10	A6	D706	GAATTCGT	D501	AGGCTATA
	13	13	1% untreated ex2	10	G7	D707	CTGAAGCT	D507	ACGTCCTG
	14	14	1% Quiz 1nM ex2	10	H7	D707	CTGAAGCT	D508	GTCAGTAC
	15	15	1% Cy 1uM ex2	9.8	E8	D708	TAATGCGC	D505	CTTCGCCT
	17	17	21% untreated ex3	5.7	C9	D709	CGGCTATG	D503	AGGATAGG
	18	18	21% Quiz 1nM ex3	5.4	D9	D709	CGGCTATG	D504	TCAGAGCC
	19	19	21% Cy 1uM ex3	9.5	A10	D710	TCCGCGAA	D501	AGGCTATA
	21	21	1% untreated ex3	5.7	G11	D711	TCTCGCGC	D507	ACGTCCTG		<100ng
	22	22	1% Quiz 1nM ex3	5.5	H11	D711	TCTCGCGC	D508	GTCAGTAC		DV200=38%
	23	23	1% Cy 1uM ex3	5.7	E12	D712	AGCGATAG	D505	CTTCGCCT
				5.4
				10

## Sheet: MappingStats
Summary	Samples	1_S12	2_S13	3_S14	4_S15	5_S16	6_S17	7_S18	8_S19	9_S20	10_S21	11_S22	12_S23	13_S24	14_S25	15_S26	16_S27	17_S28	18_S29	19_S30	20_S31	21_S32	22_S33	23_S34	24_S35	Median	Min	Max
READS NUMBER SUMMARY	Raw reads	28979805	11404726	31540960	31004765	28441225	29518595	29689484	32252125	29321986	31216757	30411770	30386202	33001117	32894059	27954340	29947053	29568691	29423407	32222083	33058141	30947415	29031006	29119743	29475458	29.8183	11.4047	33.0581
	Uniquely mapped reads	26852303	10295990	28729537	28693901	26116434	26690475	25119671	29468998	27383512	28664461	27769643	27590110	30185953	29569823	25025275	26639254	27256248	26843925	29275020	30574705	28456399	26416016	25310345	26053880	27.3199	10.296	30.5747
	Total high quality reads	26852200	10295947	28729455	28693840	26116353	26690389	25119582	29468907	27383406	28664344	27769516	27589993	30185829	29569698	25025185	26639157	27256180	26843873	29274939	30574647	28456330	26415958	25310232	26053780
	Mapping regions:
	coding	60374	27927	51141	61202	48196	70157	56047	70404	34920	43523	53837	54663	110766	60449	60434	50904	40451	51649	72565	53595	50836	49473	53539	27522
	coding-rev	8835721	3232623	8979419	9126859	8215444	8456072	7182717	9351282	8884905	9033737	8648964	8757935	9527760	9421253	7997499	8457680	9136714	8780351	9567755	10107840	9415783	8478383	8004263	8248470
	intergenic	878078	400122	1153470	984429	929421	1079991	1822132	1112679	901823	1044523	1113994	962143	1142678	1195885	1129211	1112568	882378	919730	1134733	1036843	1016303	1013785	1242792	1057396
	intron	145023	92119	258543	170458	172541	240984	400417	237129	150554	199786	230374	166070	241679	271346	268168	260544	151008	174226	250052	194090	206139	224764	299611	240403
	intron-rev	1284223	605929	1613969	1419349	1299633	1686651	2218769	1671005	1237581	1551293	1463709	1254220	1619269	1788420	1493617	1586148	1210560	1330778	1431789	1286164	1272032	1482130	1694270	1392618
	junction	7956586	3077957	8064932	8249764	7514780	7831487	6532687	8408172	8134290	8470360	7772088	7822281	8664213	8776677	7218131	7481619	8302823	8232132	8700486	9232558	8641794	8056685	7151555	7326412
	mitochondrial	688032	382892	887491	846989	672607	859453	739072	1011338	621483	902286	749045	754108	659983	907254	626443	1105539	658298	884053	810420	894932	525198	760905	679798	944665
	other-exon	7949	3762	8924	8108	7314	9693	7684	8755	7672	9264	8267	7606	9762	10290	7991	7875	7603	8725	8716	8504	7736	8723	8386	7391
	other-exon-rev	162527	79838	195304	167898	160217	202926	180978	186045	169313	205776	187562	165323	203800	229800	179667	174809	167286	181836	193298	179072	177685	197277	185335	175922
	promoter	31856	17692	49085	40176	31842	45554	395631	48385	32156	40674	44060	32040	40676	46445	54144	58147	37586	37081	55008	44839	46746	40182	74346	56686
	promoter-rev	58132	32933	98959	65575	60936	86943	205752	91477	56280	71950	86486	65410	86639	104222	114390	117864	63021	69180	100533	79513	80333	82609	152332	112723
	utr-3	58989	22867	59398	63652	57298	59564	48148	63799	53667	58788	58674	59787	83162	59438	51860	48884	50664	52732	59262	58471	54365	52337	48644	46844
	utr-3-rev	6342397	2179533	6927249	7119046	6644454	5722949	5030541	6833664	6772589	6693062	7015584	7143807	7398131	6312763	5477274	5800987	6201855	5787281	6482158	6968476	6588225	5639333	5380062	6122023
	utr-5	9916	4475	10977	10179	7725	10645	9603	11396	7488	8971	9965	9190	13502	10790	10545	9814	8950	9693	13474	10626	9536	9044	10229	6798
	utr-5-rev	332397	135278	370594	360156	293945	327320	289404	363377	318685	330351	326907	335410	383809	374666	335811	365775	336983	324426	394690	419124	363619	320328	325070	287907
	Mapped on gene	23886577	8757831	24849595	25302707	23052903	22737374	19476287	25429991	24534252	24943723	24284618	24528300	26412662	25321062	21472275	22570932	24391166	23477457	25610709	27198545	25405148	22836943	21331138	22464462	24.3379	8.75783	27.1985
READS PERCENTAGE SUMMARY	Uniquely mapped reads/raw reads	0.926587	0.902783	0.910864	0.925467	0.91826	0.904192	0.84608	0.913707	0.93389	0.91824	0.913122	0.907982	0.914695	0.898941	0.89522	0.889545	0.921794	0.912332	0.908539	0.924877	0.919508	0.909924	0.869182	0.883918	0.911598	0.84608	0.93389
	Mapping regions/high quality:
	coding	0.00224838	0.00271243	0.00178009	0.00213293	0.00184543	0.00262855	0.00223121	0.00238909	0.00127522	0.00151837	0.00193871	0.00198126	0.00366947	0.00204429	0.00241493	0.00191087	0.0014841	0.00192405	0.00247874	0.00175292	0.00178646	0.00187285	0.00211531	0.00105635
	coding-rev	0.32905	0.31397	0.312551	0.318077	0.314571	0.316821	0.285941	0.317327	0.324463	0.315156	0.311455	0.317432	0.315637	0.318612	0.319578	0.317491	0.335216	0.32709	0.326824	0.330595	0.330885	0.320957	0.316246	0.316594
	intergenic	0.0327004	0.0388621	0.0401494	0.034308	0.0355877	0.0404637	0.0725383	0.0377577	0.0329332	0.0364398	0.0401157	0.0348729	0.0378548	0.0404429	0.045123	0.0417644	0.0323735	0.0342622	0.0387612	0.0339119	0.0357145	0.0383777	0.0491024	0.0405851
	intron	0.00540079	0.00894711	0.00899923	0.00594058	0.00660663	0.00902887	0.0159404	0.00804675	0.005498	0.00696984	0.00829593	0.00601921	0.00800637	0.00917649	0.0107159	0.00978049	0.00554032	0.00649035	0.0085415	0.00634807	0.00724405	0.00850864	0.0118375	0.00922718
	intron-rev	0.0478256	0.0588512	0.0561782	0.0494653	0.0497632	0.0631932	0.0883283	0.056704	0.0451946	0.0541193	0.0527092	0.0454592	0.0536434	0.0604815	0.0596846	0.059542	0.0444141	0.0495747	0.0489084	0.0420664	0.0447012	0.0561074	0.0669401	0.0534517
	junction	0.29631	0.298948	0.28072	0.28751	0.287742	0.29342	0.260064	0.285324	0.297052	0.295502	0.279878	0.283519	0.287029	0.296813	0.288435	0.28085	0.304622	0.306667	0.297199	0.301968	0.303686	0.304993	0.282556	0.281203
	mitochondrial	0.0256229	0.0371886	0.0308913	0.0295181	0.0257542	0.0322008	0.0294221	0.0343188	0.0226956	0.0314776	0.0269736	0.0273327	0.021864	0.0306819	0.0250325	0.0415005	0.0241522	0.0329331	0.0276831	0.0292704	0.0184563	0.0288047	0.0268586	0.0362583
	other-exon	0.000296028	0.000365386	0.000310622	0.000282569	0.000280054	0.000363164	0.000305897	0.000297093	0.00028017	0.000323189	0.000297701	0.00027568	0.000323397	0.000347991	0.000319318	0.000295617	0.000278946	0.000325028	0.000297729	0.000278139	0.000271855	0.000330217	0.000331328	0.000283682
	other-exon-rev	0.00605265	0.00775431	0.00679804	0.00585136	0.00613474	0.00760296	0.00720466	0.00631326	0.00618305	0.00717881	0.00675424	0.00599214	0.00675151	0.00777147	0.00717945	0.00656211	0.00613754	0.00677384	0.00660285	0.00585688	0.00624413	0.0074681	0.00732253	0.00675226
	promoter	0.00118635	0.00171835	0.00170853	0.00140016	0.00121924	0.00170676	0.0157499	0.0016419	0.00117429	0.00141898	0.00158663	0.00116129	0.00134752	0.0015707	0.00216358	0.00218276	0.00137899	0.00138136	0.00187901	0.00146654	0.00164273	0.00152113	0.00293739	0.00217573
	promoter-rev	0.00216489	0.00319864	0.00344451	0.00228533	0.00233325	0.00325746	0.0081909	0.00310419	0.00205526	0.00251009	0.00311442	0.00237079	0.00287019	0.00352462	0.004571	0.00442446	0.00231217	0.00257712	0.0034341	0.00260062	0.00282303	0.00312724	0.00601859	0.00432655
	utr-3	0.0021968	0.00222097	0.00206749	0.00221832	0.00219395	0.00223166	0.00191675	0.00216496	0.00195984	0.00205091	0.00211289	0.00216698	0.002755	0.0020101	0.00207231	0.00183504	0.00185881	0.0019644	0.00202433	0.0019124	0.00191047	0.00198126	0.00192191	0.00179797
	utr-3-rev	0.236197	0.211688	0.24112	0.248104	0.254417	0.21442	0.200264	0.231894	0.247325	0.233498	0.252636	0.258927	0.245086	0.213488	0.21887	0.217762	0.227539	0.21559	0.221423	0.227917	0.231521	0.213482	0.212565	0.234976
	utr-5	0.000369281	0.000434637	0.000382082	0.000354745	0.000295792	0.000398833	0.000382291	0.000386713	0.00027345	0.000312967	0.000358847	0.000333092	0.000447296	0.000364901	0.000421376	0.000368405	0.000328366	0.000361088	0.000460257	0.000347543	0.00033511	0.000342369	0.000404145	0.000260922
	utr-5-rev	0.0123788	0.013139	0.0128994	0.0125517	0.0112552	0.0122636	0.0115211	0.0123309	0.0116379	0.0115248	0.0117722	0.0121569	0.0127149	0.0126706	0.0134189	0.0137307	0.0123635	0.0120857	0.0134822	0.0137082	0.0127781	0.0121263	0.0128434	0.0110505
	Mapped on gene/uniquely mapped	0.889558	0.85061	0.864952	0.881817	0.8827	0.851894	0.775343	0.862943	0.895953	0.8702	0.874506	0.889029	0.875002	0.856318	0.858027	0.847284	0.894886	0.874593	0.874834	0.889578	0.892777	0.864513	0.842787	0.862234	0.872353	0.775343	0.895953

## Sheet: DE_analysis
Gene information							normoxic: Quiz_1nM vs. Untreated				hypoxic: Quiz_1nM vs. Untreated				Quiz_1nM: hypoxic vs. Normoxic				normoxic: Cy_1uM vs. Untreated				hypoxic: Cy_1uM vs. Untreated				Cy_1uM: hypoxic vs. Normoxic																21% ex1 Log2CPM (Counts per Million)				1% ex1 Log2CPM (Counts per Million)
Symbol	Chr	Start	End	Strand	Length	geneName	foldchange	log2FC	PValue	FDR	foldchange	log2FC	PValue	FDR	foldchange	log2FC	PValue	FDR	foldchange	log2FC	PValue	FDR	foldchange	log2FC	PValue	FDR	foldchange	log2FC	PValue	FDR													Log2CPM_1_S12	Log2CPM_2_S13	Log2CPM_3_S14	Log2CPM_4_S15	Log2CPM_5_S16	Log2CPM_6_S17	Log2CPM_7_S18
TUBA1A	chr12;chr12;chr12;chr12;chr12;chr12;chr12;chr12;chr12;chr12;chr12;chr12	49578578;49578578;49578578;49580093;49580093;49580093;49580394;49580394;49580394;49582200;49582672;49582760	49579773;49579773;49579773;49580241;49580241;49580241;49580616;49580616;49580616;49583107;49583107;49583107	-;-;-;-;-;-;-;-;-;-;-;-	2476	tubulin alpha 1a	-2.91739	-1.54468	5.64934e-48	1.94549e-44	-7.55281	-2.91701	3.05794e-158	4.21231e-154	-2.5889	-1.37234	7.39199e-21	1.01825e-16	1.0757	0.105275	0.298263	0.363912	-3.30902	-1.7264	3.44528e-62	4.74588e-58	-3.55951	-1.83168	5.23755e-37	3.60736e-33													7.09419	5.71944	7.3229	7.56707	8.66127	5.9323	7.27596
SRGN	chr10;chr10;chr10;chr10;chr10	70847828;70847828;70856840;70863627;70863627	70847992;70847992;70856987;70864567;70864567	+;+;+;+;+	1254	serglycin	-1.22964	-0.298237	0.0025452	0.010183	-2.99894	-1.58445	1.54388e-55	1.01271e-52	-2.43887	-1.28621	4.24674e-20	2.92494e-16	2.73798	1.45311	2.96441e-47	6.18709e-45	1.09007	hypoxic: Cy_1uM vs. AB1Untreated	0.206648	0.300208	-2.51174	-1.32869	2.33252e-21	4.01631e-18													10.529	10.3046	11.6901	11.0607	11.8816	10.2416	11.8456
C14orf1	chr14;chr14;chr14;chr14;chr14	76117233;76118114;76121229;76123713;76127118	76117977;76118232;76121319;76123876;76127538	-;-;-;-;-	1540	chromosome 14 open reading frame 1	-1.51925	-0.60336	7.06889e-10	1.99537e-08	-3.34736	-1.74302	3.65345e-82	1.00653e-78	-2.20329	-1.13966	1.28302e-17	5.8912e-14	1.29986	0.378352	2.4068e-05	6.66942e-05	-2.16519	-1.11449	1.47918e-36	6.17445e-34	-2.81444	-1.49285	1.54303e-32	7.08506e-29													4.72101	4.0181	4.92686	3.98708	5.86941	4.07613	4.8136
LIPA	chr10;chr10;chr10;chr10;chr10;chr10;chr10;chr10;chr10;chr10;chr10;chr10;chr10;chr10;chr10;chr10;chr10;chr10;chr10;chr10;chr10;chr10;chr10;chr10;chr10;chr10;chr10;chr10	90973326;90973326;90973326;90975695;90975695;90975695;90982268;90982268;90982268;90983441;90983441;90983441;90984849;90984849;90984849;90986652;90986652;90986652;90987957;90987957;90987957;91005433;91005433;91007295;91007295;91011464;91011494;91011494	90974818;90974818;90974818;90975766;90975766;90975766;90982339;90982339;90982339;90983587;90983587;90983587;90984985;90984985;90984985;90986761;90986761;90986761;90988155;90988155;90988155;91005550;91005550;91007406;91007406;91011665;91011796;91011796	-;-;-;-;-;-;-;-;-;-;-;-;-;-;-;-;-;-;-;-;-;-;-;-;-;-;-;-	2793	lipase A, lysosomal acid type	-1.06607	-0.0923025	0.302728	0.443155	-2.21351	-1.14633	1.61995e-37	3.59916e-35	-2.07632	-1.05403	6.91033e-17	2.37974e-13	1.38822	0.473241	9.0787e-08	3.57312e-07	-1.40119	-0.486654	3.51496e-08	3.54455e-07	-1.94517	-0.959895	1.62233e-14	7.44918e-12													7.03834	7.01345	7.597	6.89986	7.76142	6.8435	7.45445
CA2	chr8;chr8;chr8;chr8;chr8;chr8;chr8;chr8;chr8;chr8;chr8;chr8;chr8	86376131;86376131;86377501;86377501;86385922;86386553;86386553;86388027;86388027;86389349;86389349;86392899;86392899	86376344;86376344;86377698;86377698;86386040;86386645;86386645;86388089;86388089;86389504;86389504;86393721;86393721	+;+;+;+;+;+;+;+;+;+;+;+;+	1666	carbonic anhydrase 2	1.10825	0.148289	0.30937	0.450097	-2.76976	-1.46976	3.47226e-23	2.09782e-21	-3.06959	-1.61805	5.60811e-15	1.54503e-11	1.01312	0.0188079	0.897285	0.919035	-1.51295	-0.597368	4.12039e-05	0.000193516	-1.53281	-0.616176	0.0027611	0.0145279													7.64439	7.6282	7.69095	7.1685	9.30164	7.65592	8.6008
CYBB	chrX;chrX;chrX;chrX;chrX;chrX;chrX;chrX;chrX;chrX;chrX;chrX;chrX	37639270;37641341;37642743;37651228;37652918;37655204;37658208;37660509;37663130;37664259;37665640;37668820;37670044	37639375;37641436;37642853;37651312;37653063;37655394;37658337;37660601;37663383;37664421;37665786;37668944;37672714	+;+;+;+;+;+;+;+;+;+;+;+;+	4318	cytochrome b-245 beta chain	2.08189	1.05789	2.98382e-17	3.95213e-15	-1.23224	-0.301282	0.0136509	0.0296735	-2.56538	-1.35917	7.39416e-15	1.69758e-11	7.7206	2.94871	2.71144e-111	3.73501e-107	2.13774	1.09609	5.11806e-19	3.16149e-17	-3.61157	-1.85262	2.11728e-26	5.83312e-23													6.25352	7.67564	9.04975	6.85083	8.05199	7.96125	9.12195
LIMS1	chr2;chr2;chr2;chr2;chr2;chr2;chr2;chr2;chr2;chr2;chr2;chr2;chr2;chr2;chr2;chr2;chr2;chr2;chr2;chr2;chr2;chr2;chr2;chr2;chr2;chr2;chr2;chr2;chr2;chr2;chr2;chr2;chr2;chr2;chr2;chr2;chr2;chr2;chr2;chr2;chr2;chr2;chr2;chr2;chr2;chr2;chr2;chr2;chr2;chr2;chr2;chr2;chr2;chr2;chr2;chr2;chr2;chr2;chr2;chr2	109150811;109204757;109204922;109223617;109237702;109271268;109276061;109276061;109276061;109276061;109276061;109276061;109287237;109287237;109287237;109287237;109287237;109287237;109288781;109288781;109288781;109288781;109288781;109288781;109289336;109289336;109289336;109289336;109289336;109289336;109292334;109292334;109292334;109292334;109292334;109292334;109293062;109293062;109293062;109293062…	109151050;109204881;109205084;109223711;109237917;109271712;109276220;109276220;109276220;109276220;109276220;109276220;109287303;109287303;109287303;109287303;109287303;109287303;109288901;109288901;109288901;109288901;109288901;109288901;109289485;109289485;109289485;109289485;109289485;109289485;109292484;109292484;109292484;109292484;109292484;109292484;109293154;109293154;109293154;109293154…	+;+;+;+;+;+;+;+;+;+;+;+;+;+;+;+;+;+;+;+;+;+;+;+;+;+;+;+;+;+;+;+;+;+;+;+;+;+;+;+;+;+;+;+;+;+;+;+;+;+;+;+;+;+;+;+;+;+;+;+	5513	LIM zinc finger domain containing 1	-1.04767	-0.0671787	0.462115	0.599153	-2.01517	-1.0109	5.6737e-30	6.85572e-28	-1.92349	-0.943726	1.1758e-13	2.31381e-10	1.72076	0.783042	1.43656e-18	2.26156e-17	-1.04	-0.0565778	0.516106	0.61756	-1.78958	-0.83962	1.51976e-11	2.64996e-09													5.91332	5.87889	6.82319	6.55012	6.91088	6.07545	6.9831
MAP7	chr6;chr6;chr6;chr6;chr6;chr6;chr6;chr6;chr6;chr6;chr6;chr6;chr6;chr6;chr6;chr6;chr6;chr6;chr6;chr6;chr6;chr6;chr6;chr6;chr6;chr6;chr6;chr6;chr6;chr6;chr6;chr6;chr6;chr6;chr6;chr6;chr6;chr6;chr6;chr6;chr6;chr6;chr6;chr6;chr6;chr6;chr6;chr6;chr6;chr6;chr6;chr6;chr6;chr6;chr6;chr6;chr6;chr6;chr6;chr6;chr6;chr6;chr6;chr6;chr6;chr6;chr6;chr6;chr6;chr6;chr6;chr6;chr6;chr6;chr6;chr6;chr6;chr6;chr6;chr6…	136663419;136663419;136663419;136663419;136663419;136663419;136663419;136663419;136663419;136663419;136666994;136666994;136666994;136666994;136666994;136666994;136666994;136666994;136666994;136666994;136677830;136677830;136677830;136677830;136677830;136677830;136677830;136677830;136677830;136677830;136680958;136680958;136680958;136680958;136680958;136680958;136680958;136680958;136680958;136680958…	136665376;136665376;136665376;136665376;136665376;136665376;136665376;136665376;136665376;136665376;136667217;136667217;136667217;136667217;136667217;136667217;136667217;136667217;136667217;136667217;136677932;136677932;136677932;136677932;136677932;136677932;136677932;136677932;136677932;136677932;136681015;136681015;136681015;136681015;136681015;136681015;136681015;136681015;136681015;136681015…	-;-;-;-;-;-;-;-;-;-;-;-;-;-;-;-;-;-;-;-;-;-;-;-;-;-;-;-;-;-;-;-;-;-;-;-;-;-;-;-;-;-;-;-;-;-;-;-;-;-;-;-;-;-;-;-;-;-;-;-;-;-;-;-;-;-;-;-;-;-;-;-;-;-;-;-;-;-;-;-;-;-;-;-;-;-;-;-;-;-;-;-;-;-;-;-;-;-;-;-;-;-;-;-;-;-;-;-;-;-;-;-;-;-;-;-;-;-;-;-;-;-;-;-;-;-;-;-	5478	microtubule associated protein 7	-1.35139	-0.434444	0.00345667	0.013092	-3.84255	-1.94206	1.53383e-44	4.9136e-42	-2.8434	-1.50762	1.75322e-13	3.01883e-10	2.91915	1.54555	1.86313e-33	1.28968e-31	1.37965	0.464305	0.000117913	0.000490118	-2.11586	-1.08124	7.68728e-10	6.65989e-08													2.90709	1.91589	4.45282	3.3529	3.97171	2.11901	4.44398
ANPEP	chr15;chr15;chr15;chr15;chr15;chr15;chr15;chr15;chr15;chr15;chr15;chr15;chr15;chr15;chr15;chr15;chr15;chr15;chr15;chr15;chr15	90328126;90333691;90334184;90335391;90335683;90336266;90340806;90342491;90342657;90344342;90344666;90346470;90346673;90346878;90347120;90347484;90347722;90348309;90348552;90349201;90358004	90328732;90333772;90334324;90335558;90335793;90336357;90340953;90342546;90342790;90344418;90344838;90346535;90346738;90347021;90347233;90347638;90347848;90348448;90348694;90350037;90358072	-;-;-;-;-;-;-;-;-;-;-;-;-;-;-;-;-;-;-;-;-	3650	alanyl aminopeptidase, membrane	-1.13746	-0.185819	0.158172	0.274446	-2.76273	-1.4661	6.17591e-34	1.00086e-31	-2.42886	-1.28028	6.60342e-13	1.01069e-09	4.34093	2.118	2.24071e-66	2.2047e-63	1.8952	0.922349	1.02001e-15	3.98034e-14	-2.29049	-1.19565	6.12219e-13	1.75694e-10													3.86522	3.97691	5.81062	4.44147	5.41596	4.26356	6.39377
QPCT	chr2;chr2;chr2;chr2;chr2;chr2;chr2	37571753;37579932;37586723;37594375;37596828;37599499;37599825	37571994;37580078;37587001;37594551;37596927;37599615;37600465	+;+;+;+;+;+;+	1703	glutaminyl-peptide cyclotransferase	-1.04826	-0.0679976	0.682627	0.78249	-3.05218	-1.60984	2.98257e-30	3.73499e-28	-2.91166	-1.54184	1.64163e-12	2.26134e-09	5.69809	2.51048	4.82993e-68	5.54436e-65	2.26887	1.18198	3.0339e-20	2.24688e-18	-2.51142	-1.3285	3.66364e-12	8.01057e-10													2.28237	2.42487	4.89202	2.66486	4.25285	2.94121	5.38774
SLC45A3	chr1;chr1;chr1;chr1;chr1	205626981;205630989;205631961;205633613;205649522	205628799;205631254;205632746;205634014;205649630	-;-;-;-;-	3382	solute carrier family 45 member 3	1.11389	0.155602	0.209265	0.337425	-2.08067	-1.05705	1.90462e-18	6.85018e-17	-2.31763	-1.21265	2.18355e-12	2.7344e-09	2.87687	1.5245	5.4074e-36	4.80561e-34	1.37938	0.464019	7.89775e-05	0.000345314	-2.08563	-1.06048	2.7471e-10	3.05171e-08													5.02717	5.33131	6.37605	5.42832	5.93372	5.3017	6.63863
MVD	chr16;chr16;chr16;chr16;chr16;chr16;chr16;chr16;chr16;chr16	88718348;88719708;88721100;88721607;88722064;88722513;88723844;88724323;88725058;88729419	88719013;88719816;88721215;88721825;88722138;88722712;88723990;88724437;88725128;88729557	-;-;-;-;-;-;-;-;-;-	1857	mevalonate diphosphate decarboxylase	-2.25852	-1.17538	3.29484e-20	6.98252e-18	-5.32074	-2.41163	3.12842e-77	6.15629e-74	-2.35585	-1.23625	3.50656e-12	4.02524e-09	-1.25089	-0.32296	0.00883095	0.0157532	-3.72336	-1.89661	1.9404e-50	2.96989e-47	-2.97656	-1.57365	2.7994e-19	3.50561e-16													6.19044	5.09667	5.64538	5.16536	7.35514	4.97789	5.55881
KREMEN1	chr22;chr22;chr22;chr22;chr22;chr22;chr22;chr22;chr22;chr22;chr22;chr22;chr22;chr22;chr22;chr22;chr22;chr22;chr22	29469066;29469066;29490246;29490246;29494850;29494850;29517345;29517345;29521251;29521251;29533330;29533330;29534612;29534612;29536270;29536270;29537932;29537932;29563032	29469215;29469215;29490408;29490408;29494941;29494941;29517469;29517469;29521404;29521404;29533662;29533662;29534770;29534821;29536354;29536354;29538088;29542808;29564321	+;+;+;+;+;+;+;+;+;+;+;+;+;+;+;+;+;+;+	7479	kringle containing transmembrane protein 1	-2.354	-1.23511	2.28953e-08	4.25161e-07	-10.2082	-3.35166	1.63427e-52	9.00485e-50	-4.33654	-2.11654	5.95562e-12	6.31066e-09	1.97001	0.978205	8.27695e-07	2.82635e-06	-1.09526	-0.131278	0.489142	0.592323	-2.15768	-1.10948	5.25327e-05	0.000614294													2.86628	1.82596	4.17628	3.83635	4.37831	1.60596	4.72899
DUSP6	chr12;chr12;chr12;chr12;chr12	89741602;89741602;89744365;89745417;89745417	89743338;89743338;89744802;89746636;89746636	-;-;-;-;-	3395	dual specificity phosphatase 6	-1.80547	-0.852374	5.84713e-09	1.28724e-07	-4.7529	-2.24881	1.5613e-53	8.96122e-51	-2.6325	-1.39643	7.43454e-12	7.31506e-09	1.36933	0.453468	0.00114876	0.00241703	-1.55421	-0.636185	3.8516e-06	2.39529e-05	-2.12823	-1.08965	2.70391e-08	1.3495e-06													4.65784	3.90186	5.32353	4.76224	5.79173	3.88203	5.50401
ASS1	chr9;chr9;chr9;chr9;chr9;chr9;chr9;chr9;chr9;chr9;chr9;chr9;chr9;chr9;chr9;chr9;chr9;chr9;chr9;chr9;chr9;chr9;chr9;chr9;chr9;chr9;chr9;chr9;chr9;chr9;chr9	133320094;133320094;133325659;133327611;133327611;133329692;133329692;133333788;133333788;133339498;133339498;133342112;133342112;133346221;133346221;133346872;133346872;133352258;133352258;133355103;133355103;133355772;133355772;133364720;133364720;133370254;133370254;133374892;133374892;133376363;133376363	133320382;133320382;133325720;133327720;133327720;133329760;133329760;133333976;133333976;133339554;133339554;133342186;133342186;133346291;133346291;133346902;133346902;133352348;133352348;133355187;133355187;133355836;133355836;133364851;133364851;133370410;133370410;133374957;133374957;133376661;133376661	+;+;+;+;+;+;+;+;+;+;+;+;+;+;+;+;+;+;+;+;+;+;+;+;+;+;+;+;+;+;+	1848	argininosuccinate synthase 1	-1.95532	-0.967404	8.50403e-20	1.67347e-17	1.03799	0.0537916	0.609968	0.69926	2.0296	1.0212	8.18623e-12	7.51769e-09	-1.92571	-0.945393	4.12474e-19	6.86211e-18	-1.08699	-0.120333	0.255358	0.355488	1.77161	0.825061	3.23071e-08	1.56151e-06													8.73697	7.69402	7.67242	8.23463	7.71764	7.82066	7.45317
ACSS2	chr20;chr20;chr20;chr20;chr20;chr20;chr20;chr20;chr20;chr20;chr20;chr20;chr20;chr20;chr20;chr20;chr20;chr20;chr20;chr20;chr20;chr20;chr20;chr20;chr20;chr20;chr20;chr20;chr20;chr20;chr20;chr20;chr20;chr20;chr20;chr20;chr20;chr20;chr20;chr20;chr20;chr20;chr20;chr20;chr20;chr20;chr20;chr20;chr20;chr20;chr20;chr20;chr20;chr20;chr20	33462766;33464328;33464328;33470597;33470597;33470597;33500899;33500899;33500899;33501196;33501196;33501196;33501556;33501556;33501556;33501899;33501899;33501899;33502126;33502126;33502126;33503021;33507238;33507238;33507238;33508342;33508342;33508342;33508809;33508809;33508809;33509133;33509133;33509133;33509347;33509347;33509347;33509589;33509589;33509589;33511126;33511126;33511126;33513501;335…	33462940;33464626;33464626;33470792;33470792;33470792;33500990;33500990;33500990;33501299;33501299;33501299;33501628;33501628;33501628;33501974;33501974;33501974;33502240;33502240;33502240;33503059;33507375;33507375;33507375;33508512;33508512;33508512;33508942;33508942;33508942;33509265;33509265;33509265;33509403;33509403;33509403;33509669;33509669;33509669;33511234;33511234;33511234;33513569;335…	+;+;+;+;+;+;+;+;+;+;+;+;+;+;+;+;+;+;+;+;+;+;+;+;+;+;+;+;+;+;+;+;+;+;+;+;+;+;+;+;+;+;+;+;+;+;+;+;+;+;+;+;+;+;+	3193	acyl-CoA synthetase short-chain family member 2	-1.76293	-0.817972	3.14308e-08	5.70562e-07	-4.62718	-2.21013	4.13728e-49	1.727e-46	-2.62472	-1.39216	1.65666e-11	1.42628e-08	-1.34348	-0.42598	0.00323617	0.00628926	-4.09824	-2.03501	2.7943e-42	2.13842e-39	-3.05046	-1.60903	4.70893e-15	2.40243e-12													5.80627	5.50074	5.56501	5.14985	7.31827	5.58955	5.82652
ECM1	chr1;chr1;chr1;chr1;chr1;chr1;chr1;chr1;chr1;chr1;chr1;chr1;chr1;chr1;chr1;chr1;chr1;chr1;chr1;chr1;chr1;chr1;chr1;chr1;chr1;chr1;chr1;chr1;chr1	150480487;150480487;150480487;150482007;150482007;150482007;150482137;150482137;150482137;150482311;150482398;150482398;150482578;150482578;150482578;150483352;150483352;150483352;150483933;150483933;150484828;150484828;150484828;150485201;150485201;150485201;150485713;150485713;150485713	150480755;150480755;150480755;150482057;150482057;150482057;150482238;150482238;150482232;150482478;150482478;150482478;150482658;150482658;150482658;150483674;150483674;150483674;150484307;150484307;150485048;150485048;150485048;150485288;150485288;150485288;150486265;150486265;150486265	+;+;+;+;+;+;+;+;+;+;+;+;+;+;+;+;+;+;+;+;+;+;+;+;+;+;+;+;+	2231	extracellular matrix protein 1	-1.10391	-0.142628	0.180022	0.301685	-2.21486	-1.14722	1.34857e-26	1.18913e-24	-2.00637	-1.00459	2.64206e-11	2.14085e-08	1.70235	0.767531	3.74089e-13	3.02944e-12	1.24248	0.313222	0.00295088	0.00831086	-1.37013	-0.454309	0.0022678	0.0124872													7.02171	6.5222	7.83934	7.43862	6.94092	5.88336	7.46757
GYS1	chr19;chr19;chr19;chr19;chr19;chr19;chr19;chr19;chr19;chr19;chr19;chr19;chr19;chr19;chr19;chr19;chr19;chr19;chr19;chr19;chr19;chr19;chr19;chr19;chr19;chr19;chr19;chr19;chr19;chr19;chr19;chr19;chr19;chr19;chr19;chr19;chr19;chr19;chr19;chr19;chr19;chr19;chr19;chr19;chr19;chr19	49471382;49471382;49471382;49473032;49473032;49473032;49473803;49473803;49473803;49474185;49474185;49474185;49477470;49477470;49477470;49477877;49477877;49477877;49481181;49481181;49481181;49481355;49481355;49481355;49484787;49484787;49484787;49485512;49485512;49485512;49485977;49485977;49485977;49488718;49488718;49488718;49489107;49489107;49489107;49490451;49490451;49494559;49494559;49496252;494…	49472868;49472868;49472868;49473112;49473112;49473112;49473966;49473966;49473966;49474280;49474280;49474280;49477596;49477596;49477596;49477990;49477990;49477990;49481259;49481259;49481259;49481414;49481414;49481414;49484893;49484893;49484893;49485632;49485632;49485632;49486094;49486094;49486094;49488862;49488862;49488862;49489292;49489292;49489292;49490642;49490642;49494740;49494740;49496610;494…	-;-;-;-;-;-;-;-;-;-;-;-;-;-;-;-;-;-;-;-;-;-;-;-;-;-;-;-;-;-;-;-;-;-;-;-;-;-;-;-;-;-;-;-;-;-	3618	glycogen synthase 1	-1.04855	-0.0684023	0.394479	0.535839	-1.75271	-0.809586	3.94311e-25	2.92023e-23	-1.67155	-0.741184	3.5575e-11	2.57919e-08	1.19434	0.256214	0.00112801	0.00237844	-1.25764	-0.330721	1.98363e-05	0.000101654	-1.50205	-0.586935	1.07062e-07	4.10802e-06													6.45962	6.36743	6.7072	6.43583	7.38305	6.64292	7.07995
SNAI1	chr20;chr20;chr20	48599513;48600361;48604409	48599678;48600888;48605420	+;+;+	1706	snail family transcriptional repressor 1	-1.09427	-0.129969	0.390765	0.532422	-2.83115	-1.50139	3.30975e-26	2.77999e-24	-2.58725	-1.37142	3.46909e-11	2.57919e-08	1.52425	0.608098	1.97522e-05	5.55165e-05	-1.6773	-0.746145	5.85126e-08	5.64038e-07	-2.55663	-1.35424	8.04783e-12	1.51861e-09													3.13722	3.05908	3.76659	3.96598	4.49657	3.28053	3.98395
CFP	chrX;chrX;chrX;chrX;chrX;chrX;chrX;chrX;chrX;chrX;chrX;chrX;chrX;chrX;chrX;chrX;chrX;chrX;chrX	47483612;47483612;47485457;47485457;47485727;47485727;47486172;47486172;47486540;47486540;47486870;47486870;47487501;47487501;47488923;47488923;47489168;47489168;47489528	47483839;47483839;47485568;47485568;47485918;47485918;47486345;47486345;47486731;47486731;47487040;47487040;47487676;47487676;47489073;47489073;47489308;47489369;47489704	-;-;-;-;-;-;-;-;-;-;-;-;-;-;-;-;-;-;-	1775	complement factor properdin	2.48223	1.31164	3.71056e-09	8.54732e-08	-1.62559	-0.700966	0.000936564	0.00283854	-4.03509	-2.0126	5.59588e-11	3.85416e-08	16.6519	4.05762	7.26369e-65	5.26617e-62	2.98048	1.57554	1.48035e-13	4.19585e-12	-5.587	-2.48207	2.67599e-16	1.68367e-13													3.23022	5.07243	7.00795	3.91551	5.4834	5.23521	7.15458
PAM	chr5;chr5;chr5;chr5;chr5;chr5;chr5;chr5;chr5;chr5;chr5;chr5;chr5;chr5;chr5;chr5;chr5;chr5;chr5;chr5;chr5;chr5;chr5;chr5;chr5;chr5;chr5;chr5;chr5;chr5;chr5;chr5;chr5;chr5;chr5;chr5;chr5;chr5;chr5;chr5;chr5;chr5;chr5;chr5;chr5;chr5;chr5;chr5;chr5;chr5;chr5;chr5;chr5;chr5;chr5;chr5;chr5;chr5;chr5;chr5;chr5;chr5;chr5;chr5;chr5;chr5;chr5;chr5;chr5;chr5;chr5;chr5;chr5;chr5;chr5;chr5;chr5;chr5;chr5;chr5…	102201527;102201527;102201527;102201527;102201527;102201527;102202977;102202977;102202977;102202977;102202977;102202977;102237060;102237060;102237060;102237060;102237060;102249638;102249638;102249638;102249638;102249638;102249638;102260661;102260661;102260661;102260661;102260661;102260661;102262289;102262289;102262289;102262289;102262289;102262289;102282541;102282541;102282541;102282541;102282541…	102201988;102201988;102201988;102201988;102201988;102201988;102203097;102203097;102203097;102203097;102203097;102203097;102237117;102237117;102237117;102237117;102237117;102249725;102249725;102249725;102249725;102249725;102249725;102260746;102260746;102260746;102260746;102260746;102260746;102262372;102262372;102262372;102262372;102262372;102262372;102282589;102282589;102282589;102282589;102282589…	+;+;+;+;+;+;+;+;+;+;+;+;+;+;+;+;+;+;+;+;+;+;+;+;+;+;+;+;+;+;+;+;+;+;+;+;+;+;+;+;+;+;+;+;+;+;+;+;+;+;+;+;+;+;+;+;+;+;+;+;+;+;+;+;+;+;+;+;+;+;+;+;+;+;+;+;+;+;+;+;+;+;+;+;+;+;+;+;+;+;+;+;+;+;+;+;+;+;+;+;+;+;+;+;+;+;+;+;+;+;+;+;+;+;+;+;+;+;+;+;+;+;+;+;+;+;+;+	5337	peptidylglycine alpha-amidating monooxygenase	1.03857	0.0545968	0.661075	0.766008	-2.08495	-1.06001	6.26573e-19	2.37116e-17	-2.16536	-1.11461	9.43072e-11	6.1861e-08	1.20811	0.27275	0.0249542	0.0402651	-1.28879	-0.366023	0.00184743	0.00554915	-1.557	-0.638772	0.000159277	0.0015069													4.6886	4.80459	5.1528	4.91684	6.02904	5.12667	5.82389
CPD	chr17;chr17;chr17;chr17;chr17;chr17;chr17;chr17;chr17;chr17;chr17;chr17;chr17;chr17;chr17;chr17;chr17;chr17;chr17;chr17;chr17;chr17;chr17;chr17;chr17;chr17;chr17;chr17;chr17;chr17;chr17;chr17;chr17;chr17;chr17;chr17;chr17;chr17;chr17;chr17;chr17;chr17	28705942;28707496;28712007;28712007;28747859;28747859;28748682;28748682;28749692;28749692;28750524;28750524;28754409;28754409;28758790;28758790;28765993;28765993;28769326;28769326;28770820;28770820;28772709;28772709;28776571;28776571;28778729;28778729;28782357;28782357;28783274;28783274;28783480;28783480;28788198;28788198;28788895;28788895;28789388;28789388;28791606;28791606	28706744;28707660;28712254;28712254;28748001;28748001;28748851;28748851;28750041;28750041;28750715;28750715;28754576;28754576;28758899;28758899;28766095;28766095;28769468;28769468;28770989;28770989;28773038;28773038;28776766;28776766;28778864;28778864;28782488;28782488;28783369;28783369;28783544;28783544;28788329;28788329;28789080;28789080;28789487;28789487;28796675;28796675	+;+;+;+;+;+;+;+;+;+;+;+;+;+;+;+;+;+;+;+;+;+;+;+;+;+;+;+;+;+;+;+;+;+;+;+;+;+;+;+;+;+	9208	carboxypeptidase D	1.23948	0.309737	0.000505701	0.00263266	-1.40376	-0.489301	2.17692e-08	1.8141e-07	-1.73994	-0.799038	1.52028e-10	9.51906e-08	1.84995	0.88749	1.17516e-23	3.19918e-22	1.05682	0.079728	0.359301	0.466526	-1.75049	-0.807762	6.95254e-11	9.57712e-09													6.9716	7.3259	7.77159	7.17004	7.91268	7.54949	8.01855
SERPINA1	chr14;chr14;chr14;chr14;chr14;chr14;chr14;chr14;chr14;chr14;chr14;chr14;chr14;chr14;chr14;chr14;chr14;chr14;chr14;chr14;chr14;chr14;chr14;chr14;chr14;chr14;chr14;chr14;chr14;chr14;chr14;chr14;chr14;chr14;chr14;chr14;chr14;chr14;chr14;chr14;chr14;chr14;chr14;chr14;chr14;chr14;chr14;chr14;chr14;chr14;chr14;chr14;chr14;chr14;chr14;chr14;chr14;chr14;chr14;chr14;chr14;chr14;chr14;chr14;chr14;chr14;chr…	94843084;94843084;94843084;94843084;94843084;94843084;94843084;94843084;94843084;94843084;94843084;94845801;94845801;94845801;94845801;94845801;94845801;94845801;94845801;94845801;94845801;94845801;94847208;94847208;94847208;94847208;94847208;94847208;94847208;94847208;94847208;94847208;94847208;94848929;94848929;94848929;94848929;94848929;94848929;94848929;94848929;94848929;94848929;94848929;948…	94844977;94844977;94844977;94844977;94844977;94844977;94844977;94844977;94844977;94844977;94844977;94845948;94845948;94845948;94845948;94845948;94845948;94845948;94845948;94845948;94845948;94845948;94847478;94847478;94847478;94847478;94847478;94847478;94847478;94847478;94847478;94847478;94847478;94849578;94849578;94849578;94849578;94849578;94849578;94849578;94849578;94849578;94849578;94849578;948…	-;-;-;-;-;-;-;-;-;-;-;-;-;-;-;-;-;-;-;-;-;-;-;-;-;-;-;-;-;-;-;-;-;-;-;-;-;-;-;-;-;-;-;-;-;-;-;-;-;-;-;-;-;-;-;-;-;-;-;-;-;-;-;-;-;-;-;-	3687	serpin family A member 1	1.04392	0.0620141	0.831522	0.89143	-5.36615	-2.42389	2.57318e-21	1.2437e-19	-5.60185	-2.4859	1.63564e-10	9.79608e-08	45.9267	5.52126	1.15876e-93	7.98098e-90	9.47535	3.24418	1.61259e-44	1.70873e-41	-4.84697	-2.27708	4.15618e-12	8.54498e-10													0.952777	0.87584	5.86079	2.08112	2.54328	1.25941	5.95586
EBP	chrX;chrX;chrX;chrX;chrX	48380164;48382087;48385377;48385543;48386622	48380295;48382460;48385413;48385673;48387104	+;+;+;+;+	1157	emopamil binding protein (sterol isomerase)	-1.88154	-0.911915	4.04202e-20	8.43619e-18	-3.46947	-1.79471	2.34889e-73	3.59511e-70	-1.84395	-0.882798	1.74202e-10	9.9985e-08	-1.27241	-0.347564	0.000322424	0.000748086	-2.44833	-1.2918	4.6436e-40	2.66523e-37	-1.92417	-0.944235	4.63801e-12	9.12694e-10													6.73651	5.76553	6.3254	6.32627	7.81959	5.91272	6.68502
GSR	chr8;chr8;chr8;chr8;chr8;chr8;chr8;chr8;chr8;chr8;chr8;chr8;chr8;chr8;chr8;chr8;chr8;chr8;chr8;chr8;chr8;chr8;chr8;chr8;chr8;chr8;chr8;chr8;chr8;chr8;chr8;chr8;chr8;chr8;chr8;chr8;chr8;chr8;chr8;chr8;chr8;chr8;chr8;chr8;chr8;chr8;chr8;chr8	30535580;30535580;30535580;30535580;30538421;30538421;30538421;30538421;30539447;30539447;30539447;30539447;30541605;30541605;30541605;30541605;30546678;30546678;30550486;30550486;30553897;30553897;30553897;30553897;30557598;30557598;30557598;30557598;30560610;30560610;30560610;30560610;30565589;30565589;30565589;30565589;30567331;30567331;30567331;30567331;30569579;30569579;30569579;30569579;305…	30537186;30537186;30537186;30537186;30538554;30538554;30538554;30538554;30539578;30539578;30539578;30539578;30541716;30541716;30541716;30541716;30546836;30546836;30550572;30550572;30553996;30553996;30553996;30553996;30557652;30557652;30557652;30557652;30560757;30560757;30560757;30560757;30565658;30565658;30565658;30565658;30567419;30567419;30567419;30567419;30569605;30569605;30569605;30569605;305…	-;-;-;-;-;-;-;-;-;-;-;-;-;-;-;-;-;-;-;-;-;-;-;-;-;-;-;-;-;-;-;-;-;-;-;-;-;-;-;-;-;-;-;-;-;-;-;-	3160	glutathione-disulfide reductase	-1.03367	-0.0477796	0.512465	0.64503	-1.62225	-0.697993	5.55131e-22	3.00196e-20	-1.5694	-0.650214	2.43401e-10	1.34114e-07	1.04665	0.0657818	0.359699	0.42777	-1.02187	-0.0312138	0.662605	0.74625	-1.06954	-0.0969956	0.338641	0.519578													6.84971	6.77893	7.02371	6.96998	7.09697	6.47106	7.1425
GPR183	chr13;chr13	99946789;99959594	99948417;99959749	-;-	1785	G protein-coupled receptor 183	2.569	1.36121	7.44794e-34	7.32824e-31	1.32642	0.407543	0.00010824	0.0004144	-1.93678	-0.953664	4.89967e-10	2.59588e-07	4.43821	2.14998	5.92143e-83	2.03919e-79	1.85088	0.888208	3.42037e-17	1.64166e-15	-2.3979	-1.26177	7.31636e-17	5.60198e-14													4.42193	6.03756	6.50846	5.53723	5.64322	6.16529	6.53231
FCAMR	chr1;chr1;chr1;chr1;chr1;chr1;chr1;chr1;chr1;chr1;chr1;chr1;chr1;chr1;chr1;chr1;chr1;chr1;chr1;chr1;chr1;chr1;chr1	207131312;207131312;207131312;207133024;207133024;207133024;207133767;207135558;207135558;207135558;207139060;207139060;207139060;207140397;207140397;207140397;207140928;207140928;207140928;207143432;207143432;207143432;207143649	207132021;207132021;207132021;207133142;207133142;207133142;207134568;207135896;207135896;207135896;207139203;207139203;207139203;207140457;207140457;207140457;207140996;207140996;207140996;207143565;207143970;207143970;207143970	-;-;-;-;-;-;-;-;-;-;-;-;-;-;-;-;-;-;-;-;-;-;-	2783	Fc fragment of IgA and IgM receptor	-1.11266	-0.154014	0.330419	0.471074	-2.87916	-1.52565	2.47069e-22	1.36681e-20	-2.58764	-1.37163	7.44666e-10	3.66349e-07	3.39145	1.7619	6.14412e-33	4.10851e-31	2.15444	1.10731	9.61664e-15	3.29525e-13	-1.57417	-0.654587	0.00127618	0.00790443													3.17112	2.93551	4.84293	3.66801	3.65818	2.65395	5.0836
C3AR1	chr12;chr12	8210919;8218874	8212791;8218955	-;-	1955	complement C3a receptor 1	-3.37191	-1.75357	4.51255e-24	1.55401e-21	-9.12482	-3.1898	5.8494e-86	2.01439e-82	-2.70613	-1.43623	7.40507e-10	3.66349e-07	7.75779	2.95565	6.60332e-80	1.81921e-76	1.19757	0.260114	0.0698633	0.123507	-6.47792	-2.69553	3.15242e-38	4.34245e-34													3.6024	2.32991	6.64578	6.57878	5.70595	2.89152	6.20961
GNE	chr9;chr9;chr9;chr9;chr9;chr9;chr9;chr9;chr9;chr9;chr9;chr9;chr9;chr9;chr9;chr9;chr9;chr9;chr9;chr9;chr9;chr9;chr9;chr9;chr9;chr9;chr9;chr9;chr9;chr9;chr9;chr9;chr9;chr9;chr9;chr9;chr9;chr9;chr9;chr9;chr9;chr9;chr9;chr9;chr9;chr9;chr9;chr9;chr9;chr9;chr9;chr9;chr9;chr9;chr9;chr9	36214439;36214439;36214439;36214439;36214439;36218180;36218180;36218180;36218180;36218180;36219835;36219835;36219835;36219835;36219835;36222774;36222774;36222774;36222774;36223370;36223370;36223370;36223370;36223370;36227245;36227245;36227245;36227245;36227245;36229018;36229018;36229018;36229018;36229018;36233917;36233917;36233917;36233917;36233917;36236829;36236829;36236829;36236829;36246028;362…	36217597;36217597;36217597;36217597;36217597;36218296;36218296;36218296;36218296;36218296;36220017;36220017;36220017;36220017;36220017;36222995;36222995;36222995;36222995;36223499;36223499;36223499;36223499;36223499;36227455;36227455;36227455;36227455;36227455;36229105;36229105;36229105;36229105;36229105;36234129;36234129;36234129;36234129;36234129;36236981;36236981;36236981;36236981;36246479;362…	-;-;-;-;-;-;-;-;-;-;-;-;-;-;-;-;-;-;-;-;-;-;-;-;-;-;-;-;-;-;-;-;-;-;-;-;-;-;-;-;-;-;-;-;-;-;-;-;-;-;-;-;-;-;-;-	5476	glucosamine (UDP-N-acetyl)-2-epimerase/N-acetylmannosamine kinase	-1.08011	-0.111175	0.273555	0.412549	-1.97891	-0.984705	6.37277e-23	3.75149e-21	-1.83214	-0.87353	8.21693e-10	3.90304e-07	1.08338	0.115535	0.242013	0.3042	-1.5652	-0.646348	6.97322e-11	1.23007e-09	-1.6957	-0.761883	5.1109e-08	2.2565e-06													5.2827	4.98163	5.32216	5.21389	5.79635	4.7873	5.11835
ALOX5AP	chr13;chr13;chr13;chr13;chr13;chr13;chr13;chr13;chr13;chr13;chr13	31287615;31309645;31309688;31318197;31318197;31326189;31326189;31330081;31330081;31338081;31338081	31287978;31309812;31309812;31318296;31318296;31326259;31326259;31330162;31330162;31338565;31338565	+;+;+;+;+;+;+;+;+;+;+	1270	arachidonate 5-lipoxygenase activating protein	1.07347	0.102277	0.42868	0.569534	-2.01299	-1.00934	4.59888e-15	1.08105e-13	-2.16088	-1.11162	1.02881e-09	4.72393e-07	2.91932	1.54563	2.25471e-32	1.42471e-30	1.27787	0.353745	0.00538688	0.0139594	-2.28452	-1.19189	4.21859e-11	6.2485e-09													6.72057	7.19618	8.31733	7.18989	8.25524	7.66519	8.85619
PTPRJ	chr11;chr11;chr11;chr11;chr11;chr11;chr11;chr11;chr11;chr11;chr11;chr11;chr11;chr11;chr11;chr11;chr11;chr11;chr11;chr11;chr11;chr11;chr11;chr11;chr11;chr11;chr11;chr11;chr11;chr11;chr11;chr11;chr11;chr11	48002110;48002110;48131610;48131610;48134299;48134299;48142555;48142555;48145165;48145165;48146520;48146520;48149332;48149332;48152011;48152011;48153063;48157591;48158555;48161038;48164471;48166227;48166552;48168428;48170999;48171542;48171648;48175348;48177353;48177537;48181482;48185010;48185932;48188756	48002560;48002560;48131628;48131628;48134535;48134535;48142818;48142818;48145422;48145422;48146738;48146738;48149595;48149595;48152268;48152268;48154266;48157848;48158833;48161328;48164602;48166437;48166676;48168515;48171040;48171550;48171735;48175438;48177426;48177671;48181601;48185170;48186067;48192394	+;+;+;+;+;+;+;+;+;+;+;+;+;+;+;+;+;+;+;+;+;+;+;+;+;+;+;+;+;+;+;+;+;+	9053	protein tyrosine phosphatase, receptor type J	1.29315	0.370887	0.000290214	0.0016384	-1.41643	-0.502262	5.4631e-07	3.48515e-06	-1.83166	-0.87315	1.09778e-09	4.87805e-07	2.38968	1.25682	6.45132e-35	5.2897e-33	1.48617	0.571598	9.97649e-09	1.14331e-07	-1.60795	-0.685221	1.31213e-06	3.2104e-05													6.26298	6.62744	7.32496	6.45678	7.19469	6.77208	7.8296
ATP8B4	chr15;chr15;chr15;chr15;chr15;chr15;chr15;chr15;chr15;chr15;chr15;chr15;chr15;chr15;chr15;chr15;chr15;chr15;chr15;chr15;chr15;chr15;chr15;chr15;chr15;chr15;chr15;chr15;chr15;chr15;chr15;chr15;chr15;chr15;chr15;chr15;chr15;chr15;chr15;chr15;chr15;chr15;chr15;chr15;chr15;chr15;chr15;chr15;chr15;chr15;chr15;chr15;chr15;chr15;chr15;chr15;chr15;chr15;chr15;chr15;chr15;chr15;chr15;chr15;chr15;chr15;chr…	50150435;50150435;50150435;50150435;50154442;50154442;50154442;50154442;50158543;50158543;50158543;50158543;50168475;50168475;50168475;50168475;50171573;50171573;50171573;50171573;50189489;50189489;50189489;50189489;50190265;50190265;50190265;50190265;50193289;50193289;50193289;50209131;50209131;50209131;50209131;50211036;50211036;50211036;50211036;50212443;50212443;50212443;50212443;50215576;502…	50152672;50152672;50152672;50152672;50154572;50154572;50154572;50154572;50158681;50158681;50158681;50158681;50168720;50168720;50168720;50168720;50171656;50171656;50171656;50171656;50189712;50189712;50189712;50189712;50190448;50190448;50190448;50190448;50193436;50193436;50193436;50209236;50209236;50209236;50209236;50211147;50211147;50211147;50211147;50212607;50212607;50212607;50212607;50215691;502…	-;-;-;-;-;-;-;-;-;-;-;-;-;-;-;-;-;-;-;-;-;-;-;-;-;-;-;-;-;-;-;-;-;-;-;-;-;-;-;-;-;-;-;-;-;-;-;-;-;-;-;-;-;-;-;-;-;-;-;-;-;-;-;-;-;-;-;-;-;-;-;-;-;-;-;-;-;-;-;-;-;-;-;-;-;-;-;-;-;-;-;-;-;-;-;-;-;-;-;-;-;-;-;-;-;-;-;-;-;-;-;-	5884	ATPase phospholipid transporting 8B4 (putative)	1.28088	0.35714	8.28322e-05	0.000562681	-1.33288	-0.414543	3.82701e-06	2.03619e-05	-1.70726	-0.771684	1.46948e-09	6.32564e-07	1.67023	0.740047	2.08489e-16	2.49951e-15	1.01308	0.0187508	0.833779	0.884847	-1.64866	-0.721296	1.25371e-08	7.11621e-07													6.7297	7.16672	7.53506	7.14718	7.18855	7.03966	7.4196
RAB31	chr18;chr18;chr18;chr18;chr18;chr18;chr18	9708228;9775275;9792151;9814017;9815113;9845579;9859225	9708441;9775354;9792232;9814088;9815219;9845688;9862553	+;+;+;+;+;+;+	3994	RAB31, member RAS oncogene family	1.23051	0.299255	0.00355525	0.0134211	-1.48656	-0.571982	1.82077e-08	1.54156e-07	-1.82923	-0.871238	1.615e-09	6.74142e-07	2.19397	1.13355	1.92221e-28	8.24876e-27	1.42384	0.509786	4.44855e-07	3.49167e-06	-1.54089	-0.62376	1.29217e-05	0.000197775													6.67875	7.15175	7.83982	7.1148	7.35318	7.05479	8.03938
FDPS	chr1;chr1;chr1;chr1;chr1;chr1;chr1;chr1;chr1;chr1;chr1;chr1;chr1;chr1;chr1;chr1;chr1;chr1;chr1;chr1;chr1;chr1;chr1;chr1;chr1;chr1;chr1;chr1;chr1;chr1;chr1;chr1;chr1;chr1;chr1;chr1;chr1;chr1;chr1;chr1;chr1;chr1;chr1;chr1;chr1;chr1;chr1;chr1;chr1;chr1;chr1	155278539;155278539;155278539;155278539;155278705;155279580;155279580;155279834;155279834;155279834;155279855;155282046;155282046;155282046;155282046;155282046;155287732;155287732;155287732;155287732;155287732;155287960;155287960;155287960;155287960;155287960;155288456;155288456;155288456;155288456;155288456;155288647;155288647;155288647;155288647;155288647;155289402;155289402;155289402;155289402…	155278756;155278756;155278756;155278756;155278867;155279756;155279756;155279996;155279996;155279996;155279996;155282186;155282186;155282186;155282186;155282186;155287812;155287812;155287812;155287812;155287812;155288082;155288082;155288082;155288082;155288082;155288544;155288544;155288544;155288544;155288544;155288719;155288719;155288719;155288719;155288719;155289479;155289479;155289479;155289479…	+;+;+;+;+;+;+;+;+;+;+;+;+;+;+;+;+;+;+;+;+;+;+;+;+;+;+;+;+;+;+;+;+;+;+;+;+;+;+;+;+;+;+;+;+;+;+;+;+;+;+	1647	farnesyl diphosphate synthase	-2.25314	-1.17194	4.76067e-26	1.87366e-23	-4.28519	-2.09936	3.13221e-76	5.39327e-73	-1.90187	-0.92742	2.27297e-09	9.20887e-07	-1.77646	-0.829009	4.35193e-14	3.94134e-13	-3.40057	-1.76578	1.12273e-55	2.20937e-52	-1.91424	-0.936769	1.40279e-09	1.13515e-07													8.66859	7.36933	7.82507	8.01577	9.37961	7.33316	7.76149
CCNA1	chr13;chr13;chr13;chr13;chr13;chr13;chr13;chr13;chr13;chr13;chr13;chr13;chr13;chr13;chr13;chr13;chr13;chr13;chr13;chr13;chr13;chr13;chr13;chr13;chr13;chr13;chr13;chr13;chr13;chr13;chr13;chr13;chr13;chr13;chr13;chr13	37005967;37005967;37006409;37006409;37007170;37007170;37007173;37007173;37011766;37011766;37011766;37011766;37012204;37012204;37012204;37012204;37012781;37012781;37012781;37012781;37014116;37014116;37014116;37014116;37015255;37015255;37015255;37015255;37016308;37016308;37016308;37016308;37016751;37016751;37016751;37016751	37006303;37006303;37006866;37006866;37007358;37007358;37007358;37007358;37012012;37012012;37012012;37012012;37012328;37012328;37012328;37012328;37013004;37013004;37013004;37013004;37014320;37014320;37014320;37014320;37015368;37015368;37015368;37015368;37016441;37016441;37016441;37016441;37017019;37017019;37017019;37017019	+;+;+;+;+;+;+;+;+;+;+;+;+;+;+;+;+;+;+;+;+;+;+;+;+;+;+;+;+;+;+;+;+;+;+;+	2302	cyclin A1	-1.23325	-0.302465	0.0298624	0.0755888	-2.7542	-1.46163	2.03846e-26	1.75499e-24	-2.23329	-1.15917	2.48679e-09	9.78728e-07	2.9761	1.57342	3.4331e-30	1.75151e-28	1.22702	0.295156	0.0270131	0.055524	-2.42547	-1.27827	1.9357e-11	3.17432e-09													5.29659	5.47137	6.9842	6.56305	6.6666	5.63429	7.29031
PLAUR	chr19;chr19;chr19;chr19;chr19;chr19;chr19;chr19;chr19;chr19;chr19;chr19;chr19;chr19;chr19;chr19;chr19;chr19;chr19;chr19;chr19;chr19;chr19;chr19;chr19;chr19	44150247;44152719;44152723;44152723;44156377;44156377;44156377;44159591;44159591;44159591;44160631;44160631;44160631;44160631;44169468;44169468;44169468;44169468;44171733;44171733;44171733;44171733;44174218;44174218;44174218;44174218	44150700;44153295;44153295;44153295;44156523;44156523;44156523;44159725;44159725;44159725;44160792;44160792;44160792;44160792;44169611;44169611;44169611;44169611;44171843;44171843;44171843;44171843;44174498;44174498;44174498;44174498	-;-;-;-;-;-;-;-;-;-;-;-;-;-;-;-;-;-;-;-;-;-;-;-;-;-	2011	plasminogen activator, urokinase receptor	-1.92855	-0.947514	2.3523e-14	1.85159e-12	-3.93406	-1.97602	4.92027e-57	3.38884e-54	-2.03991	-1.0285	2.73057e-09	1.01206e-06	1.51445	0.598792	5.63978e-07	1.97679e-06	1.00145	0.00209438	0.985845	0.990592	-1.51225	-0.596697	0.000381377	0.00301202													6.05171	5.05769	6.4056	6.87649	6.97187	5.4276	7.04086
HIP1	chr7;chr7;chr7;chr7;chr7;chr7;chr7;chr7;chr7;chr7;chr7;chr7;chr7;chr7;chr7;chr7;chr7;chr7;chr7;chr7;chr7;chr7;chr7;chr7;chr7;chr7;chr7;chr7;chr7;chr7;chr7;chr7;chr7;chr7;chr7;chr7;chr7;chr7;chr7;chr7;chr7;chr7;chr7;chr7;chr7;chr7;chr7;chr7;chr7;chr7;chr7;chr7;chr7;chr7;chr7;chr7;chr7;chr7;chr7;chr7	75162619;75162619;75168643;75168643;75171238;75171238;75172170;75172170;75173993;75173993;75174386;75174386;75176237;75177053;75178189;75178189;75182752;75182752;75183412;75183412;75183739;75183739;75184720;75184720;75185330;75185330;75186014;75186014;75186958;75186958;75187471;75187471;75189036;75189036;75190633;75190633;75191377;75191377;75192239;75192239;75192492;75192492;75197503;75197503;752…	75167545;75167545;75168751;75168751;75171299;75171299;75172293;75172293;75174098;75174098;75174486;75174486;75176330;75177111;75178299;75178299;75182888;75182888;75183519;75183519;75183825;75183825;75184855;75184855;75185473;75185473;75186115;75186115;75187074;75187074;75187559;75187559;75189219;75189219;75190705;75190705;75191474;75191474;75192379;75192379;75192567;75192567;75197560;75197560;752…	-;-;-;-;-;-;-;-;-;-;-;-;-;-;-;-;-;-;-;-;-;-;-;-;-;-;-;-;-;-;-;-;-;-;-;-;-;-;-;-;-;-;-;-;-;-;-;-;-;-;-;-;-;-;-;-;-;-;-;-	8040	huntingtin interacting protein 1	-1.14957	-0.201099	0.0434983	0.102076	-2.04542	-1.0324	1.52176e-25	1.19104e-23	-1.77929	-0.831301	2.79188e-09	1.01206e-06	2.3263	1.21804	8.32466e-35	6.70598e-33	1.23467	0.304127	0.00175687	0.00530837	-1.88414	-0.91391	3.57029e-11	5.46453e-09													6.76787	6.66521	7.91207	7.44276	7.65194	6.85002	8.0602
HMGCS1	chr5;chr5;chr5;chr5;chr5;chr5;chr5;chr5;chr5;chr5;chr5;chr5;chr5;chr5;chr5;chr5;chr5;chr5;chr5;chr5;chr5	43287572;43287572;43292576;43292576;43292950;43292950;43294158;43294158;43294793;43294793;43295854;43295854;43297104;43297104;43298111;43298111;43298620;43298620;43307868;43313458;43313458	43291322;43291322;43292739;43292739;43293075;43293075;43294264;43294264;43294963;43294963;43296019;43296019;43297268;43297268;43298236;43298236;43299077;43299077;43307926;43313614;43313614	-;-;-;-;-;-;-;-;-;-;-;-;-;-;-;-;-;-;-;-;-	5450	3-hydroxy-3-methylglutaryl-CoA synthase 1	-3.02779	-1.59827	5.26996e-15	4.50892e-13	-9.75585	-3.28627	9.87363e-52	5.03738e-49	-3.2221	-1.688	2.79173e-09	1.01206e-06	-3.20403	-1.67989	2.3138e-16	2.76913e-15	-11.9792	-3.58246	2.14464e-59	9.84747e-56	-3.73879	-1.90257	2.39477e-11	3.83581e-09													7.8899	6.03254	6.13778	6.52509	9.61395	6.21495	6.43571
FANCE	chr6;chr6;chr6;chr6;chr6;chr6;chr6;chr6;chr6;chr6	35420138;35423524;35425333;35425693;35426074;35427108;35427459;35428329;35430566;35434021	35420570;35424130;35425377;35425761;35426217;35427231;35427537;35428395;35430691;35434881	+;+;+;+;+;+;+;+;+;+	2555	Fanconi anemia complementation group E	-1.53804	-0.621093	1.08454e-10	3.75367e-09	-2.66325	-1.41319	1.29169e-50	5.93102e-48	-1.73159	-0.792095	3.62939e-09	1.28192e-06	1.24381	0.31477	0.000582177	0.00128869	1.0142	0.0203483	0.821665	0.875363	-1.22639	-0.294422	0.0219697	0.072661													5.70112	4.85093	5.97296	5.61609	6.12764	4.86444	6.24935
STRBP	chr9;chr9;chr9;chr9;chr9;chr9;chr9;chr9;chr9;chr9;chr9;chr9;chr9;chr9;chr9;chr9;chr9;chr9;chr9;chr9;chr9;chr9;chr9;chr9;chr9;chr9;chr9;chr9;chr9;chr9;chr9;chr9;chr9;chr9;chr9;chr9;chr9;chr9;chr9;chr9;chr9;chr9;chr9;chr9;chr9;chr9;chr9;chr9;chr9;chr9;chr9;chr9;chr9;chr9;chr9;chr9;chr9	125883908;125883908;125883908;125890493;125890493;125890493;125895124;125895124;125895124;125898320;125898320;125898320;125898660;125898660;125898660;125901808;125901808;125901808;125909134;125909134;125909134;125910057;125910057;125910057;125920291;125920291;125920291;125920611;125920611;125920611;125921375;125921375;125921375;125922646;125922646;125922646;125923256;125923256;125923256;125930468…	125887952;125887952;125887952;125890537;125890537;125890537;125895247;125895247;125895247;125898460;125898460;125898460;125898794;125898794;125898794;125901966;125901966;125901966;125909333;125909333;125909333;125910149;125910149;125910149;125920402;125920402;125920402;125920708;125920708;125920708;125921486;125921486;125921486;125922741;125922741;125922741;125923347;125923347;125923347;125930537…	-;-;-;-;-;-;-;-;-;-;-;-;-;-;-;-;-;-;-;-;-;-;-;-;-;-;-;-;-;-;-;-;-;-;-;-;-;-;-;-;-;-;-;-;-;-;-;-;-;-;-;-;-;-;-;-;-	6607	spermatid perinuclear RNA binding protein	-1.13235	-0.179314	0.0239397	0.0632954	1.38513	0.47002	2.0713e-09	2.10414e-08	1.56844	0.649334	5.94042e-09	1.99584e-06	-1.65428	-0.726205	4.61522e-20	8.49928e-19	1.0156	0.0223288	0.780852	0.843442	1.68008	0.748534	3.09763e-11	4.79437e-09													5.82982	5.48246	5.0699	5.60362	5.39174	5.77108	5.40895
MMP9	chr20;chr20;chr20;chr20;chr20;chr20;chr20;chr20;chr20;chr20;chr20;chr20;chr20	44637547;44638505;44639122;44639561;44639782;44640213;44640776;44641066;44641894;44642296;44642763;44643010;44644889	44637703;44638737;44639270;44639689;44639955;44640386;44640952;44641221;44642173;44642435;44642913;44643113;44645200	+;+;+;+;+;+;+;+;+;+;+;+;+	2336	matrix metallopeptidase 9	-2.35685	-1.23686	4.44507e-12	2.08268e-10	-6.34568	-2.66578	1.38965e-51	6.60084e-49	-2.69244	-1.42892	5.8603e-09	1.99584e-06	10.2208	3.35344	2.1112e-79	4.84697e-76	2.87687	1.5245	1.98773e-20	1.52117e-18	-3.55276	-1.82894	2.83418e-15	1.50157e-12													3.77989	2.65122	7.28524	4.97783	5.72908	3.65769	7.31861
FBRSL1	chr12;chr12;chr12;chr12;chr12;chr12;chr12;chr12;chr12;chr12;chr12;chr12;chr12;chr12;chr12;chr12;chr12	133067157;133084739;133102320;133104539;133124589;133144067;133146512;133146921;133147893;133148874;133149113;133150905;133153385;133158025;133158327;133158648;133159557	133067447;133084936;133102409;133104574;133124618;133144112;133146827;133147126;133148110;133148930;133149208;133151150;133153517;133158102;133158410;133158852;133161773	+;+;+;+;+;+;+;+;+;+;+;+;+;+;+;+;+	4547	fibrosin like 1	-1.10598	-0.145327	0.0985253	0.192946	1.49716	0.582228	7.62327e-11	1.00489e-09	1.65583	0.727556	6.61118e-09	2.16831e-06	-1.63373	-0.708169	8.60515e-16	9.66063e-15	1.29317	0.370914	3.85206e-05	0.000182219	2.11269	1.07908	1.04989e-17	1.11248e-14													6.72799	6.4048	5.93022	6.1934	5.69979	6.21747	5.93408
ONECUT2	chr18;chr18	55102917;55143669	55104176;55158530	+;+	16122	one cut homeobox 2	-1.04044	-0.0571941	0.783194	0.85766	3.18268	1.67024	1.14828e-14	2.53488e-13	3.31139	1.72744	7.2129e-09	2.31065e-06	-2.59697	-1.37683	7.95779e-11	4.67855e-10	1.65075	0.72312	0.000777709	0.00260023	4.28694	2.09995	3.33712e-12	7.79132e-10													5.47549	4.79277	4.0355	5.03467	3.6222	4.97591	4.05743
SLC2A5	chr1;chr1;chr1;chr1;chr1;chr1;chr1;chr1;chr1;chr1;chr1;chr1;chr1;chr1;chr1;chr1;chr1	9097005;9097956;9098490;9098887;9099611;9099859;9100123;9101427;9101844;9107669;9107669;9117507;9117507;9118211;9118211;9129563;9129563	9097848;9098083;9098565;9098988;9099721;9100046;9100248;9101996;9101996;9107793;9107793;9117667;9117667;9118309;9118309;9129887;9129887	-;-;-;-;-;-;-;-;-;-;-;-;-;-;-;-;-	2855	solute carrier family 2 member 5	1.23336	0.302599	0.0161441	0.0461475	-1.61385	-0.690511	3.74131e-09	3.62169e-08	-1.99047	-0.993109	7.46089e-09	2.33577e-06	1.47422	0.559951	4.9243e-06	1.50872e-05	-1.29619	-0.374275	0.00132537	0.00415592	-1.91086	-0.934225	3.34107e-08	1.6092e-06													4.40778	4.88473	5.08784	4.17348	6.02609	5.52721	5.80535
QSOX1	chr1;chr1;chr1;chr1;chr1;chr1;chr1;chr1;chr1;chr1;chr1;chr1;chr1;chr1;chr1;chr1;chr1;chr1;chr1;chr1;chr1;chr1;chr1;chr1;chr1	180123968;180123968;180135626;180135626;180144456;180144456;180145066;180145066;180147929;180147929;180151309;180151309;180153051;180153051;180155188;180155188;180158687;180158687;180159568;180159568;180163348;180163348;180165397;180165397;180166468	180124307;180124307;180135726;180135726;180144501;180144501;180145168;180145168;180148019;180148019;180151454;180151454;180153185;180153185;180155317;180155317;180158809;180158809;180159715;180159715;180163527;180163527;180165734;180167169;180167169	+;+;+;+;+;+;+;+;+;+;+;+;+;+;+;+;+;+;+;+;+;+;+;+;+	3316	quiescin sulfhydryl oxidase 1	-1.05491	-0.0771202	0.351868	0.492629	-1.68282	-0.750878	1.10691e-19	4.51115e-18	-1.59522	-0.673758	8.19601e-09	2.47194e-06	2.67884	1.42161	6.7312e-65	5.15124e-62	1.78588	0.836635	3.12297e-24	3.64568e-22	-1.50001	-0.584974	4.57317e-07	1.3665e-05													8.22922	8.10646	9.50907	8.74941	8.66206	8.07249	9.46571
FDFT1	chr8;chr8;chr8;chr8;chr8;chr8;chr8;chr8;chr8;chr8;chr8;chr8;chr8;chr8;chr8;chr8;chr8;chr8;chr8;chr8;chr8;chr8;chr8;chr8;chr8;chr8;chr8;chr8;chr8;chr8;chr8;chr8;chr8;chr8;chr8;chr8;chr8;chr8;chr8;chr8;chr8;chr8;chr8;chr8;chr8;chr8;chr8;chr8;chr8;chr8;chr8;chr8;chr8;chr8;chr8;chr8;chr8;chr8;chr8;chr8;chr8;chr8;chr8;chr8;chr8;chr8;chr8;chr8;chr8;chr8;chr8;chr8;chr8;chr8;chr8;chr8;chr8;chr8;chr8;chr8…	11653082;11653082;11653082;11659767;11660120;11660120;11660120;11660268;11660268;11660553;11660598;11660831;11665452;11665926;11666303;11666303;11666303;11666303;11666303;11666303;11666303;11666303;11666653;11667176;11667176;11667176;11667176;11667176;11667176;11667176;11667176;11667176;11667176;11679259;11679259;11679259;11679259;11679259;11679259;11679259;11679259;11679259;11679259;11683533;116…	11653520;11653520;11653520;11659964;11660419;11660440;11660440;11660440;11660440;11661027;11660734;11661027;11665826;11666400;11666400;11666400;11666400;11666400;11666400;11666400;11666400;11666400;11666999;11667359;11667359;11667359;11667359;11667359;11667359;11667359;11667359;11667359;11667359;11679387;11679387;11679387;11679387;11679387;11679387;11679387;11679387;11679387;11679387;11683724;116…	+;+;+;+;+;+;+;+;+;+;+;+;+;+;+;+;+;+;+;+;+;+;+;+;+;+;+;+;+;+;+;+;+;+;+;+;+;+;+;+;+;+;+;+;+;+;+;+;+;+;+;+;+;+;+;+;+;+;+;+;+;+;+;+;+;+;+;+;+;+;+;+;+;+;+;+;+;+;+;+;+;+;+;+;+;+;+	4387	farnesyl-diphosphate farnesyltransferase 1	-1.62711	-0.702312	1.51643e-20	3.36916e-18	-2.48686	-1.31432	4.92942e-67	4.8502e-64	-1.52839	-0.612012	8.25477e-09	2.47194e-06	-1.3577	-0.44117	3.98556e-09	1.87184e-08	-2.18693	-1.12891	2.56961e-50	3.53964e-47	-1.61076	-0.687738	8.42274e-11	1.14874e-08													9.12817	8.3376	8.57401	8.53246	9.81925	8.50247	8.74261
ADAM10	chr15;chr15;chr15;chr15;chr15;chr15;chr15;chr15;chr15;chr15;chr15;chr15;chr15;chr15;chr15;chr15	58887403;58891797;58902496;58903198;58904007;58913670;58919899;58925395;58932976;58936085;58938254;58957296;58971323;58974395;59009776;59041679	58889840;58891923;58902716;58903306;58904190;58913820;58920082;58925558;58933159;58936177;58938403;58957396;58971481;58974513;59009926;59042177	-;-;-;-;-;-;-;-;-;-;-;-;-;-;-;-	5034	ADAM metallopeptidase domain 10	1.13083	0.177384	0.0174534	0.0491155	-1.34192	-0.424299	7.41927e-09	6.75482e-08	-1.51749	-0.601683	8.96422e-09	2.57254e-06	1.41924	0.505114	7.50854e-12	5.06514e-11	1.00763	0.0109613	0.880782	0.918593	-1.40849	-0.494153	1.92333e-06	4.30387e-05													7.12436	7.36135	7.61932	7.41514	7.77201	7.39278	7.79511
DCUN1D3	chr16;chr16;chr16	20869396;20873430;20911526	20871691;20873965;20911561	-;-;-	2868	defective in cullin neddylation 1 domain containing 3	-1.34945	-0.432374	0.00785492	0.0257072	-3.25126	-1.701	1.45849e-30	1.87764e-28	-2.40932	-1.26863	8.80068e-09	2.57254e-06	2.02407	1.01726	1.7331e-12	1.27122e-11	-1.00939	-0.0134804	0.920866	0.948526	-2.04307	-1.03074	1.91561e-07	6.66622e-06													2.61356	2.32991	3.70454	3.71934	4.07797	2.3694	4.01195
SQLE	chr8;chr8;chr8;chr8;chr8;chr8;chr8;chr8;chr8;chr8;chr8	126010720;126015418;126017767;126019633;126021213;126021414;126023779;126030301;126030873;126033026;126033995	126011936;126015670;126017947;126019729;126021326;126021585;126023874;126030443;126030969;126033113;126034525	+;+;+;+;+;+;+;+;+;+;+	2989	squalene epoxidase	-1.657	-0.728575	2.20455e-08	4.1093e-07	-3.43745	-1.78134	5.69175e-41	1.56808e-38	-2.0745	-1.05276	9.48604e-09	2.66674e-06	-1.42102	-0.506928	9.09176e-05	0.000229881	-2.91874	-1.54535	1.19693e-31	3.05328e-29	-2.05398	-1.03842	1.43533e-08	7.86477e-07													8.16547	7.36933	7.56709	7.78552	9.22737	7.44071	7.96734
LDLR	chr19;chr19;chr19;chr19;chr19;chr19;chr19;chr19;chr19;chr19;chr19;chr19;chr19;chr19;chr19;chr19;chr19;chr19;chr19;chr19;chr19;chr19;chr19;chr19;chr19;chr19;chr19;chr19;chr19;chr19;chr19;chr19;chr19;chr19;chr19;chr19;chr19;chr19;chr19;chr19;chr19;chr19;chr19;chr19;chr19;chr19;chr19;chr19;chr19;chr19;chr19;chr19;chr19;chr19;chr19;chr19;chr19;chr19;chr19;chr19;chr19;chr19;chr19;chr19;chr19;chr19;chr…	11200038;11200038;11200038;11200038;11200038;11210899;11210899;11210899;11210899;11210899;11213340;11213340;11213340;11213340;11215896;11215896;11215896;11217241;11217241;11217241;11217241;11218068;11218068;11218068;11218068;11218068;11221328;11221328;11221328;11221328;11221328;11222190;11222190;11222190;11222190;11222190;11223954;11223954;11223954;11223954;11223954;11224211;11224211;11224211;112…	11200291;11200291;11200291;11200291;11200291;11211021;11211021;11211021;11211021;11211021;11213462;11213462;11213462;11213462;11216276;11216276;11216276;11217363;11217363;11217363;11217363;11218190;11218190;11218190;11218190;11218190;11221447;11221447;11221447;11221447;11221447;11222315;11222315;11222315;11222315;11222315;11224125;11224125;11224125;11224125;11224125;11224438;11224438;11224438;112…	+;+;+;+;+;+;+;+;+;+;+;+;+;+;+;+;+;+;+;+;+;+;+;+;+;+;+;+;+;+;+;+;+;+;+;+;+;+;+;+;+;+;+;+;+;+;+;+;+;+;+;+;+;+;+;+;+;+;+;+;+;+;+;+;+;+;+;+;+;+;+;+;+;+;+;+;+;+;+;+;+;+;+;+;+	5283	low density lipoprotein receptor	-1.64157	-0.715075	1.07565e-12	5.69889e-11	-2.87021	-1.52116	1.04467e-51	5.13939e-49	-1.74845	-0.80608	9.93753e-09	2.73779e-06	-1.05135	-0.0722424	0.464402	0.531192	-1.91571	-0.937879	2.83771e-21	2.44668e-19	-1.82214	-0.865637	5.52882e-10	5.14591e-08													7.40821	6.50057	7.01436	7.43062	8.22086	6.85327	7.44592
LST1	chr6;chr6;chr6;chr6;chr6;chr6;chr6;chr6;chr6;chr6;chr6;chr6;chr6;chr6;chr6;chr6;chr6;chr6;chr6;chr6;chr6;chr6;chr6;chr6;chr6;chr6;chr6;chr6;chr6;chr6_apd_hap1;chr6_apd_hap1;chr6_apd_hap1;chr6_apd_hap1;chr6_apd_hap1;chr6_apd_hap1;chr6_apd_hap1;chr6_apd_hap1;chr6_apd_hap1;chr6_apd_hap1;chr6_apd_hap1;chr6_apd_hap1;chr6_apd_hap1;chr6_apd_hap1;chr6_apd_hap1;chr6_apd_hap1;chr6_apd_hap1;chr6_apd_hap1;ch…	31553956;31553956;31553956;31553956;31554476;31554977;31554977;31554977;31554977;31554977;31554977;31554977;31554977;31555418;31555418;31555418;31555418;31555721;31555721;31555721;31555721;31556274;31556274;31556274;31556295;31556295;31556295;31556295;31556340;2868674;2868674;2868674;2868674;2869194;2869695;2869695;2869695;2869695;2869695;2869695;2869695;2869695;2870136;2870136;2870136;2870136;28…	31554092;31554092;31554092;31554092;31554584;31555095;31555095;31555095;31555095;31555095;31555095;31555095;31555095;31555510;31555510;31555510;31555510;31555743;31555743;31555743;31555743;31556686;31556686;31556686;31556686;31556686;31556686;31556686;31556686;2868810;2868810;2868810;2868810;2869302;2869813;2869813;2869813;2869813;2869813;2869813;2869813;2869813;2870228;2870228;2870228;2870228;28…	+;+;+;+;+;+;+;+;+;+;+;+;+;+;+;+;+;+;+;+;+;+;+;+;+;+;+;+;+;+;+;+;+;+;+;+;+;+;+;+;+;+;+;+;+;+;+;+;+;+;+;+;+;+;+;+;+;+;+;+;+;+;+;+;+;+;+;+;+;+;+;+;+;+;+;+;+;+;+;+;+;+;+;+;+;+;+;+;+;+;+;+;+;+;+;+;+;+;+;+;+;+;+;+;+;+;+;+;+;+;+;+;+;+;+;+;+;+;+;+;+;+;+;+;+;+;+;+	7152	leukocyte specific transcript 1	-1.16147	-0.215948	0.00477622	0.0170447	-1.77679	-0.829271	1.54471e-27	1.49848e-25	-1.52978	-0.613324	1.26784e-08	3.4244e-06	1.284	0.360641	1.97377e-06	6.41394e-06	-1.23284	-0.301984	6.62881e-05	0.000295316	-1.58296	-0.662625	6.23486e-10	5.65034e-08													8.07479	7.94027	8.35637	8.4214	8.71974	7.89451	8.47236
TMEM154	chr4;chr4;chr4;chr4;chr4;chr4;chr4	153547266;153562080;153564240;153565567;153573690;153573819;153601022	153549713;153562137;153564325;153565594;153573728;153574079;153601317	-;-;-;-;-;-;-	3216	transmembrane protein 154	-1.49162	-0.576877	2.37841e-06	2.57567e-05	-2.93678	-1.55423	7.47652e-37	1.58445e-34	-1.96886	-0.977357	1.323e-08	3.50468e-06	-1.12499	-0.169915	0.153243	0.204012	-1.58047	-0.660349	2.82246e-08	2.90796e-07	-1.40487	-0.490435	0.00351364	0.0175533													5.39886	4.60275	5.44869	5.40499	5.75779	4.40895	5.23181
RPS6KA2	chr6;chr6;chr6;chr6;chr6;chr6;chr6;chr6;chr6;chr6;chr6;chr6;chr6;chr6;chr6;chr6;chr6;chr6;chr6;chr6;chr6;chr6;chr6;chr6;chr6;chr6;chr6;chr6;chr6;chr6;chr6;chr6;chr6;chr6;chr6;chr6;chr6;chr6;chr6;chr6;chr6;chr6;chr6	166822854;166822854;166827282;166827282;166831713;166831713;166833370;166833370;166836744;166836744;166843941;166843941;166845889;166845889;166862212;166862212;166864591;166864591;166872937;166872937;166883329;166883329;166902321;166902321;166904159;166904159;166911996;166911996;166914375;166914375;166917994;166917994;166921691;166921691;166923765;166923765;166944720;166944720;166952156;166952156…	166826375;166826375;166827419;166827419;166831830;166831830;166833446;166833446;166836905;166836905;166844099;166844099;166845978;166845978;166862337;166862337;166864721;166864721;166873039;166873039;166883393;166883393;166902409;166902409;166904229;166904229;166912138;166912138;166914412;166914412;166918100;166918100;166921770;166921770;166923845;166923845;166944801;166944801;166952272;166952272…	-;-;-;-;-;-;-;-;-;-;-;-;-;-;-;-;-;-;-;-;-;-;-;-;-;-;-;-;-;-;-;-;-;-;-;-;-;-;-;-;-;-;-	6053	ribosomal protein S6 kinase A2	1.14504	0.195401	0.237729	0.371535	2.84426	1.50805	2.3914e-20	1.0359e-18	2.48397	1.31265	1.4172e-08	3.68339e-06	-1.77203	-0.825403	8.60615e-07	2.93077e-06	1.28215	0.35857	0.0306882	0.0617665	2.27202	1.18397	5.18714e-07	1.52351e-05													3.65606	4.31112	3.05314	4.23356	3.27036	5.00735	3.89154
SNHG12	chr1;chr1;chr1;chr1;chr1;chr1	28905050;28906045;28906424;28907072;28907623;28908102	28905192;28906099;28906493;28907158;28907741;28908366	-;-;-;-;-;-	739	small nucleolar RNA host gene 12	1.00731	0.0105088	0.938912	0.96382	2.1725	1.11936	1.4579e-15	3.73282e-14	2.15673	1.10885	1.49897e-08	3.82377e-06	-1.60921	-0.686348	6.2073e-07	2.16196e-06	1.61197	0.688829	1.2226e-06	8.64989e-06	2.594	1.37518	3.56782e-12	7.92688e-10													4.7527	4.78085	3.94894	4.49155	3.93028	4.84717	4.34474
RASGRP3	chr2;chr2;chr2;chr2;chr2;chr2;chr2;chr2;chr2;chr2;chr2;chr2;chr2;chr2;chr2;chr2;chr2;chr2;chr2;chr2;chr2;chr2;chr2;chr2;chr2;chr2;chr2;chr2;chr2;chr2;chr2;chr2;chr2;chr2;chr2;chr2;chr2;chr2;chr2;chr2;chr2;chr2;chr2;chr2;chr2;chr2;chr2;chr2;chr2;chr2;chr2;chr2;chr2;chr2	33661416;33672887;33701321;33736777;33736777;33738942;33740077;33740077;33740077;33741609;33741609;33741609;33745019;33745019;33745019;33745620;33745620;33745620;33747022;33747022;33747022;33748946;33748946;33748946;33749499;33749499;33749499;33752204;33752204;33752204;33759390;33759390;33759390;33764161;33764161;33764164;33768579;33768579;33768579;33774671;33774671;33774671;33780598;33780598;337…	33661658;33673010;33701774;33736909;33736909;33739086;33740273;33740273;33740273;33741711;33741711;33741711;33745081;33745081;33745081;33745751;33745751;33745751;33747169;33747169;33747169;33749119;33749119;33749119;33749615;33749615;33749615;33752479;33752479;33752479;33759467;33759467;33759467;33764277;33764277;33764277;33768694;33768694;33768694;33774818;33774818;33774818;33780634;33780634;337…	+;+;+;+;+;+;+;+;+;+;+;+;+;+;+;+;+;+;+;+;+;+;+;+;+;+;+;+;+;+;+;+;+;+;+;+;+;+;+;+;+;+;+;+;+;+;+;+;+;+;+;+;+;+	5293	RAS guanyl releasing protein 3	1.85077	0.888124	0.014599	0.0425431	-3.18735	-1.67236	9.31206e-10	1.01643e-08	-5.89904	-2.56048	1.74295e-08	4.36529e-06	18.2595	4.19057	4.7135e-40	5.79197e-38	2.91164	1.54183	1.51224e-09	2.04628e-08	-6.27119	-2.64874	4.05247e-11	6.06769e-09													-0.311564	0.962808	3.75439	0.919005	2.62864	1.3357	4.39521
PRDX5	chr11;chr11;chr11;chr11;chr11;chr11;chr11;chr11;chr11;chr11;chr11;chr11;chr11;chr11;chr11	64085560;64085560;64085560;64087206;64087206;64088133;64088337;64088337;64088337;64088479;64088479;64088479;64089058;64089058;64089058	64085858;64085858;64085858;64087340;64087340;64088264;64088375;64088375;64088375;64088540;64088540;64088540;64089295;64089295;64089295	+;+;+;+;+;+;+;+;+;+;+;+;+;+;+	905	peroxiredoxin 5	-1.08879	-0.12272	0.167536	0.286599	-1.76873	-0.822711	7.53528e-21	3.44846e-19	-1.62449	-0.699991	2.02103e-08	4.97138e-06	1.294	0.371832	2.06725e-05	5.79142e-05	-1.04098	-0.0579476	0.504247	0.606161	-1.34703	-0.42978	0.000480052	0.00361351													6.5227	6.59718	6.80211	6.24029	7.18591	6.40915	7.18
ICAM3	chr19;chr19;chr19;chr19;chr19;chr19;chr19	10444452;10444836;10445204;10445742;10446347;10449358;10450215	10444735;10445084;10445458;10446029;10446652;10449624;10450345	-;-;-;-;-;-;-	1780	intercellular adhesion molecule 3	1.912	0.935085	5.73825e-12	2.57587e-10	-1.08185	-0.113495	0.384523	0.487377	-2.06849	-1.04858	2.4997e-08	6.04095e-06	3.53822	1.82303	6.71223e-41	8.80581e-39	1.8771	0.908502	3.85079e-12	8.50074e-11	-1.88495	-0.914524	8.81481e-07	2.34863e-05													4.86469	6.29386	6.84541	4.87028	6.51019	6.66095	7.53825
KIT	chr4;chr4;chr4;chr4;chr4;chr4;chr4;chr4;chr4;chr4;chr4;chr4;chr4;chr4;chr4;chr4;chr4;chr4;chr4;chr4;chr4;chr4;chr4;chr4;chr4;chr4;chr4;chr4;chr4;chr4;chr4;chr4;chr4;chr4;chr4;chr4;chr4;chr4;chr4;chr4;chr4;chr4	55524095;55524095;55561678;55561678;55564450;55564450;55565796;55565796;55569890;55569890;55573264;55573264;55575590;55575590;55589750;55589750;55592023;55592023;55593384;55593384;55593582;55593582;55593989;55593989;55594177;55594177;55595501;55595501;55597494;55597494;55598037;55598037;55599236;55599236;55602664;55602664;55602887;55602887;55603341;55603341;55604595;55604595	55524248;55524248;55561947;55561947;55564731;55564731;55565932;55565932;55570058;55570058;55573453;55573453;55575705;55575705;55589864;55589864;55592204;55592216;55593490;55593490;55593708;55593708;55594093;55594093;55594287;55594287;55595651;55595651;55597585;55597585;55598164;55598164;55599358;55599358;55602775;55602775;55602986;55602986;55603446;55603446;55606881;55606881	+;+;+;+;+;+;+;+;+;+;+;+;+;+;+;+;+;+;+;+;+;+;+;+;+;+;+;+;+;+;+;+;+;+;+;+;+;+;+;+;+;+	5176	KIT proto-oncogene receptor tyrosine kinase	1.30583	0.384964	0.00135565	0.00600646	2.48597	1.31381	3.88427e-29	4.42196e-27	1.90376	0.928848	2.70209e-08	6.41747e-06	1.65918	0.730469	6.51351e-10	3.38963e-09	2.38104	1.25159	1.6395e-26	2.65696e-24	1.43507	0.521123	0.00164893	0.00975187													4.93347	5.60581	5.93293	3.88211	5.08697	6.40767	6.38488
LSS	chr21;chr21;chr21;chr21;chr21;chr21;chr21;chr21;chr21;chr21;chr21;chr21;chr21;chr21;chr21;chr21;chr21;chr21;chr21;chr21;chr21;chr21;chr21;chr21;chr21;chr21;chr21;chr21;chr21;chr21;chr21;chr21;chr21;chr21;chr21;chr21;chr21;chr21;chr21;chr21;chr21;chr21;chr21;chr21;chr21;chr21;chr21;chr21;chr21;chr21;chr21;chr21;chr21;chr21;chr21;chr21;chr21;chr21;chr21;chr21;chr21;chr21;chr21;chr21;chr21;chr21;chr…	47608360;47609038;47609038;47609038;47610980;47611795;47611795;47611795;47611795;47614405;47614405;47614405;47614405;47615590;47615590;47615590;47615590;47616116;47616116;47616116;47616116;47625750;47625750;47625750;47625750;47626586;47626586;47626586;47626586;47627342;47627342;47627342;47627342;47628165;47628165;47628165;47628165;47629468;47629468;47629468;47629468;47630602;47630602;47630602;476…	47608735;47611149;47611149;47611149;47611149;47611873;47611873;47611873;47611873;47614575;47614575;47614575;47614575;47615670;47615670;47615670;47615670;47616181;47616181;47616181;47616181;47625855;47625855;47625855;47625855;47626682;47626682;47626682;47626682;47627491;47627491;47627491;47627491;47628215;47628215;47628215;47628215;47629539;47629539;47629539;47629539;47630658;47630658;47630658;476…	-;-;-;-;-;-;-;-;-;-;-;-;-;-;-;-;-;-;-;-;-;-;-;-;-;-;-;-;-;-;-;-;-;-;-;-;-;-;-;-;-;-;-;-;-;-;-;-;-;-;-;-;-;-;-;-;-;-;-;-;-;-;-;-;-;-;-;-;-;-;-;-;-;-;-;-;-;-;-;-;-;-;-;-;-;-;-;-	4766	lanosterol synthase (2,3-oxidosqualene-lanosterol cyclase)	-2.14312	-1.09971	8.01783e-15	6.73449e-13	-4.5857	-2.19714	6.20022e-52	3.28492e-49	-2.13973	-1.09743	2.95345e-08	6.89555e-06	-1.72115	-0.783372	2.36304e-08	1.00034e-07	-4.90811	-2.29517	6.01276e-56	1.38043e-52	-2.85165	-1.5118	2.40575e-14	1.03027e-11													7.45953	6.14374	6.35196	6.23515	8.5016	6.24658	6.33404
ENPP2	chr8;chr8;chr8;chr8;chr8;chr8;chr8;chr8;chr8;chr8;chr8;chr8;chr8;chr8;chr8;chr8;chr8;chr8;chr8;chr8;chr8;chr8;chr8;chr8;chr8;chr8;chr8;chr8;chr8;chr8;chr8;chr8;chr8;chr8;chr8;chr8;chr8;chr8;chr8;chr8;chr8;chr8;chr8;chr8;chr8;chr8;chr8;chr8;chr8;chr8;chr8;chr8;chr8;chr8;chr8;chr8;chr8;chr8;chr8;chr8;chr8;chr8;chr8;chr8;chr8;chr8;chr8;chr8;chr8;chr8;chr8;chr8;chr8;chr8;chr8;chr8;chr8;chr8;chr8;chr8…	120569317;120569317;120569317;120569317;120575097;120575097;120575097;120575097;120577063;120577063;120577063;120577063;120580415;120580415;120580415;120580415;120581475;120581475;120581475;120581475;120582945;120582945;120582945;120582945;120584416;120592356;120592356;120592356;120592356;120594658;120594658;120594658;120594670;120595957;120595957;120595957;120595957;120596202;120596202;120596202…	120569931;120569931;120569931;120569931;120575253;120575253;120575253;120575253;120577195;120577195;120577195;120577195;120580492;120580492;120580492;120580492;120581610;120581610;120581610;120581610;120583081;120583081;120583081;120583081;120584490;120592407;120592407;120592407;120592407;120594842;120594842;120594842;120594842;120596044;120596044;120596044;120596044;120596289;120596289;120596289…	-;-;-;-;-;-;-;-;-;-;-;-;-;-;-;-;-;-;-;-;-;-;-;-;-;-;-;-;-;-;-;-;-;-;-;-;-;-;-;-;-;-;-;-;-;-;-;-;-;-;-;-;-;-;-;-;-;-;-;-;-;-;-;-;-;-;-;-;-;-;-;-;-;-;-;-;-;-;-;-;-;-;-;-;-;-;-;-;-;-;-	3437	ectonucleotide pyrophosphatase/phosphodiesterase 2	-1.19585	-0.25803	0.32986	0.470327	-5.37057	-2.42508	5.54047e-17	1.7228e-15	-4.49103	-2.16705	3.05195e-08	7.00677e-06	17.1782	4.10251	3.11122e-49	8.24174e-47	5.04466	2.33476	2.61123e-19	1.68083e-17	-3.40522	-1.76775	6.65306e-07	1.89743e-05													3.02303	2.15627	6.83916	6.00973	2.86687	1.47715	5.13966
MMAB	chr12;chr12;chr12;chr12;chr12;chr12;chr12;chr12;chr12;chr12;chr12;chr12;chr12;chr12;chr12;chr12;chr12;chr12;chr12	109991521;109991521;109996901;109996901;109998845;109998845;109999048;109999225;109999225;109999585;109999585;110002924;110002924;110006575;110006575;110009454;110009454;110011152;110011152	109994941;109994941;109996960;109996960;109998909;109998909;109999134;109999322;109999322;109999657;109999657;110002981;110002981;110006668;110006668;110009515;110009515;110011358;110011358	-;-;-;-;-;-;-;-;-;-;-;-;-;-;-;-;-;-;-	4225	methylmalonic aciduria (cobalamin deficiency) cblB type	-1.2191	-0.28582	0.00293128	0.0114646	-2.04457	-1.0318	3.72354e-27	3.46566e-25	-1.67711	-0.745981	3.47538e-08	7.84809e-06	-1.13154	-0.178293	0.0575421	0.0851663	-1.73475	-0.794731	7.29814e-17	3.30697e-15	-1.53309	-0.616438	3.93488e-06	7.73914e-05													5.73098	5.37557	5.37358	5.14203	6.05529	4.90047	5.28823
AP1S2	chrX;chrX;chrX;chrX;chrX;chrX;chrX;chrX;chrX;chrX;chrX	15843929;15843929;15846315;15863502;15863502;15864026;15864026;15870469;15870469;15872811;15872811	15845495;15845495;15846323;15863639;15863639;15864134;15864134;15870647;15870647;15873137;15873137	-;-;-;-;-;-;-;-;-;-;-	2329	adaptor related protein complex 1 sigma 2 subunit	1.53325	0.616597	8.03461e-09	1.68458e-07	-1.15172	-0.203789	0.0496633	0.0900028	-1.76588	-0.820386	3.65998e-08	8.13164e-06	2.09172	1.06469	7.67001e-24	2.14309e-22	1.11242	0.153703	0.138046	0.217001	-1.88033	-0.910985	6.872e-10	6.10721e-08													5.38303	5.99435	6.56427	6.29419	6.29775	6.10844	6.46807
CYP1B1	chr2;chr2;chr2	38294746;38301489;38302923	38298453;38302532;38303323	-;-;-	5153	cytochrome P450 family 1 subfamily B member 1	1.23062	0.299382	0.0589124	0.129553	-1.87024	-0.903224	3.09292e-09	3.04104e-08	-2.30155	-1.20261	4.38579e-08	9.58957e-06	6.00259	2.58559	5.30893e-58	3.0471e-55	1.69311	0.759672	4.80031e-07	3.74006e-06	-3.54532	-1.82591	2.8988e-17	2.50416e-14													4.28619	4.99201	6.99893	5.52526	6.10175	5.5474	7.19126
TXNIP	chr1;chr1;chr1;chr1;chr1;chr1;chr1;chr1	145438438;145439593;145439778;145440038;145440269;145440632;145440902;145441183	145439052;145439665;145439925;145440140;145440525;145440788;145441053;145442628	+;+;+;+;+;+;+;+	2951	thioredoxin interacting protein	1.96086	0.971488	1.1896e-08	2.40386e-07	-1.26486	-0.338979	0.0446442	0.0821718	-2.48022	-1.31047	4.54425e-08	9.78078e-06	2.72737	1.44751	3.87725e-17	5.14043e-16	-1.08484	-0.117489	0.485741	0.589537	-2.95877	-1.565	6.79088e-11	9.44893e-09													6.95077	8.26084	8.65362	7.3939	8.56541	8.76639	8.94388
MRPS26	chr20;chr20;chr20;chr20	3026675;3027019;3027260;3028381	3026926;3027165;3027383;3028896	+;+;+;+	1039	mitochondrial ribosomal protein S26	-1.11242	-0.153707	0.155745	0.271637	1.63001	0.704882	6.21547e-10	7.01213e-09	1.81326	0.858588	4.68824e-08	9.93547e-06	-2.02476	-1.01775	1.58106e-20	3.06316e-19	1.15197	0.204102	0.0810447	0.139723	2.33246	1.22185	2.36868e-14	1.03027e-11													5.43559	5.26868	4.45785	4.87217	4.34402	4.73661	4.27713
TPM4	chr19;chr19;chr19;chr19;chr19;chr19;chr19;chr19;chr19;chr19;chr19;chr19;chr19;chr19;chr19;chr19;chr19	16178317;16186857;16187135;16192723;16192723;16197233;16197233;16198837;16198837;16199855;16199855;16204346;16204346;16204494;16204494;16212074;16212074	16178548;16186982;16187507;16192856;16192856;16197350;16197350;16198907;16198907;16199930;16199930;16204408;16204408;16204563;16204563;16213813;16213813	+;+;+;+;+;+;+;+;+;+;+;+;+;+;+;+;+	3003	tropomyosin 4	-1.57357	-0.654042	2.80861e-12	1.36227e-10	-2.58918	-1.3725	4.50482e-48	1.77297e-45	-1.64542	-0.718453	4.79143e-08	1.00003e-05	1.56407	0.645302	3.38233e-12	2.38325e-11	1.01242	0.0178101	0.846789	0.89397	-1.54488	-0.627492	1.54976e-06	3.62443e-05													8.27262	7.45151	8.82576	8.97441	8.88268	7.51299	8.92866
HS3ST1	chr4;chr4	11399988;11430323	11401737;11430537	-;-	1965	heparan sulfate-glucosamine 3-sulfotransferase 1	-1.21387	-0.279618	0.212673	0.341681	2.87535	1.52374	3.44572e-10	4.03613e-09	3.49031	1.80335	4.88322e-08	1.00397e-05	-14.3616	-3.84414	4.75774e-40	5.79197e-38	-2.2132	-1.14613	0.000119684	0.000496282	6.48906	2.69801	5.68215e-10	5.21811e-08													2.26991	2.04108	-0.599226	1.13604	1.34618	2.1475	-0.0108389
DANCR	chr4;chr4;chr4	53578621;53578991;53579661	53578694;53579126;53580305	+;+;+	855	differentiation antagonizing non-protein coding RNA	-1.19738	-0.259886	0.0431664	0.101522	1.67337	0.742755	1.93438e-08	1.62476e-07	2.00366	1.00264	5.34139e-08	1.08202e-05	-2.81816	-1.49475	8.83361e-30	4.315e-28	-1.13497	-0.182654	0.1759	0.263543	2.48302	1.3121	2.78793e-12	6.85781e-10													6.26377	5.75643	4.6912	5.56205	5.00952	5.47756	4.6301
CEBPE	chr14;chr14	23586515;23587791	23587031;23588820	-;-	1547	CCAAT/enhancer binding protein epsilon	-1.62275	-0.698438	0.000610683	0.00309271	-4.4748	-2.16182	1.07959e-34	1.90659e-32	-2.75755	-1.46339	5.50924e-08	1.09985e-05	3.08937	1.62731	3.54595e-20	6.62761e-19	1.00527	0.00758167	0.962575	0.975966	-3.07318	-1.61973	1.25373e-11	2.21411e-09													2.30698	2.11889	4.28204	2.75782	4.69515	2.46308	4.59042
ADM	chr11;chr11;chr11;chr11	10326527;10327227;10327496;10327879	10326776;10327345;10327645;10328949	+;+;+;+	1590	adrenomedullin	-42.4144	-5.40648	5.07769e-15	4.37157e-13	-1.97941	-0.985073	0.00640657	0.0154502	21.4278	4.42141	6.23902e-08	1.22775e-05	-1.63608	-0.710246	0.0935467	0.131692	-3.2643	-1.70677	4.47597e-06	2.73664e-05	-1.99519	-0.996527	0.0795068	0.187222													-0.388503	-6.54566	-1.09201	-0.361982	3.80293	3.39192	2.86726
SAMSN1	chr21;chr21;chr21;chr21;chr21;chr21;chr21;chr21;chr21;chr21;chr21;chr21;chr21;chr21;chr21;chr21;chr21;chr21;chr21;chr21;chr21;chr21;chr21;chr21;chr21;chr21	15857549;15857549;15857549;15870763;15870763;15870763;15872850;15872850;15872850;15882631;15882631;15882631;15884765;15884765;15884765;15889213;15889213;15889213;15893471;15893471;15893471;15895592;15918526;15918526;15954457;15955641	15858435;15858435;15858435;15870913;15870913;15870913;15873056;15873056;15873056;15882782;15882782;15882782;15884894;15884894;15884894;15889362;15889362;15889362;15893542;15893542;15893542;15895715;15918681;15918681;15954809;15955723	-;-;-;-;-;-;-;-;-;-;-;-;-;-;-;-;-;-;-;-;-;-;-;-;-;-	2465	SAM domain, SH3 domain and nuclear localization signals 1	1.33344	0.415151	0.0017836	0.00754347	-1.50008	-0.585041	6.02901e-06	3.09771e-05	-2.00027	-1.00019	6.84673e-08	1.32836e-05	2.59989	1.37845	5.63082e-26	1.92947e-24	1.74866	0.806251	2.48939e-10	3.93249e-09	-1.48679	-0.572199	0.00157253	0.00937817													4.54082	4.93937	5.71942	4.17348	5.36245	4.81199	6.11813
ITGAM	chr16;chr16;chr16;chr16;chr16;chr16;chr16;chr16;chr16;chr16;chr16;chr16;chr16;chr16;chr16;chr16;chr16;chr16;chr16;chr16;chr16;chr16;chr16;chr16;chr16;chr16;chr16;chr16;chr16;chr16;chr16;chr16;chr16;chr16;chr16;chr16;chr16;chr16;chr16;chr16;chr16;chr16;chr16;chr16;chr16;chr16;chr16;chr16;chr16;chr16;chr16;chr16;chr16;chr16;chr16;chr16;chr16;chr16;chr16;chr16	31271288;31271288;31273013;31273013;31276716;31276716;31277132;31277132;31277351;31277351;31282275;31282275;31283168;31283168;31284686;31284686;31286870;31286870;31287992;31287992;31288241;31288241;31289288;31289288;31308835;31308835;31309063;31309066;31332562;31332562;31332785;31332785;31335720;31335720;31335972;31335972;31336279;31336279;31336584;31336584;31336821;31336821;31338177;31338177;313…	31271413;31271413;31273118;31273118;31276819;31276819;31277202;31277202;31277468;31277468;31282405;31282405;31283313;31283313;31284839;31284839;31287020;31287020;31288065;31288065;31288370;31288370;31289430;31289430;31308975;31308975;31309275;31309275;31332692;31332692;31332948;31332948;31335874;31335874;31336103;31336103;31336352;31336352;31336725;31336725;31336943;31336943;31338256;31338256;313…	+;+;+;+;+;+;+;+;+;+;+;+;+;+;+;+;+;+;+;+;+;+;+;+;+;+;+;+;+;+;+;+;+;+;+;+;+;+;+;+;+;+;+;+;+;+;+;+;+;+;+;+;+;+;+;+;+;+;+;+	4745	integrin subunit alpha M	2.07243	1.05132	1.53702e-09	3.88484e-08	-1.19126	-0.252487	0.135888	0.209826	-2.4688	-1.30381	7.62356e-08	1.45378e-05	10.4475	3.38508	1.1796e-74	2.03112e-71	5.09932	2.3503	1.42958e-40	8.56192e-38	-2.0488	-1.03478	1.60071e-05	0.000235575													4.82903	6.14839	8.04821	5.43601	6.23192	6.15392	8.44245
C1RL	chr12;chr12;chr12;chr12;chr12;chr12;chr12;chr12;chr12;chr12;chr12;chr12;chr12;chr12;chr12;chr12;chr12;chr12;chr12;chr12	7247146;7247146;7247146;7252282;7252282;7252282;7252497;7252497;7254202;7254494;7254494;7254494;7260847;7260847;7260847;7260847;7261706;7261706;7261706;7261706	7249759;7249759;7249759;7252356;7252403;7252356;7252622;7252622;7254683;7254683;7254683;7254683;7261075;7261075;7261075;7261075;7261874;7261874;7261874;7261874	-;-;-;-;-;-;-;-;-;-;-;-;-;-;-;-;-;-;-;-	3742	complement C1r subcomponent like	1.45938	0.545351	8.08284e-05	0.000550921	-1.38782	-0.472817	0.000261489	0.0009096	-2.02535	-1.01817	7.75698e-08	1.45378e-05	2.97727	1.57399	6.84208e-32	4.09781e-30	1.34434	0.426894	0.000827381	0.00274036	-2.21468	-1.1471	4.56582e-10	4.49244e-08													3.73072	4.72596	5.41162	3.69817	4.95685	4.68651	5.48915
UPB1	chr22;chr22;chr22;chr22;chr22;chr22;chr22;chr22;chr22;chr22	24891251;24896075;24898094;24906717;24909292;24911169;24916355;24917954;24919587;24921679	24891475;24896246;24898181;24906811;24909453;24911338;24916436;24917996;24919741;24922553	+;+;+;+;+;+;+;+;+;+	2067	beta-ureidopropionase 1	-1.58691	-0.666222	0.000856124	0.00409768	-4.33997	-2.11768	2.53366e-30	3.20194e-28	-2.73485	-1.45146	7.80976e-08	1.45378e-05	3.67879	1.87923	1.48651e-24	4.50037e-23	-1.12756	-0.173209	0.317052	0.422419	-4.14807	-2.05244	3.29895e-16	1.97578e-13													2.50076	2.08051	4.35657	2.99848	4.33769	2.8225	4.69485
FGR	chr1;chr1;chr1;chr1;chr1;chr1;chr1;chr1;chr1;chr1;chr1;chr1;chr1;chr1;chr1;chr1;chr1;chr1;chr1;chr1;chr1;chr1;chr1;chr1;chr1;chr1;chr1;chr1;chr1;chr1;chr1;chr1;chr1;chr1;chr1;chr1;chr1;chr1;chr1	27938801;27938801;27938801;27939730;27939730;27939730;27940941;27940941;27940941;27941361;27941361;27941361;27941945;27941945;27941945;27942200;27942200;27942200;27943368;27943368;27943368;27943704;27943704;27943704;27948070;27948070;27948070;27949553;27949553;27949553;27950202;27950202;27950202;27951600;27951600;27951600;27952557;27952971;27961576	27939633;27939633;27939633;27939861;27939861;27939861;27941094;27941094;27941094;27941437;27941437;27941437;27942124;27942124;27942124;27942355;27942355;27942355;27943517;27943517;27943517;27943807;27943807;27943807;27948168;27948168;27948168;27949655;27949655;27949655;27950440;27950440;27950440;27951662;27951662;27951662;27952751;27953106;27961727	-;-;-;-;-;-;-;-;-;-;-;-;-;-;-;-;-;-;-;-;-;-;-;-;-;-;-;-;-;-;-;-;-;-;-;-;-;-;-	2773	FGR proto-oncogene, Src family tyrosine kinase	-1.14106	-0.190377	0.394548	0.53587	-3.54829	-1.82712	6.43994e-18	2.23451e-16	-3.10964	-1.63675	8.68943e-08	1.59596e-05	9.98753	3.32013	7.27317e-49	1.85533e-46	1.66423	0.734854	0.000308588	0.00114701	-6.0013	-2.58527	2.42366e-18	2.78216e-15													3.38847	3.95586	6.49202	4.20083	6.17275	4.87726	6.9671
CCL5	chr17;chr17;chr17;chr17;chr17;chr17;chr17	34198496;34198496;34202565;34205532;34205532;34207234;34207234	34199468;34199468;34202646;34205643;34205643;34207377;34207377	-;-;-;-;-;-;-	1311	C-C motif chemokine ligand 5	-2.10115	-1.07118	1.9729e-13	1.26994e-11	-4.48051	-2.16366	2.3538e-47	8.53254e-45	-2.13241	-1.09248	8.9906e-08	1.62955e-05	2.18678	1.12881	4.6319e-15	4.76508e-14	1.16043	0.214663	0.131601	0.208729	-1.88445	-0.914143	5.81858e-06	0.00010616													7.09198	6.17595	8.23137	8.07444	7.90521	6.31413	8.50063
STK17B	chr2;chr2;chr2;chr2;chr2;chr2;chr2;chr2	196998307;197004344;197005973;197008284;197010635;197021163;197027986;197036057	197002453;197004523;197006021;197008410;197010779;197021375;197028151;197036336	-;-;-;-;-;-;-;-	5307	serine/threonine kinase 17b	-1.54181	-0.624628	1.1093e-08	2.27729e-07	-2.70831	-1.43739	1.65997e-40	4.23446e-38	-1.75657	-0.812764	9.52582e-08	1.70413e-05	1.35282	0.435971	4.21948e-05	0.000112207	-1.56943	-0.650239	7.78088e-10	1.10611e-08	-2.12316	-1.08621	4.4937e-13	1.31704e-10													6.07518	5.5152	6.7656	6.57878	7.31063	6.09112	6.85307
MAN1A1	chr6;chr6;chr6;chr6;chr6;chr6;chr6;chr6;chr6;chr6;chr6;chr6;chr6	119498366;119501477;119509570;119510829;119514942;119522419;119525924;119569425;119611848;119623153;119628061;119669628;119670707	119501110;119501592;119509742;119511048;119515057;119522512;119526047;119569519;119611928;119623268;119628157;119670452;119670931	-;-;-;-;-;-;-;-;-;-;-;-;-	5027	mannosidase alpha class 1A member 1	-1.28628	-0.363205	0.0281067	0.071978	-3.01772	-1.59346	1.632e-22	9.13851e-21	-2.34608	-1.23025	1.1624e-07	2.05283e-05	1.05172	0.0727452	0.642902	0.699966	-1.62693	-0.702156	6.69239e-06	3.8947e-05	-1.71107	-0.774901	0.000457925	0.00347544													3.31151	2.82378	3.51989	4.14247	3.89626	2.71235	3.32704
GUSB	chr7;chr7;chr7;chr7;chr7;chr7;chr7;chr7;chr7;chr7;chr7;chr7;chr7;chr7;chr7;chr7;chr7;chr7;chr7;chr7;chr7;chr7;chr7;chr7;chr7;chr7;chr7;chr7;chr7;chr7;chr7;chr7;chr7;chr7;chr7;chr7;chr7;chr7;chr7;chr7;chr7;chr7;chr7;chr7;chr7;chr7;chr7;chr7;chr7;chr7;chr7;chr7;chr7;chr7	65425672;65425672;65425672;65425672;65425673;65429310;65429310;65429310;65429310;65429310;65432718;65432718;65432718;65432718;65432718;65435269;65435269;65435269;65435269;65439282;65439282;65439282;65439282;65439282;65439513;65439513;65439513;65439513;65439513;65439906;65439906;65439906;65439906;65439906;65441002;65441002;65441002;65441002;65444386;65444386;65444386;65444714;65444714;65444821;654…	65426050;65426050;65426050;65426050;65426050;65429445;65429445;65429445;65429445;65429445;65432894;65432894;65432894;65432894;65432894;65435353;65435353;65435353;65435353;65439428;65439428;65439428;65439428;65439428;65439691;65439691;65439691;65439691;65439691;65440058;65440058;65440058;65440058;65440058;65441189;65441189;65441189;65441189;65444528;65444528;65444528;65444898;65444898;65444898;654…	-;-;-;-;-;-;-;-;-;-;-;-;-;-;-;-;-;-;-;-;-;-;-;-;-;-;-;-;-;-;-;-;-;-;-;-;-;-;-;-;-;-;-;-;-;-;-;-;-;-;-;-;-;-	2299	glucuronidase beta	-1.01451	-0.020783	0.803507	0.871589	-1.55687	-0.638647	5.50071e-15	1.27994e-13	-1.5346	-0.617864	1.21716e-07	2.12233e-05	1.29717	0.375369	4.28932e-06	1.32716e-05	1.03452	0.0489654	0.544256	0.642157	-1.25388	-0.326404	0.00446714	0.0212043													6.23038	6.2119	6.50906	6.46495	6.79159	6.11115	6.86271
SCMH1	chr1;chr1;chr1;chr1;chr1;chr1;chr1;chr1;chr1;chr1;chr1;chr1;chr1;chr1;chr1;chr1;chr1;chr1;chr1;chr1;chr1;chr1;chr1;chr1;chr1;chr1;chr1;chr1;chr1;chr1;chr1;chr1;chr1;chr1;chr1;chr1;chr1;chr1;chr1;chr1;chr1;chr1;chr1;chr1;chr1;chr1;chr1;chr1;chr1;chr1;chr1;chr1;chr1;chr1;chr1;chr1;chr1;chr1;chr1;chr1;chr1;chr1;chr1;chr1;chr1;chr1;chr1;chr1;chr1;chr1;chr1;chr1;chr1;chr1;chr1;chr1;chr1;chr1;chr1;chr1…	41492871;41492871;41492871;41492871;41492871;41492871;41492871;41494256;41494256;41494256;41494256;41494256;41494256;41494256;41499655;41499655;41503034;41503034;41503034;41503034;41503034;41503034;41503034;41512079;41512079;41512079;41512079;41512079;41512079;41512079;41514362;41514362;41514362;41514362;41514362;41514362;41514362;41536267;41536267;41536267;41536267;41536267;41536267;41536267;415…	41493991;41493991;41493991;41493991;41493991;41493991;41493991;41494398;41494398;41494398;41494398;41494398;41494398;41494398;41499720;41499720;41503213;41503213;41503213;41503213;41503213;41503213;41503213;41512270;41512270;41512270;41512270;41512270;41512270;41512270;41514562;41514562;41514562;41514562;41514562;41514562;41514562;41536393;41536393;41536393;41536393;41536393;41536393;41536393;415…	-;-;-;-;-;-;-;-;-;-;-;-;-;-;-;-;-;-;-;-;-;-;-;-;-;-;-;-;-;-;-;-;-;-;-;-;-;-;-;-;-;-;-;-;-;-;-;-;-;-;-;-;-;-;-;-;-;-;-;-;-;-;-;-;-;-;-;-;-;-;-;-;-;-;-;-;-;-;-;-;-;-;-;-;-;-;-;-;-;-;-;-;-;-;-;-;-;-;-;-	3801	sex comb on midleg homolog 1 (Drosophila)	-1.13961	-0.188545	0.0177547	0.049821	1.32544	0.406472	3.40359e-07	2.25949e-06	1.51049	0.595017	1.25774e-07	2.13894e-05	-1.43142	-0.517447	4.10957e-11	2.51821e-10	-1.05301	-0.0745232	0.364842	0.471897	1.35936	0.442924	9.67422e-05	0.00101033													5.67182	5.37557	5.1636	5.4167	4.98949	5.32684	4.98582
HYAL3	chr3;chr3;chr3;chr3;chr3;chr3;chr3;chr3;chr3;chr3;chr3;chr3;chr3;chr3;chr3;chr3;chr3;chr3	50330259;50330259;50330259;50330259;50330259;50331063;50331063;50331063;50332140;50332140;50332140;50332140;50332140;50336252;50336644;50336644;50336644;50336644	50330946;50330946;50330946;50330946;50330946;50331152;50331152;50331152;50333050;50332284;50332284;50333050;50333050;50336293;50336899;50336899;50336899;50336899	-;-;-;-;-;-;-;-;-;-;-;-;-;-;-;-;-;-	1987	hyaluronoglucosaminidase 3	1.20796	0.272572	0.0902334	0.180297	-1.83018	-0.871983	1.77459e-09	1.82697e-08	-2.21078	-1.14455	1.25388e-07	2.13894e-05	2.04915	1.03503	5.47268e-12	3.76554e-11	-1.01439	-0.0206062	0.883542	0.920495	-2.07863	-1.05563	2.86889e-07	9.34253e-06													2.83277	3.15454	3.42559	3.02592	4.00402	3.13868	4.05743
TYSND1	chr10;chr10;chr10;chr10;chr10;chr10;chr10;chr10;chr10;chr10;chr10;chr10;chr10;chr10;chr10;chr10;chr10;chr10;chr10;chr10;chr10;chr10;chr10;chr10;chr10;chr10;chr10;chr10;chr10;chr10;chr10;chr10;chr10;chr10	71897737;71897737;71897737;71897737;71897737;71897737;71897737;71897737;71897737;71897737;71902424;71902424;71902424;71902424;71902424;71902521;71902521;71903598;71903598;71903598;71903598;71903598;71903598;71903598;71904241;71905177;71905177;71906289;71906289;71906289;71906409;71906409;71906409;71906409	71899897;71899897;71899897;71899897;71899897;71899897;71899897;71899897;71899897;71899897;71902520;71902609;71902609;71902609;71902609;71902609;71902609;71903728;71903728;71903728;71903728;71903728;71903728;71903728;71904484;71906496;71906496;71906496;71906496;71906496;71906496;71906496;71906496;71906496	-;-;-;-;-;-;-;-;-;-;-;-;-;-;-;-;-;-;-;-;-;-;-;-;-;-;-;-;-;-;-;-;-;-	4042	trypsin domain containing 1	1.04693	0.0661637	0.58427	0.704984	2.00046	1.00034	9.54724e-15	2.12461e-13	1.91079	0.934172	1.28004e-07	2.1503e-05	-2.03061	-1.02191	1.65501e-16	2.02108e-15	1.02672	0.0380399	0.781919	0.844184	2.08486	1.05995	1.0201e-08	6.03084e-07													4.50404	4.38384	3.35732	3.85559	3.3852	4.11273	3.21107
SNHG1	chr11;chr11;chr11;chr11;chr11;chr11;chr11;chr11;chr11;chr11;chr11	62619460;62620283;62620547;62621024;62621273;62621490;62621991;62622360;62622605;62622896;62623337	62620153;62620311;62620587;62621062;62621305;62621536;62622023;62622410;62622688;62622938;62623360	-;-;-;-;-;-;-;-;-;-;-	1118	small nucleolar RNA host gene 1	-1.11154	-0.15256	0.0966791	0.190114	1.44676	0.532821	7.11194e-09	6.5018e-08	1.60813	0.685381	1.34628e-07	2.23433e-05	-1.9808	-0.986083	2.19445e-26	7.83123e-25	-1.12343	-0.167909	0.0715237	0.126038	1.76317	0.818174	4.44933e-10	4.44127e-08													6.82702	6.64563	5.93564	6.40023	6.19829	6.64916	6.05786
ITGA5	chr12;chr12;chr12;chr12;chr12;chr12;chr12;chr12;chr12;chr12;chr12;chr12;chr12;chr12;chr12;chr12;chr12;chr12;chr12;chr12;chr12;chr12;chr12;chr12;chr12;chr12;chr12;chr12;chr12;chr12	54789045;54791149;54792381;54793429;54793648;54794630;54795157;54795369;54795560;54795785;54795964;54796767;54796971;54797409;54797695;54797929;54798214;54798487;54798950;54799448;54799654;54801433;54801616;54801894;54802540;54802677;54803016;54803269;54805618;54812765	54790160;54791271;54792482;54793542;54793731;54794779;54795262;54795449;54795639;54795877;54796114;54796834;54797108;54797563;54797750;54798030;54798259;54798678;54799158;54799500;54799710;54801476;54801660;54802019;54802585;54802738;54803136;54803381;54805748;54813050	-;-;-;-;-;-;-;-;-;-;-;-;-;-;-;-;-;-;-;-;-;-;-;-;-;-;-;-;-;-	4250	integrin subunit alpha 5	-1.31612	-0.396296	3.47275e-05	0.000264148	-2.15018	-1.10446	9.80576e-31	1.3114e-28	-1.63372	-0.708165	1.47556e-07	2.41974e-05	1.41615	0.501974	1.28912e-07	4.95056e-07	-1.1232	-0.167613	0.0761599	0.132663	-1.59062	-0.669587	5.84586e-07	1.70229e-05													8.09104	7.88497	8.65034	8.55191	9.02687	8.1749	9.01751
CTU2	chr16;chr16;chr16;chr16;chr16;chr16;chr16;chr16;chr16;chr16;chr16;chr16;chr16;chr16;chr16;chr16;chr16;chr16;chr16;chr16;chr16;chr16;chr16;chr16;chr16;chr16;chr16;chr16;chr16	88772891;88772891;88773544;88773544;88776346;88776346;88776631;88776631;88778043;88778043;88778682;88778682;88779030;88779030;88779720;88779720;88780055;88780055;88780544;88780544;88780791;88780791;88780995;88780995;88781268;88781268;88781456;88781590;88781590	88773006;88773006;88773618;88773618;88776424;88776424;88776690;88776690;88778103;88778103;88778791;88778791;88779313;88779313;88779855;88779855;88780186;88780186;88780635;88780635;88780894;88780894;88781145;88781145;88781334;88781334;88781514;88781786;88781786	+;+;+;+;+;+;+;+;+;+;+;+;+;+;+;+;+;+;+;+;+;+;+;+;+;+;+;+;+	1723	cytosolic thiouridylase subunit 2	-1.10474	-0.143704	0.277834	0.416948	1.84434	0.883102	9.15222e-10	1.00136e-08	2.03751	1.02681	1.5581e-07	2.52503e-05	-2.07174	-1.05084	5.1592e-15	5.24875e-14	1.20503	0.269069	0.0711063	0.125383	2.4965	1.31991	4.59498e-11	6.7336e-09													5.1029	4.82214	3.97721	4.53279	3.51418	4.23396	3.52135
RPS6KA4	chr11;chr11;chr11;chr11;chr11;chr11;chr11;chr11;chr11;chr11;chr11;chr11;chr11;chr11;chr11;chr11;chr11;chr11;chr11;chr11;chr11;chr11;chr11;chr11;chr11;chr11;chr11;chr11;chr11;chr11;chr11;chr11;chr11;chr11;chr11;chr11;chr11;chr11;chr11;chr11;chr11;chr11;chr11;chr11;chr11;chr11;chr11;chr11;chr11;chr11;chr11	64126625;64126625;64126625;64126850;64126850;64126850;64127635;64127635;64127635;64127949;64127949;64127949;64128606;64128606;64128606;64128941;64128941;64128941;64129114;64129114;64129114;64129324;64129324;64129324;64132773;64132773;64132773;64135604;64135604;64135604;64135940;64135958;64135961;64136176;64136176;64136176;64136918;64136918;64136918;64137171;64137171;64137171;64137697;64137697;641…	64126762;64126762;64126762;64126921;64126921;64126921;64127853;64127853;64127853;64128064;64128064;64128064;64128713;64128713;64128713;64129021;64129021;64129021;64129217;64129217;64129217;64129474;64129474;64129474;64132937;64132937;64132937;64135732;64135732;64135732;64136073;64136073;64136073;64136269;64136269;64136269;64137091;64137091;64137091;64137365;64137365;64137365;64137856;64137856;641…	+;+;+;+;+;+;+;+;+;+;+;+;+;+;+;+;+;+;+;+;+;+;+;+;+;+;+;+;+;+;+;+;+;+;+;+;+;+;+;+;+;+;+;+;+;+;+;+;+;+;+	3137	ribosomal protein S6 kinase A4	1.20429	0.268186	0.00169073	0.00720377	1.86878	0.902096	2.28589e-25	1.74934e-23	1.55177	0.63391	1.78255e-07	2.85519e-05	-1.24323	-0.314087	0.000230492	0.000548554	1.33579	0.417697	1.80242e-06	1.21872e-05	1.66069	0.731785	2.10217e-09	1.59106e-07													6.47802	6.7146	6.07131	6.15119	5.80325	6.60296	6.05113
CCDC86	chr11;chr11;chr11;chr11	60609429;60615397;60617413;60617679	60610355;60615526;60617487;60618561	+;+;+;+	2015	coiled-coil domain containing 86	-1.26333	-0.337233	0.0174197	0.0490406	1.64889	0.721497	7.78595e-07	4.78588e-06	2.0831	1.05873	1.97261e-07	3.1233e-05	-2.94362	-1.55759	9.39739e-27	3.4428e-25	-1.23046	-0.299201	0.044776	0.0847704	2.39228	1.25839	1.20183e-09	9.96096e-08													6.48882	5.84208	4.98718	5.87191	5.01943	5.47896	4.52392
DHCR7	chr11;chr11;chr11;chr11;chr11;chr11;chr11;chr11;chr11;chr11;chr11;chr11;chr11;chr11;chr11;chr11;chr11;chr11	71145457;71145457;71148858;71148858;71149925;71149925;71152273;71152273;71153309;71153309;71155039;71155039;71155901;71155901;71158656;71158656;71159336;71159359	71146885;71146885;71148989;71148989;71150129;71150129;71152486;71152486;71153399;71153399;71155261;71155261;71156004;71156004;71158780;71158780;71159477;71159477	-;-;-;-;-;-;-;-;-;-;-;-;-;-;-;-;-;-	2665	7-dehydrocholesterol reductase	-2.5154	-1.33079	1.46325e-20	3.30431e-18	-5.14244	-2.36245	4.88852e-59	3.96114e-56	-2.04438	-1.03166	2.12895e-07	3.33253e-05	-1.90661	-0.931012	3.38247e-11	2.09127e-10	-3.8958	-1.96192	1.81706e-42	1.47235e-39	-2.04331	-1.03091	1.75268e-07	6.22246e-06													6.90465	5.1393	5.72881	5.97407	7.87031	5.50122	5.99963
NKD2	chr5;chr5;chr5;chr5;chr5;chr5;chr5;chr5;chr5;chr5;chr5;chr5;chr5;chr5;chr5;chr5;chr5;chr5;chr5;chr5;chr5	1009077;1009077;1009294;1009294;1009596;1009596;1032267;1032267;1033487;1033487;1034350;1034350;1034871;1034871;1035504;1035504;1036372;1036372;1037635;1037920;1037920	1009197;1009197;1009329;1009329;1009675;1009675;1032327;1032327;1033614;1033614;1034445;1034445;1035018;1035018;1035588;1035588;1036499;1036499;1037813;1038927;1038927	+;+;+;+;+;+;+;+;+;+;+;+;+;+;+;+;+;+;+;+;+	2070	naked cuticle homolog 2	1.34537	0.428002	0.000508714	0.00264535	2.53493	1.34195	1.33357e-25	1.04971e-23	1.88419	0.913944	2.39039e-07	3.65862e-05	-1.69357	-0.760071	9.62921e-10	4.91632e-09	1.23206	0.301077	0.020562	0.0440501	2.08659	1.06115	3.57467e-09	2.47443e-07													6.00829	6.38328	5.20602	5.11832	4.59795	5.71506	4.5811
TIMM44	chr19;chr19;chr19;chr19;chr19;chr19;chr19;chr19;chr19;chr19;chr19;chr19;chr19	7991603;7992542;7992962;7996023;7997512;7997725;7998370;7998749;7998974;7999950;8002912;8005987;8008492	7992191;7992652;7993051;7996073;7997636;7997817;7998455;7998888;7999123;8000030;8003082;8006082;8008708	-;-;-;-;-;-;-;-;-;-;-;-;-	2000	translocase of inner mitochondrial membrane 44	-1.22529	-0.293119	0.00665665	0.022392	1.42124	0.507148	4.87434e-06	2.5501e-05	1.74142	0.800268	2.36852e-07	3.65862e-05	-2.04925	-1.0351	2.08489e-21	4.50147e-20	-1.06499	-0.0908404	0.422658	0.529957	1.92419	0.944255	1.74694e-09	1.37509e-07													6.11144	5.79546	5.0699	5.78422	5.14969	5.37735	4.72899
DLL4	chr15;chr15;chr15;chr15;chr15;chr15;chr15;chr15;chr15;chr15;chr15	41221531;41222045;41222823;41223701;41224369;41224515;41226746;41227096;41228426;41229616;41230227	41221932;41222314;41222880;41223964;41224429;41224645;41226915;41227315;41229128;41229724;41231258	+;+;+;+;+;+;+;+;+;+;+	3420	delta like canonical Notch ligand 4	2.33105	1.22098	0.00726131	0.0241023	-3.95448	-1.98349	2.51735e-06	1.39655e-05	-9.21811	-3.20447	2.48692e-07	3.76455e-05	18.7302	4.2273	5.84042e-24	1.6588e-22	2.07639	1.05407	0.00313257	0.00874744	-9.0206	-3.17322	5.65658e-09	3.7282e-07													-1.93359	-0.52524	1.92316	-0.972823	0.837799	-1.31942	1.83844
PGD	chr1;chr1;chr1;chr1;chr1;chr1;chr1;chr1;chr1;chr1;chr1;chr1;chr1;chr1;chr1;chr1;chr1;chr1;chr1;chr1;chr1;chr1;chr1;chr1;chr1;chr1;chr1;chr1;chr1;chr1;chr1;chr1;chr1;chr1;chr1;chr1;chr1;chr1	10459049;10459049;10459175;10459686;10459686;10459686;10460450;10460450;10460450;10463128;10463128;10464218;10464218;10464218;10468128;10468128;10468128;10471475;10471475;10471475;10473119;10473119;10473119;10477044;10477044;10477044;10477433;10477433;10477433;10478883;10478883;10478883;10479474;10479474;10479474;10479687;10479687;10479687	10459182;10459182;10459387;10459761;10459761;10459761;10460629;10460629;10460629;10463193;10463193;10464336;10464336;10464336;10468197;10468197;10468197;10471609;10471609;10471609;10473308;10473308;10473308;10477174;10477174;10477174;10477566;10477566;10477566;10478982;10478982;10478982;10479596;10479596;10479596;10480568;10480568;10480568	+;+;+;+;+;+;+;+;+;+;+;+;+;+;+;+;+;+;+;+;+;+;+;+;+;+;+;+;+;+;+;+;+;+;+;+;+;+	2545	phosphogluconate dehydrogenase	-1.15952	-0.213524	0.0174869	0.0491897	-1.82577	-0.868504	6.52049e-22	3.50859e-20	-1.57459	-0.65498	2.52124e-07	3.775e-05	1.19131	0.252543	0.004714	0.00887256	1.04549	0.0641774	0.472435	0.577906	-1.13947	-0.188366	0.135908	0.274789													8.3809	8.27206	8.61816	8.40598	8.60033	7.95244	8.79356
MGA	chr15;chr15;chr15;chr15;chr15;chr15;chr15;chr15;chr15;chr15;chr15;chr15;chr15;chr15;chr15;chr15;chr15;chr15;chr15;chr15;chr15;chr15;chr15;chr15;chr15;chr15;chr15;chr15;chr15;chr15;chr15;chr15;chr15;chr15;chr15;chr15;chr15;chr15;chr15;chr15;chr15;chr15;chr15;chr15;chr15;chr15;chr15	41952610;41952610;41961026;41961026;41988273;41988273;41991061;41991061;41991262;41991262;41999926;41999926;42000302;42000302;42002889;42002889;42005349;42005349;42019378;42019378;42021362;42021362;42026720;42026720;42028379;42028379;42032251;42032251;42034744;42040835;42040835;42041309;42041309;42046635;42046635;42049986;42049986;42052521;42052521;42053937;42053937;42054327;42054327;42057084;420…	41952723;41952723;41962156;41962156;41989221;41989221;41991139;41991139;41991357;41991357;42000057;42000057;42000406;42000406;42003547;42003547;42005694;42005694;42019604;42019604;42021547;42021547;42026792;42026792;42028896;42028896;42032401;42032401;42035370;42041125;42041125;42042813;42042813;42046765;42046765;42050037;42050037;42052727;42052727;42054048;42054048;42054560;42054560;42057260;420…	+;+;+;+;+;+;+;+;+;+;+;+;+;+;+;+;+;+;+;+;+;+;+;+;+;+;+;+;+;+;+;+;+;+;+;+;+;+;+;+;+;+;+;+;+;+;+	12042	MGA, MAX dimerization protein	1.17919	0.237797	0.000895169	0.00425352	1.69151	0.75831	3.05005e-26	2.59349e-24	1.43447	0.520514	2.57786e-07	3.81828e-05	-1.2636	-0.337538	2.33957e-06	7.53684e-06	1.19657	0.25891	0.000324537	0.00119961	1.51199	0.596448	4.15923e-09	2.7948e-07													7.17663	7.37727	6.77469	6.91462	6.81568	7.47308	6.98604
RAB27A	chr15;chr15;chr15;chr15;chr15;chr15;chr15;chr15;chr15;chr15;chr15;chr15;chr15;chr15;chr15;chr15;chr15;chr15;chr15;chr15;chr15;chr15;chr15;chr15;chr15;chr15;chr15	55495164;55495164;55495164;55495164;55516087;55516087;55516087;55516087;55520807;55520807;55520807;55520807;55522599;55522599;55522599;55522599;55526980;55526980;55526980;55526980;55530601;55562363;55562363;55562363;55562363;55563057;55581914	55497903;55497903;55497903;55497903;55516210;55516210;55516210;55516210;55520910;55520910;55520910;55520910;55522684;55522684;55522684;55522684;55527154;55527154;55527154;55527154;55530689;55562482;55562482;55562484;55562592;55563107;55582013	-;-;-;-;-;-;-;-;-;-;-;-;-;-;-;-;-;-;-;-;-;-;-;-;-;-;-	3699	RAB27A, member RAS oncogene family	-1.27316	-0.348416	0.00611542	0.0209136	-2.40886	-1.26835	1.62001e-23	1.02365e-21	-1.89203	-0.919935	2.6073e-07	3.82081e-05	1.3023	0.381058	0.00238519	0.00475728	-1.20841	-0.273105	0.0281527	0.0574476	-1.5737	-0.654163	0.000213404	0.00189899													6.27862	5.77156	6.75543	6.32144	7.29316	5.88654	6.95933
FUCA1	chr1;chr1;chr1;chr1;chr1;chr1;chr1;chr1	24171572;24172564;24175139;24180850;24186288;24189624;24191981;24194388	24172345;24172663;24175329;24181050;24186393;24189761;24192115;24194859	-;-;-;-;-;-;-;-	2117	fucosidase, alpha-L- 1, tissue	3.14043	1.65096	2.98479e-16	3.37012e-14	1.16422	0.219361	0.259134	0.355534	-2.69746	-1.4316	2.71873e-07	3.94215e-05	9.73357	3.28297	4.17724e-54	1.64404e-51	3.7694	1.91433	8.59584e-22	8.00052e-20	-2.58226	-1.36864	7.12981e-07	2.00322e-05													4.49871	6.60734	7.67269	4.915	5.68741	6.32119	7.74073
PIWIL4	chr11;chr11;chr11;chr11;chr11;chr11;chr11;chr11;chr11;chr11;chr11;chr11;chr11;chr11;chr11;chr11;chr11;chr11;chr11;chr11	94300474;94301896;94308165;94310444;94316614;94318611;94320216;94322287;94326684;94328475;94330970;94334961;94337150;94340605;94341749;94349659;94351120;94352926;94353163;94354042	94300771;94301974;94308296;94310658;94316735;94318691;94320413;94322398;94326807;94328592;94331081;94335145;94337222;94340805;94341852;94349729;94351273;94353051;94353310;94354587	+;+;+;+;+;+;+;+;+;+;+;+;+;+;+;+;+;+;+;+	3199	piwi like RNA-mediated gene silencing 4	1.61328	0.689997	2.7986e-09	6.65816e-08	-1.10085	-0.138613	0.216757	0.30687	-1.77597	-0.828611	2.84128e-07	4.03491e-05	1.76714	0.821414	6.97347e-13	5.4231e-12	1.21373	0.27945	0.0124186	0.0286399	-1.45595	-0.541964	0.000685898	0.00480229													4.98775	5.98918	5.70576	5.2243	5.69979	5.78702	5.99729
LOC731424	chr4;chr4	185764450;185768050	185767688;185768200	-;-	3390	NA	1.27893	0.35494	0.634561	0.745444	-140.588	-7.13533	7.66661e-11	1.00963e-09	-179.803	-7.49027	2.84081e-07	4.03491e-05	14.8176	3.88924	1.3662e-10	7.74781e-10	1.59748	0.675796	0.188434	0.278446	-9.2756	-3.21344	5.66165e-05	0.000652629													-3.40514	-6.54566	0.346317	-0.972823	-1.85102	-6.54566	0.132068
SDCCAG3	chr9;chr9;chr9;chr9;chr9;chr9;chr9;chr9;chr9;chr9;chr9;chr9;chr9;chr9;chr9;chr9;chr9;chr9;chr9;chr9;chr9;chr9;chr9;chr9;chr9;chr9;chr9	139296374;139296374;139296374;139298507;139298507;139298507;139299083;139299083;139299083;139299543;139299543;139299543;139300357;139300357;139300357;139301597;139301597;139301597;139302278;139302278;139302278;139303451;139304542;139304542;139304780;139304780;139304780	139297339;139297339;139297339;139298646;139298646;139298646;139299145;139299145;139299145;139299654;139299654;139299654;139300430;139300430;139300430;139302013;139302013;139302013;139302390;139302390;139302390;139303519;139304691;139304691;139305054;139305054;139305054	-;-;-;-;-;-;-;-;-;-;-;-;-;-;-;-;-;-;-;-;-;-;-;-;-;-;-	2379	serologically defined colon cancer antigen 3	1.01271	0.0182159	0.879243	0.922857	1.86147	0.896446	3.948e-13	7.09969e-12	1.83812	0.87823	3.24478e-07	4.56091e-05	-1.82583	-0.868551	7.02069e-13	5.44845e-12	1.16098	0.215343	0.0851908	0.145516	2.11975	1.08389	4.56391e-10	4.49244e-08													6.1519	5.9995	5.06497	5.62397	5.07941	5.67646	4.99754
AGT	chr1;chr1;chr1;chr1;chr1	230838272;230839939;230841679;230845741;230849832	230839075;230840083;230841946;230846599;230850336	-;-;-;-;-	2581	angiotensinogen	-2.23903	-1.16287	9.06526e-12	3.97688e-10	-5.12921	-2.35874	1.6046e-45	5.39105e-43	-2.29082	-1.19586	3.69805e-07	5.13326e-05	3.42574	1.77642	8.06406e-29	3.56034e-27	1.6722	0.741749	1.28294e-06	9.03963e-06	-2.04864	-1.03467	2.18901e-06	4.78815e-05													4.546	3.11711	6.28922	4.88908	5.52852	3.72069	6.38488
C4orf3	chr4;chr4;chr4;chr4;chr4	120217574;120217574;120221491;120221491;120225400	120219934;120219934;120221888;120221968;120225600	-;-;-;-;-	3040	chromosome 4 open reading frame 3	1.28741	0.364477	0.000495673	0.00259025	-1.29994	-0.378448	0.000211343	0.000751491	-1.67356	-0.742925	3.76377e-07	5.13326e-05	1.13937	0.188238	0.0696917	0.101277	-1.6781	-0.746825	4.31996e-13	1.11229e-11	-1.91197	-0.935064	1.58613e-10	1.93354e-08													5.96546	6.38918	6.12757	6.06369	7.10537	6.59199	6.39996
MTHFD1L	chr6;chr6;chr6;chr6;chr6;chr6;chr6;chr6;chr6;chr6;chr6;chr6;chr6;chr6;chr6;chr6;chr6;chr6;chr6;chr6;chr6;chr6;chr6;chr6;chr6;chr6;chr6;chr6;chr6;chr6;chr6;chr6;chr6;chr6;chr6;chr6;chr6;chr6;chr6;chr6;chr6;chr6;chr6;chr6;chr6;chr6;chr6;chr6;chr6;chr6;chr6;chr6;chr6;chr6;chr6;chr6;chr6;chr6;chr6;chr6;chr6;chr6;chr6;chr6;chr6;chr6;chr6;chr6;chr6;chr6;chr6;chr6;chr6;chr6;chr6;chr6;chr6;chr6;chr6;chr6…	151186815;151186815;151186815;151187469;151197226;151197226;151197226;151197226;151198770;151198770;151198770;151198770;151198909;151198909;151198909;151198909;151203898;151203898;151203898;151203898;151206770;151206770;151206770;151206770;151208978;151208978;151208981;151208981;151219996;151226786;151226786;151226786;151239713;151239713;151239713;151243341;151243341;151243341;151247258;151247258…	151187185;151187185;151187185;151187523;151197310;151197310;151197310;151197310;151198820;151198820;151198820;151198820;151198962;151198962;151198962;151198962;151204022;151204022;151204022;151204022;151206870;151206870;151206870;151206870;151209117;151209117;151209117;151209117;151220136;151226897;151226897;151226897;151239804;151239804;151239804;151243438;151243438;151243438;151247431;151247431…	+;+;+;+;+;+;+;+;+;+;+;+;+;+;+;+;+;+;+;+;+;+;+;+;+;+;+;+;+;+;+;+;+;+;+;+;+;+;+;+;+;+;+;+;+;+;+;+;+;+;+;+;+;+;+;+;+;+;+;+;+;+;+;+;+;+;+;+;+;+;+;+;+;+;+;+;+;+;+;+;+;+;+;+;+;+;+;+;+;+;+;+	3673	methylenetetrahydrofolate dehydrogenase (NADP+ dependent) 1-like	-1.45536	-0.541375	5.99643e-06	5.72594e-05	1.24836	0.320038	0.00774284	0.0182134	1.81682	0.861413	3.75097e-07	5.13326e-05	-2.11523	-1.08081	2.76497e-19	4.69318e-18	1.44225	0.528324	1.16435e-05	6.33949e-05	3.05069	1.60914	3.28777e-21	5.03211e-18													7.3218	6.63904	6.23903	6.92786	6.47676	6.66896	6.66091
RASGRF1	chr15;chr15;chr15;chr15;chr15;chr15;chr15;chr15;chr15;chr15;chr15;chr15;chr15;chr15;chr15;chr15;chr15;chr15;chr15;chr15;chr15;chr15;chr15;chr15;chr15;chr15;chr15;chr15;chr15;chr15;chr15;chr15;chr15;chr15;chr15;chr15;chr15;chr15;chr15;chr15;chr15;chr15;chr15;chr15;chr15;chr15;chr15;chr15;chr15;chr15;chr15;chr15;chr15;chr15;chr15;chr15;chr15;chr15;chr15;chr15;chr15;chr15;chr15;chr15;chr15;chr15;chr…	79252289;79252289;79252289;79264208;79264208;79264208;79265645;79265645;79265645;79272962;79272962;79272962;79277349;79277349;79277349;79282531;79282531;79282531;79284033;79284033;79284033;79288082;79288082;79288082;79290438;79290438;79290438;79291061;79291061;79291061;79292085;79292085;79292085;79294004;79294004;79294004;79296144;79296144;79296144;79297059;79298519;79298528;79304831;79307669;793…	79254578;79254578;79254578;79264276;79264276;79264276;79265762;79265762;79265762;79273041;79273041;79273041;79277546;79277546;79277546;79282615;79282615;79282615;79284136;79284136;79284136;79288142;79288142;79288142;79290550;79290550;79290550;79291167;79291167;79291167;79292255;79292255;79292255;79294129;79294129;79294129;79296517;79296517;79296517;79298002;79298776;79298776;79304869;79307751;793…	-;-;-;-;-;-;-;-;-;-;-;-;-;-;-;-;-;-;-;-;-;-;-;-;-;-;-;-;-;-;-;-;-;-;-;-;-;-;-;-;-;-;-;-;-;-;-;-;-;-;-;-;-;-;-;-;-;-;-;-;-;-;-;-;-;-;-;-;-	7338	Ras protein specific guanine nucleotide releasing factor 1	-2.40465	-1.26582	3.8298e-07	5.1519e-06	1.33655	0.418513	0.0553936	0.0985594	3.21393	1.68434	3.8645e-07	5.21688e-05	1.24512	0.316279	0.135085	0.182915	2.18282	1.12619	1.31874e-07	1.17349e-06	1.75311	0.809916	0.00706486	0.0301295													1.28554	0.0522955	1.72068	1.23343	0.837799	1.91862	2.35796
MYO6	chr6;chr6;chr6;chr6;chr6;chr6;chr6;chr6;chr6;chr6;chr6;chr6;chr6;chr6;chr6;chr6;chr6;chr6;chr6;chr6;chr6;chr6;chr6;chr6;chr6;chr6;chr6;chr6;chr6;chr6;chr6;chr6;chr6;chr6;chr6;chr6;chr6;chr6;chr6;chr6;chr6;chr6;chr6;chr6;chr6;chr6;chr6;chr6;chr6;chr6;chr6;chr6;chr6;chr6;chr6;chr6;chr6;chr6;chr6;chr6;chr6;chr6;chr6;chr6;chr6;chr6;chr6;chr6	76458893;76458909;76527218;76527218;76532499;76532499;76538257;76538257;76540133;76540133;76542559;76542559;76545618;76545618;76550302;76550302;76550931;76550931;76554614;76554614;76558068;76558068;76564856;76564856;76566814;76566814;76568619;76568619;76570740;76570740;76572313;76572313;76576243;76576243;76576649;76576649;76580364;76580364;76582924;76582924;76589537;76589537;76589760;76589760;765…	76459140;76459140;76527381;76527381;76532568;76532568;76538330;76538330;76540262;76540262;76542664;76542664;76545673;76545673;76550399;76550399;76551095;76551095;76554694;76554694;76558248;76558248;76565000;76565000;76566971;76566971;76568710;76568710;76570812;76570812;76572440;76572440;76576338;76576338;76576822;76576822;76580402;76580402;76583017;76583017;76589667;76589667;76589837;76589837;765…	+;+;+;+;+;+;+;+;+;+;+;+;+;+;+;+;+;+;+;+;+;+;+;+;+;+;+;+;+;+;+;+;+;+;+;+;+;+;+;+;+;+;+;+;+;+;+;+;+;+;+;+;+;+;+;+;+;+;+;+;+;+;+;+;+;+;+;+	8678	myosin VI	-1.0027	-0.00388388	0.968804	0.983349	-1.63009	-0.70495	2.19478e-13	4.10775e-12	-1.62571	-0.701066	3.90083e-07	5.21688e-05	2.50078	1.32238	2.62362e-45	4.88382e-43	1.72954	0.790385	9.18014e-18	4.754e-16	-1.44592	-0.531993	4.63459e-05	0.000563269													4.76163	4.73217	6.05979	5.44366	5.07562	4.56236	5.89076
SIRPB1	chr20;chr20;chr20;chr20;chr20;chr20;chr20;chr20;chr20;chr20;chr20;chr20;chr20;chr20;chr20;chr20	1545029;1545029;1546799;1546799;1551451;1552366;1558984;1558984;1577986;1579468;1584456;1585388;1592003;1600515;1600515;1600515	1546143;1546143;1546913;1546913;1551783;1552683;1559340;1559340;1578928;1579582;1584788;1585705;1592359;1600689;1600689;1600689	-;-;-;-;-;-;-;-;-;-;-;-;-;-;-;-	4479	signal regulatory protein beta 1	-1.22604	-0.294007	0.0129374	0.0386579	-2.19072	-1.13141	2.54979e-22	1.40494e-20	-1.78683	-0.8374	4.14656e-07	5.4922e-05	2.08047	1.05691	4.75818e-20	8.73918e-19	1.42858	0.514584	5.53287e-06	3.30222e-05	-1.45632	-0.542324	0.000744932	0.00515132													5.63463	5.22536	6.54728	5.67903	6.11013	5.3206	6.69584
KCNE3	chr11;chr11;chr11	74165886;74173000;74178443	74168648;74173148;74178600	-;-;-	3070	potassium voltage-gated channel subfamily E regulatory subunit 3	1.52771	0.611374	4.84039e-08	8.3034e-07	-1.12488	-0.169767	0.110077	0.17589	-1.71849	-0.781142	4.18704e-07	5.493e-05	2.39192	1.25817	3.58875e-30	1.81746e-28	1.1485	0.199756	0.0595798	0.108102	-2.08264	-1.05842	3.79253e-12	8.16282e-10													4.92555	5.85351	6.20805	5.01083	6.39232	6.46682	6.80455
S100A9	chr1;chr1;chr1	153330330;153330745;153333120	153330357;153330909;153333503	+;+;+	577	S100 calcium binding protein A9	1.09803	0.134918	0.650096	0.75762	-3.64977	-1.86781	2.10613e-12	3.43743e-11	-4.00756	-2.00272	4.52819e-07	5.88451e-05	24.698	4.62632	1.1281e-53	4.31656e-51	5.52765	2.46667	6.52553e-21	5.41501e-19	-4.46809	-2.15966	6.15489e-09	3.99923e-07													1.85176	2.51396	6.16876	0.919005	4.49088	2.93304	6.92968
PROS1	chr3;chr3;chr3;chr3;chr3;chr3;chr3;chr3;chr3;chr3;chr3;chr3;chr3;chr3;chr3	93591881;93595810;93598007;93603572;93605180;93611777;93615420;93617292;93619648;93624628;93624865;93629463;93643084;93646094;93692518	93593249;93596035;93598158;93603740;93605347;93611966;93615535;93617413;93619773;93624759;93624987;93629549;93643108;93646251;93692934	-;-;-;-;-;-;-;-;-;-;-;-;-;-;-	3580	protein S (alpha)	-1.07263	-0.101151	0.422065	0.563626	-1.93379	-0.95143	3.85068e-17	1.23644e-15	-1.80285	-0.850279	5.2477e-07	6.7558e-05	1.78339	0.834623	2.6265e-13	2.16e-12	-1.22009	-0.286983	0.00896942	0.0216079	-2.17589	-1.12161	1.43256e-12	3.8693e-10													3.37107	3.0392	4.02199	4.05526	4.27619	3.34348	4.02575
LITAF	chr16;chr16;chr16;chr16;chr16;chr16;chr16;chr16;chr16;chr16;chr16;chr16;chr16;chr16;chr16;chr16;chr16	11641578;11641578;11641578;11641578;11645563;11647389;11647389;11647389;11647389;11650367;11650367;11650367;11650367;11680002;11680742;11680742;11681194	11643601;11643601;11643601;11643601;11645660;11647545;11647545;11647545;11647545;11650591;11650591;11650591;11650591;11680229;11680806;11680806;11681322	-;-;-;-;-;-;-;-;-;-;-;-;-;-;-;-;-	2926	lipopolysaccharide induced TNF factor	-1.10364	-0.142274	0.119252	0.222558	-1.71861	-0.781246	2.41089e-18	8.58138e-17	-1.55722	-0.638972	5.51933e-07	7.0397e-05	1.3638	0.447629	5.52603e-07	1.94137e-06	-1.00472	-0.00679593	0.938664	0.95999	-1.37024	-0.454425	0.000297469	0.00246994													6.28637	6.33927	6.78921	6.55542	7.00468	6.45761	7.11102
IMP4	chr2;chr2;chr2;chr2;chr2;chr2;chr2;chr2;chr2	131100489;131100659;131102202;131102949;131103140;131103352;131103591;131103774;131103929	131100508;131100767;131102285;131103058;131103272;131103506;131103685;131103847;131104197	+;+;+;+;+;+;+;+;+	1049	IMP4 homolog, U3 small nucleolar ribonucleoprotein	-1.11001	-0.150576	0.182774	0.305399	1.57803	0.658123	1.36141e-08	1.18021e-07	1.75163	0.808699	5.80678e-07	7.33838e-05	-2.72899	-1.44837	9.40422e-36	8.25115e-34	-1.3819	-0.466657	8.95574e-05	0.000384555	1.97481	0.98171	2.88064e-09	2.11068e-07													6.60377	6.21855	5.07645	5.93117	5.40239	5.72336	4.82417
ZNF117	chr7;chr7;chr7;chr7	64434830;64441765;64442362;64450325	64439914;64441860;64442494;64451414	-;-;-;-	6404	zinc finger protein 117	1.55178	0.633927	4.6083e-05	0.000337707	-1.35146	-0.434519	0.00355255	0.00922978	-2.09717	-1.06845	7.07776e-07	8.81565e-05	1.19057	0.251647	0.10231	0.142514	-1.46613	-0.552009	0.000229948	0.000887513	-1.74552	-0.803656	0.000183791	0.00168332													3.71241	4.58229	4.18236	3.71091	4.95272	4.7034	4.45761
APLP2	chr11;chr11;chr11;chr11;chr11;chr11;chr11;chr11;chr11;chr11;chr11;chr11;chr11;chr11;chr11;chr11;chr11;chr11;chr11;chr11;chr11;chr11;chr11;chr11;chr11;chr11;chr11;chr11;chr11;chr11;chr11;chr11;chr11;chr11;chr11;chr11;chr11;chr11;chr11;chr11;chr11;chr11;chr11;chr11;chr11;chr11;chr11;chr11;chr11;chr11;chr11;chr11;chr11;chr11;chr11;chr11;chr11;chr11;chr11;chr11;chr11;chr11;chr11;chr11;chr11;chr11;chr…	129939716;129939716;129939716;129939716;129939716;129939716;129940463;129979324;129979324;129979324;129979324;129979324;129979324;129980433;129980433;129980433;129980433;129980433;129990601;129990601;129990601;129990601;129990601;129991509;129991509;129991509;129991509;129991509;129991509;129992200;129992200;129992200;129992200;129992200;129992200;129993507;129993507;129993507;129996595;129996595…	129939977;129939977;129939977;129939977;129939977;129939977;129940642;129979497;129979497;129979497;129979497;129979497;129979400;129980556;129980556;129980556;129980556;129980556;129990713;129990713;129990713;129990713;129990713;129991705;129991705;129991705;129991705;129991705;129991705;129992408;129992408;129992408;129992408;129992408;129992408;129993674;129993674;129993674;129996725;129996725…	+;+;+;+;+;+;+;+;+;+;+;+;+;+;+;+;+;+;+;+;+;+;+;+;+;+;+;+;+;+;+;+;+;+;+;+;+;+;+;+;+;+;+;+;+;+;+;+;+;+;+;+;+;+;+;+;+;+;+;+;+;+;+;+;+;+;+;+;+;+;+;+;+;+;+;+;+;+;+;+;+;+;+;+;+;+;+;+;+;+;+;+;+;+;+;+;+;+;+;+;+;+;+;+;+;+;+;+;+;+	3992	amyloid beta precursor like protein 2	-1.06032	-0.0845062	0.317044	0.45793	-1.59732	-0.675651	1.16554e-15	3.04655e-14	-1.50644	-0.591145	7.10372e-07	8.81565e-05	1.82402	0.867125	1.32048e-24	4.00652e-23	1.21801	0.28453	0.000696619	0.00235656	-1.49754	-0.582596	9.47536e-07	2.45806e-05													8.9176	8.85256	9.57464	9.24887	9.62576	9.07443	9.88453
ACAT2	chr6;chr6;chr6;chr6;chr6;chr6;chr6;chr6;chr6;chr6;chr6;chr6;chr6;chr6;chr6;chr6;chr6;chr6	160182989;160183511;160183951;160183951;160188037;160188037;160189543;160189543;160196202;160196202;160197182;160197182;160198334;160198334;160199202;160199202;160199691;160199691	160183174;160183811;160184085;160184085;160188218;160188218;160189660;160189660;160196345;160196345;160197304;160197304;160198488;160198488;160199312;160199312;160200087;160200144	+;+;+;+;+;+;+;+;+;+;+;+;+;+;+;+;+;+	1909	acetyl-CoA acetyltransferase 2	-2.47838	-1.3094	2.4184e-21	6.05699e-19	-4.79304	-2.26094	1.30865e-57	9.48768e-55	-1.93394	-0.951545	7.39309e-07	9.09284e-05	-1.47994	-0.565542	2.9234e-05	8.00276e-05	-3.56146	-1.83247	1.37078e-39	7.26251e-37	-2.40648	-1.26693	3.80299e-11	5.75673e-09													8.07635	6.37934	7.40713	7.16117	9.02108	6.64292	7.35959
RAB5B	chr12;chr12;chr12;chr12;chr12;chr12;chr12;chr12;chr12;chr12;chr12;chr12;chr12;chr12;chr12;chr12;chr12	56367697;56367795;56367795;56380653;56380653;56380653;56383731;56383731;56383731;56384466;56384466;56385144;56385144;56385144;56385881;56385881;56385881	56367784;56367923;56367923;56380907;56380907;56380907;56383882;56383882;56383882;56384588;56384588;56385237;56385237;56385237;56390467;56390467;56390467	+;+;+;+;+;+;+;+;+;+;+;+;+;+;+;+;+	5428	RAB5B, member RAS oncogene family	-1.10852	-0.148634	0.0402685	0.096135	-1.56839	-0.649287	7.13021e-20	2.97632e-18	-1.41485	-0.500653	7.98355e-07	9.73215e-05	1.19328	0.254933	0.00033993	0.000784738	-1.29213	-0.369754	1.8499e-07	1.59564e-06	-1.54188	-0.624687	5.02265e-10	4.83825e-08													7.09993	7.04494	7.28806	7.00272	7.64267	7.05338	7.36954
C5orf15	chr5;chr5;chr5	133291198;133295185;133304137	133292681;133295711;133304406	-;-;-	2281	chromosome 5 open reading frame 15	-1.01322	-0.0189481	0.808442	0.874875	-1.47102	-0.556815	2.71444e-13	5.00554e-12	-1.45182	-0.537867	8.25673e-07	9.89013e-05	1.02457	0.0350239	0.645719	0.702479	-1.28291	-0.359423	2.35622e-06	1.53678e-05	-1.31444	-0.394447	0.000249918	0.00215703													5.7669	5.78057	5.87025	6.13474	6.28794	5.62672	5.7301
CNDP2	chr18;chr18;chr18;chr18;chr18;chr18;chr18;chr18;chr18;chr18;chr18;chr18;chr18;chr18;chr18;chr18;chr18;chr18;chr18;chr18;chr18	72163500;72166823;72167117;72168564;72168564;72173084;72176075;72178048;72178048;72179683;72179683;72180794;72180794;72183463;72183463;72185734;72185734;72186184;72186184;72187234;72187234	72163666;72167268;72167268;72168707;72168707;72173246;72176163;72178248;72178248;72179767;72179767;72180954;72180954;72183627;72183627;72185875;72185875;72186331;72186331;72190689;72190689	+;+;+;+;+;+;+;+;+;+;+;+;+;+;+;+;+;+;+;+;+	5367	CNDP dipeptidase 2 (metallopeptidase M20 family)	-1.02991	-0.0425169	0.639878	0.750277	1.51196	0.59642	1.14779e-10	1.45857e-09	1.55718	0.638936	8.25059e-07	9.89013e-05	-1.61524	-0.691746	3.1943e-14	2.92175e-13	1.09165	0.126509	0.175943	0.26358	1.76327	0.818256	3.57656e-10	3.78978e-08													6.78604	6.70833	6.0803	6.53169	6.02314	6.42087	5.94016
BAG1	chr9;chr9;chr9;chr9;chr9;chr9;chr9;chr9;chr9;chr9;chr9;chr9;chr9;chr9	33252470;33252470;33255863;33255863;33256799;33256799;33258918;33258918;33261085;33261085;33262700;33262700;33264222;33264222	33255306;33255306;33255925;33255925;33256906;33256906;33259031;33259031;33261167;33261167;33262828;33262828;33264759;33264759	-;-;-;-;-;-;-;-;-;-;-;-;-;-	3872	BCL2 associated athanogene 1	-1.10115	-0.139017	0.075968	0.158099	1.32689	0.408049	2.30948e-07	1.5859e-06	1.46111	0.547067	8.5922e-07	0.000102032	-1.52471	-0.608532	7.35476e-15	7.32022e-14	1.11896	0.16216	0.04107	0.0788158	1.70609	0.770692	4.59425e-12	9.12694e-10													7.24906	6.98257	6.5265	6.858	6.60539	6.88323	6.67994
ZNF318	chr6;chr6;chr6;chr6;chr6;chr6;chr6;chr6;chr6;chr6	43303808;43308528;43309850;43310414;43316062;43320115;43322402;43324864;43333030;43336705	43308240;43308646;43309949;43310617;43316363;43320214;43323883;43325503;43333178;43337181	-;-;-;-;-;-;-;-;-;-	8006	zinc finger protein 318	1.10967	0.150136	0.0300021	0.0758588	1.54541	0.627993	4.0451e-20	1.73048e-18	1.39267	0.477858	8.71065e-07	0.000102555	-1.33228	-0.413901	1.99023e-09	9.74251e-09	-1.03625	-0.0513707	0.457694	0.563728	1.28568	0.36253	0.000205743	0.00183914													6.93507	7.14596	6.44535	6.85035	6.79275	7.4801	6.82244
TVP23B	chr17;chr17;chr17;chr17;chr17;chr17;chr17	18684582;18692666;18694209;18700892;18702125;18707451;18708854	18684618;18692748;18694353;18700981;18702256;18707579;18710026	+;+;+;+;+;+;+	1789	trans-golgi network vesicle protein 23 homolog B (S. cerevisiae)	1.02172	0.0310032	0.748976	0.832651	-1.53444	-0.617716	7.36527e-12	1.12355e-10	-1.56778	-0.648719	9.66452e-07	0.000111873	1.40845	0.494108	4.26759e-08	1.74647e-07	-1.14013	-0.189199	0.0331144	0.0658067	-1.60582	-0.683307	6.68991e-08	2.80956e-06													4.13634	4.35197	4.64789	4.53518	4.77689	4.06497	4.56229
FAM117A	chr17;chr17;chr17;chr17;chr17;chr17;chr17;chr17	47787687;47793527;47794875;47797122;47797688;47799861;47809913;47841254	47788917;47793677;47795076;47797256;47797798;47799956;47810082;47841518	-;-;-;-;-;-;-;-	2361	family with sequence similarity 117 member A	2.40858	1.26818	1.20585e-19	2.30702e-17	1.25211	0.324363	0.015056	0.0323098	-1.92362	-0.943822	9.58943e-07	0.000111873	3.79045	1.92237	1.21667e-43	1.97171e-41	1.64846	0.721122	6.41324e-08	6.10099e-07	-2.29938	-1.20125	2.81322e-10	3.10016e-08													3.98443	5.48246	5.70365	4.65207	4.77923	5.28737	5.51546
HP	chr16;chr16;chr16;chr16;chr16;chr16;chr16;chr16;chr16;chr16;chr16;chr16	72088508;72088508;72090060;72090060;72090429;72091291;72092153;72092153;72093013;72093013;72094011;72094011	72088556;72088556;72090142;72090142;72090530;72091365;72092254;72092254;72093087;72093087;72094955;72094955	+;+;+;+;+;+;+;+;+;+;+;+	1431	haptoglobin	2.05509	1.0392	0.000744399	0.00365174	-1.87948	-0.910331	0.000314529	0.0010743	-3.8625	-1.94954	9.90791e-07	0.000113735	24.5252	4.61619	3.35332e-55	1.49006e-52	5.42502	2.43963	3.30965e-22	3.23337e-20	-4.52077	-2.17657	3.8324e-09	2.61343e-07													0.752339	2.36226	5.08134	0.697973	3.4686	2.9734	5.61617
MRPL41	chr9;chr9	140446309;140446526	140446430;140447007	+;+	604	mitochondrial ribosomal protein L41	-1.19119	-0.252399	0.0188398	0.052154	1.41016	0.495859	5.33278e-06	2.76578e-05	1.67976	0.748258	1.00862e-06	0.000114824	-1.12186	-0.165889	0.112537	0.155393	1.67918	0.747761	6.5492e-12	1.37314e-10	1.8838	0.91365	1.40916e-09	1.13515e-07													5.14104	4.97641	4.81187	4.79052	4.36593	4.82307	5.02756
CARS	chr11;chr11;chr11;chr11;chr11;chr11;chr11;chr11;chr11;chr11;chr11;chr11;chr11;chr11;chr11;chr11;chr11;chr11;chr11;chr11;chr11;chr11;chr11;chr11;chr11;chr11;chr11;chr11;chr11;chr11;chr11;chr11;chr11;chr11;chr11;chr11;chr11;chr11;chr11;chr11;chr11;chr11;chr11;chr11;chr11;chr11;chr11;chr11;chr11;chr11;chr11;chr11;chr11;chr11;chr11;chr11;chr11;chr11;chr11;chr11;chr11;chr11;chr11;chr11;chr11;chr11;chr…	3022152;3022152;3022152;3022152;3022152;3023192;3023192;3023200;3023200;3023200;3023771;3023771;3023771;3023771;3023771;3026596;3026596;3026596;3026596;3026596;3028109;3028109;3028109;3028109;3028109;3033425;3033425;3033425;3033425;3033425;3037011;3037011;3037011;3037011;3037011;3038336;3038336;3038336;3038336;3038336;3039087;3039087;3039087;3039087;3039087;3039638;3039638;3039638;3039638;3039638…	3022478;3022478;3022478;3022478;3022478;3023283;3023283;3023283;3023283;3023283;3023830;3023830;3023830;3023830;3023830;3026663;3026663;3026663;3026663;3026663;3028189;3028189;3028189;3028189;3028189;3033506;3033506;3033506;3033506;3033506;3037079;3037079;3037079;3037079;3037079;3038525;3038525;3038525;3038525;3038525;3039184;3039184;3039184;3039184;3039184;3039741;3039741;3039741;3039741;3039741…	-;-;-;-;-;-;-;-;-;-;-;-;-;-;-;-;-;-;-;-;-;-;-;-;-;-;-;-;-;-;-;-;-;-;-;-;-;-;-;-;-;-;-;-;-;-;-;-;-;-;-;-;-;-;-;-;-;-;-;-;-;-;-;-;-;-;-;-;-;-;-;-;-;-;-;-;-;-;-;-;-;-;-;-;-;-;-;-;-;-;-;-;-;-;-;-;-;-;-;-;-;-;-;-;-;-;-;-;-;-;-;-;-	2827	cysteinyl-tRNA synthetase	-1.62171	-0.697516	1.69976e-19	3.04081e-17	-1.1213	-0.165169	0.0317691	0.0612913	1.44628	0.532347	1.02246e-06	0.000115446	-1.81272	-0.858159	1.0925e-29	5.24362e-28	-1.10818	-0.148192	0.0556014	0.101904	1.63577	0.709967	5.40697e-11	7.84011e-09													6.38213	5.69107	5.54744	6.30403	5.89871	5.74567	5.71173
CSRP1	chr1;chr1;chr1;chr1;chr1;chr1;chr1;chr1;chr1;chr1;chr1;chr1;chr1;chr1;chr1;chr1;chr1;chr1;chr1;chr1;chr1;chr1;chr1;chr1	201452658;201452658;201452658;201452658;201454411;201454411;201454411;201454411;201457983;201457983;201457983;201458001;201459304;201459304;201459304;201459304;201465320;201465320;201465320;201465320;201465550;201475752;201476198;201476198	201453917;201453917;201453917;201453917;201454504;201454504;201454504;201454504;201458112;201458112;201458112;201458112;201459472;201459472;201459472;201459472;201465432;201465432;201465432;201465432;201465701;201475967;201476387;201476387	-;-;-;-;-;-;-;-;-;-;-;-;-;-;-;-;-;-;-;-;-;-;-;-	2324	cysteine and glycine rich protein 1	-1.21788	-0.284368	8.11629e-05	0.000552927	-1.71741	-0.780236	2.25251e-27	2.12523e-25	-1.41017	-0.495868	1.0868e-06	0.000121713	1.22408	0.291697	3.90239e-05	0.000104481	1.01006	0.0144373	0.838994	0.888601	-1.21189	-0.27726	0.00573885	0.0256748													7.52196	7.17357	7.73533	7.56765	7.65608	6.84785	7.67622
PHACTR2	chr6;chr6;chr6;chr6;chr6;chr6;chr6;chr6;chr6;chr6;chr6;chr6;chr6;chr6;chr6;chr6;chr6;chr6;chr6;chr6;chr6;chr6;chr6;chr6;chr6;chr6;chr6;chr6;chr6;chr6;chr6;chr6;chr6;chr6;chr6;chr6;chr6;chr6;chr6;chr6;chr6;chr6;chr6;chr6;chr6;chr6;chr6;chr6;chr6;chr6	143929317;143929317;143999102;143999102;144033153;144033153;144033153;144033153;144070122;144070122;144070122;144070122;144074891;144074891;144074891;144074891;144081538;144081538;144086398;144086398;144086398;144086398;144093395;144093395;144093395;144093395;144095196;144095196;144095196;144095196;144098465;144098465;144098465;144098465;144104356;144104356;144104356;144104356;144109910;144109910…	143929459;143929459;143999346;143999346;144033320;144033320;144033320;144033320;144070202;144070202;144070202;144070202;144075049;144075049;144075049;144075049;144081777;144081777;144086935;144086935;144086935;144086935;144093594;144093594;144093594;144093594;144095352;144095352;144095352;144095352;144098520;144098520;144098520;144098520;144104417;144104417;144104417;144104417;144110047;144110047…	+;+;+;+;+;+;+;+;+;+;+;+;+;+;+;+;+;+;+;+;+;+;+;+;+;+;+;+;+;+;+;+;+;+;+;+;+;+;+;+;+;+;+;+;+;+;+;+;+;+	9776	phosphatase and actin regulator 2	-1.33804	-0.420125	0.000548525	0.00282465	-2.37353	-1.24703	1.68735e-25	1.3058e-23	-1.77388	-0.826909	1.1264e-06	0.000125131	1.03619	0.0512849	0.662729	0.717921	-1.40995	-0.495649	2.20564e-05	0.000111742	-1.46098	-0.546934	0.00096385	0.00633748													5.20463	4.46056	5.29293	5.78121	5.63164	4.40895	5.13542
TP53RK	chr20;chr20	45313004;45317771	45315870;45318276	-;-	3373	TP53 regulating kinase	-1.21606	-0.282218	0.00332189	0.0126616	-1.91597	-0.938073	6.48534e-23	3.80151e-21	-1.57555	-0.655855	1.18903e-06	0.000131031	1.14911	0.200511	0.0315125	0.049553	-1.07381	-0.102736	0.270149	0.372167	-1.23392	-0.303248	0.0214067	0.0712951													5.70576	5.37952	5.93293	5.84327	6.17719	5.17938	5.8448
MATK	chr19;chr19;chr19;chr19;chr19;chr19;chr19;chr19;chr19;chr19;chr19;chr19;chr19;chr19;chr19;chr19;chr19;chr19;chr19;chr19;chr19;chr19;chr19;chr19;chr19;chr19;chr19;chr19;chr19;chr19;chr19;chr19;chr19;chr19;chr19;chr19;chr19;chr19;chr19;chr19;chr19	3777967;3777967;3777967;3778507;3778507;3778507;3778990;3778990;3778990;3779376;3779376;3779376;3779531;3779531;3779531;3779696;3779696;3779696;3781605;3781605;3781605;3783124;3783124;3783124;3783812;3783812;3783812;3784122;3784122;3784122;3784336;3784336;3784336;3784823;3784823;3784823;3785062;3786167;3786167;3789271;3801530	3778420;3778420;3778420;3778593;3778593;3778593;3779185;3779185;3779185;3779449;3779449;3779449;3779615;3779615;3779615;3779795;3779795;3779795;3781670;3781670;3781670;3783217;3783217;3783217;3784031;3784031;3784031;3784237;3784237;3784237;3784449;3784449;3784449;3784882;3784882;3784882;3785284;3786415;3786415;3789402;3801810	-;-;-;-;-;-;-;-;-;-;-;-;-;-;-;-;-;-;-;-;-;-;-;-;-;-;-;-;-;-;-;-;-;-;-;-;-;-;-;-;-	2551	megakaryocyte-associated tyrosine kinase	-1.03736	-0.052922	0.493748	0.62815	1.39704	0.482375	1.09504e-09	1.184e-08	1.44924	0.535297	1.30474e-06	0.000142641	-2.35096	-1.23325	8.5692e-55	3.68877e-52	-1.24432	-0.315363	0.000106461	0.000447378	1.88935	0.917889	4.88426e-16	2.80336e-13													6.92119	6.84481	5.82138	6.76283	5.95557	6.359	5.67718
MRC2	chr17;chr17;chr17;chr17;chr17;chr17;chr17;chr17;chr17;chr17;chr17;chr17;chr17;chr17;chr17;chr17;chr17;chr17;chr17;chr17;chr17;chr17;chr17;chr17;chr17;chr17;chr17;chr17;chr17;chr17	60704762;60741909;60743455;60743816;60744118;60744751;60749010;60749359;60751424;60753151;60753744;60754630;60755865;60757161;60757531;60757779;60758161;60758423;60759198;60759596;60765650;60765862;60766213;60766883;60767255;60767517;60768003;60768310;60769473;60769592	60705281;60742310;60743628;60743980;60744231;60744894;60749198;60749513;60751531;60753266;60753892;60754847;60756007;60757263;60757669;60757814;60758321;60758490;60759298;60759738;60765764;60766025;60766321;60767121;60767423;60767666;60768122;60768489;60769499;60770962	+;+;+;+;+;+;+;+;+;+;+;+;+;+;+;+;+;+;+;+;+;+;+;+;+;+;+;+;+;+	5992	mannose receptor C type 2	-1.3894	-0.474466	2.31354e-07	3.33448e-06	-2.14154	-1.09865	8.16972e-33	1.25042e-30	-1.54134	-0.624181	1.37008e-06	0.000145863	1.43439	0.520436	1.16355e-08	5.14208e-08	1.24876	0.320494	0.000415289	0.001494	-1.14865	-0.199942	0.119673	0.250951													8.44795	7.94961	9.09166	8.80232	8.90772	7.9834	9.35815
LCP1	chr13;chr13;chr13;chr13;chr13;chr13;chr13;chr13;chr13;chr13;chr13;chr13;chr13;chr13;chr13;chr13	46700058;46704949;46708262;46716427;46717425;46718577;46721043;46722487;46725071;46726915;46728940;46730573;46732657;46732961;46733734;46756246	46701858;46705073;46708385;46716560;46717539;46718655;46721238;46722582;46725213;46727080;46729021;46730705;46732786;46733124;46733821;46756459	-;-;-;-;-;-;-;-;-;-;-;-;-;-;-;-	3790	lymphocyte cytosolic protein 1	-1.19351	-0.255211	0.00157875	0.00682375	-1.74959	-0.80702	2.83415e-23	1.71984e-21	-1.46592	-0.551809	1.35696e-06	0.000145863	1.32919	0.410547	3.72033e-07	1.33877e-06	1.04578	0.0645753	0.423231	0.530483	-1.27101	-0.345972	0.00242144	0.0130944													11.1025	10.7853	11.4082	11.2042	11.2434	10.5791	11.3947
TRAPPC6A	chr19;chr19;chr19;chr19;chr19;chr19;chr19;chr19;chr19;chr19;chr19;chr19;chr19;chr19;chr19;chr19;chr19;chr19;chr19;chr19;chr19;chr19	45666186;45666186;45666186;45666186;45667174;45667174;45667174;45667174;45667422;45667422;45667422;45667422;45668111;45668111;45668111;45668111;45668385;45668385;45681351;45681351;45681393;45681393	45666481;45666481;45666481;45666481;45667267;45667267;45667267;45667267;45667505;45667505;45667505;45667505;45668228;45668228;45668228;45668228;45668452;45668452;45681501;45681501;45681501;45681501	-;-;-;-;-;-;-;-;-;-;-;-;-;-;-;-;-;-;-;-;-;-	811	trafficking protein particle complex 6A	2.06446	1.04576	5.29309e-20	1.07224e-17	1.22539	0.293247	0.00574662	0.0140603	-1.68473	-0.752516	1.37657e-06	0.000145863	2.12495	1.08743	9.39946e-23	2.32455e-21	1.26202	0.335734	0.00169061	0.00512956	-1.68377	-0.751692	1.0369e-06	2.64506e-05													3.42827	4.67536	4.35657	3.25772	4.17694	4.46381	4.49776
MRPS34	chr16;chr16;chr16;chr16;chr16;chr16	1821896;1821896;1822605;1822605;1822800;1822800	1822514;1822535;1822647;1822647;1823140;1823140	-;-;-;-;-;-	1024	mitochondrial ribosomal protein S34	-1.18389	-0.243539	0.0105734	0.0328557	1.32982	0.411235	2.00402e-05	9.14086e-05	1.57437	0.654774	1.36081e-06	0.000145863	-1.65769	-0.729171	2.08117e-14	1.95955e-13	1.07877	0.109394	0.260098	0.360738	1.78827	0.838565	7.05877e-10	6.19329e-08													7.12609	6.79383	6.2434	6.60403	6.18161	6.42451	6.07012
CYP1B1-AS1	chr2;chr2;chr2	38358247;38358653;38407431	38358332;38358756;38408993	+;+;+	1753	CYP1B1 antisense RNA 1	5.31371	2.40972	1.06291e-06	1.27986e-05	-1.4353	-0.521351	0.135397	0.209325	-7.62677	-2.93107	1.38746e-06	0.000145895	24.693	4.62603	7.84064e-26	2.66678e-24	3.16248	1.66106	6.32151e-07	4.77144e-06	-7.80812	-2.96498	1.28538e-07	4.77254e-06													-2.18487	0.684397	2.54031	-0.226284	0.377125	0.906119	2.99432
MYBPH	chr1;chr1;chr1;chr1;chr1;chr1;chr1;chr1;chr1;chr1;chr1	203136939;203137755;203138034;203138381;203139419;203140189;203140511;203141080;203143558;203144455;203144679	203137219;203137803;203138220;203138517;203139578;203140328;203140706;203141168;203143725;203144589;203144942	-;-;-;-;-;-;-;-;-;-;-	1806	myosin binding protein H	-1.95124	-0.96439	1.46581e-19	2.6922e-17	-3.18748	-1.67242	7.96851e-59	6.09812e-56	-1.63357	-0.708026	1.46921e-06	0.000153321	1.60255	0.680373	1.54296e-11	9.97854e-11	-1.75529	-0.811711	6.62317e-16	2.65215e-14	-2.81295	-1.49208	1.08323e-25	2.48692e-22													6.13482	5.28565	6.71718	6.98404	6.93307	5.28897	6.18113
TERT	chr5;chr5;chr5;chr5;chr5;chr5;chr5;chr5;chr5;chr5;chr5;chr5;chr5;chr5;chr5;chr5;chr5;chr5;chr5;chr5;chr5;chr5;chr5;chr5;chr5;chr5;chr5;chr5;chr5;chr5;chr5	1253287;1253287;1254483;1254483;1255402;1255402;1258713;1258713;1260589;1260589;1264519;1266579;1266579;1268635;1268635;1271234;1271234;1272300;1272300;1278756;1278756;1279406;1279406;1280273;1280273;1282544;1282544;1293428;1293428;1294886;1294886	1253946;1253946;1254620;1254620;1255526;1255526;1258774;1258774;1260715;1260715;1264707;1266650;1266650;1268748;1268748;1271319;1271319;1272395;1272395;1278911;1278911;1279585;1279585;1280453;1280453;1282739;1282739;1294781;1294781;1295162;1295162	-;-;-;-;-;-;-;-;-;-;-;-;-;-;-;-;-;-;-;-;-;-;-;-;-;-;-;-;-;-;-	4013	telomerase reverse transcriptase	-1.24841	-0.320089	0.098999	0.193571	2.09353	1.06594	5.53588e-07	3.52225e-06	2.61358	1.38602	1.49399e-06	0.000154735	-3.64962	-1.86774	8.29272e-20	1.48546e-18	1.28332	0.359877	0.105337	0.173878	4.68361	2.22762	1.58516e-13	5.32576e-11													3.86935	3.09802	1.86383	2.45879	2.19708	2.75001	1.99625
DDIT4	chr10;chr10;chr10	74033677;74033915;74034453	74033818;74034179;74035797	+;+;+	1752	DNA damage inducible transcript 4	-4.35801	-2.12367	5.32448e-33	4.88964e-30	-1.98059	-0.985931	1.56411e-09	1.63845e-08	2.20036	1.13774	1.60006e-06	0.000163757	-1.22335	-0.290833	0.0776425	0.111641	-1.959	-0.97012	2.98417e-09	3.81326e-08	-1.60135	-0.679288	0.00331959	0.0167991													5.17319	3.29524	5.38681	5.35447	7.61319	6.90478	7.0555
MEMO1	chr2;chr2;chr2;chr2;chr2;chr2;chr2;chr2;chr2;chr2;chr2;chr2;chr2;chr2;chr2;chr2;chr2;chr2;chr2;chr2;chr2;chr2;chr2;chr2;chr2;chr2;chr2;chr2;chr2;chr2;chr2;chr2;chr2;chr2;chr2;chr2;chr2;chr2;chr2;chr2;chr2;chr2;chr2;chr2;chr2;chr2;chr2;chr2;chr2	32092879;32092879;32092879;32092879;32092879;32092879;32094917;32094917;32094917;32094917;32094917;32094917;32108455;32108455;32108455;32108455;32117061;32117061;32117061;32142995;32142995;32142995;32142995;32142995;32142995;32145867;32145867;32145867;32145867;32145867;32145867;32157136;32157136;32157136;32157136;32157136;32168371;32168371;32168371;32168371;32168371;32168371;32235256;32235256;322…	32093561;32093561;32093561;32093561;32093561;32093561;32095021;32095021;32095021;32095021;32095021;32095021;32108531;32108531;32108531;32108531;32117203;32117203;32117203;32143106;32143106;32143106;32143106;32143106;32143106;32145979;32145979;32145979;32145979;32145979;32145979;32157204;32157204;32157204;32157204;32157204;32168452;32168452;32168452;32168452;32168452;32168452;32235733;32235733;322…	-;-;-;-;-;-;-;-;-;-;-;-;-;-;-;-;-;-;-;-;-;-;-;-;-;-;-;-;-;-;-;-;-;-;-;-;-;-;-;-;-;-;-;-;-;-;-;-;-	1973	mediator of cell motility 1	-1.0768	-0.106744	0.217879	0.348137	1.39395	0.479176	2.6355e-08	2.16095e-07	1.501	0.58592	1.60488e-06	0.000163757	-1.45192	-0.537963	3.69687e-10	1.98304e-09	-1.11009	-0.150681	0.0901894	0.152737	1.30793	0.387282	0.00172459	0.0100876													5.57762	5.30242	5.01642	5.31747	5.11128	5.3683	4.8784
RBM38	chr20;chr20;chr20;chr20;chr20;chr20;chr20;chr20;chr20;chr20;chr20;chr20	55966454;55966454;55966454;55967453;55967710;55967710;55967710;55968335;55968335;55982599;55982599;55982599	55966874;55966874;55966874;55967548;55967833;55967833;55967833;55968389;55968389;55984386;55984386;55984386	+;+;+;+;+;+;+;+;+;+;+;+	2484	RNA binding motif protein 38	-1.72586	-0.787318	8.27182e-14	5.96567e-12	-2.81682	-1.49407	9.63338e-46	3.3175e-43	-1.63212	-0.706747	1.69149e-06	0.000168843	1.18581	0.245879	0.016251	0.0272996	1.0251	0.0357687	0.724905	0.798207	-1.15678	-0.21011	0.145074	0.287497													6.45894	5.52237	6.7072	6.46746	6.9456	5.52041	6.97067
P4HB	chr17;chr17;chr17;chr17;chr17;chr17;chr17;chr17;chr17;chr17;chr17	79801034;79803020;79803437;79803747;79804305;79804823;79805119;79813018;79813329;79817057;79818203	79801968;79803106;79803618;79803867;79804505;79804948;79805223;79813155;79813462;79817263;79818544	-;-;-;-;-;-;-;-;-;-;-	2578	prolyl 4-hydroxylase subunit beta	-1.17437	-0.231881	0.00166511	0.00711222	-1.65954	-0.73078	4.91092e-23	2.95406e-21	-1.41313	-0.498899	1.68431e-06	0.000168843	1.04674	0.0659063	0.370589	0.438788	-1.21669	-0.282964	0.000120527	0.000499476	-1.27356	-0.34887	0.000801917	0.00546149													10.4564	10.2817	10.3678	10.5422	10.9819	10.2291	10.6487
LGALS3BP	chr17;chr17;chr17;chr17;chr17;chr17	76967335;76969052;76970770;76972047;76973222;76975906	76968786;76969304;76970901;76972238;76973296;76976061	-;-;-;-;-;-	2260	galectin 3 binding protein	1.06628	0.0925875	0.744003	0.828575	-3.2031	-1.67947	6.61308e-13	1.14729e-11	-3.4154	-1.77206	1.67684e-06	0.000168843	10.7681	3.4287	1.92472e-49	5.3026e-47	2.37738	1.24937	4.75605e-10	7.05216e-09	-4.52942	-2.17933	1.24435e-12	3.42819e-10													-0.555903	-0.115769	3.33565	0.66344	1.92068	0.0105642	3.203
SLC5A6	chr2;chr2;chr2;chr2;chr2;chr2;chr2;chr2;chr2;chr2;chr2;chr2;chr2;chr2;chr2;chr2;chr2;chr2;chr2;chr2;chr2;chr2;chr2;chr2;chr2;chr2;chr2;chr2;chr2;chr2;chr2;chr2;chr2;chr2	27422455;27422455;27422973;27423866;27423866;27424218;27424218;27424534;27424534;27424856;27424856;27425681;27425681;27426101;27426647;27426647;27427329;27427329;27427659;27427659;27428218;27428218;27428894;27428894;27429351;27429351;27429745;27429745;27430126;27430126;27434335;27434335;27434888;27434888	27422705;27423447;27423447;27423981;27423981;27424321;27424321;27424715;27424715;27424942;27424942;27425748;27426213;27426213;27426735;27426735;27427458;27427458;27427799;27427799;27428372;27428372;27428961;27428961;27429402;27429402;27429810;27429810;27430658;27430658;27434401;27434401;27435175;27435175	-;-;-;-;-;-;-;-;-;-;-;-;-;-;-;-;-;-;-;-;-;-;-;-;-;-;-;-;-;-;-;-;-;-	3604	solute carrier family 5 member 6	-1.06786	-0.0947174	0.440122	0.580105	1.67446	0.743694	3.12953e-09	3.07265e-08	1.78808	0.838411	1.7512e-06	0.000173545	-2.13191	-1.09215	1.54634e-18	2.42055e-17	-1.05821	-0.081623	0.520648	0.621733	2.01464	1.01052	1.19402e-08	6.91075e-07													6.72571	6.38131	5.66724	6.37644	5.63293	6.05396	5.23181
URB2	chr1;chr1;chr1;chr1;chr1;chr1;chr1;chr1;chr1;chr1	229761981;229763368;229768016;229770664;229779280;229781606;229783257;229786982;229789996;229794847	229762103;229763506;229768192;229773994;229779440;229781716;229783499;229787069;229790135;229795946	+;+;+;+;+;+;+;+;+;+	5613	URB2 ribosome biogenesis 2 homolog (S. cerevisiae)	-1.18251	-0.241852	0.0983927	0.192824	1.68961	0.756694	4.12332e-07	2.68679e-06	1.99799	0.998547	1.78574e-06	0.000175704	-2.49414	-1.31854	8.13525e-19	1.30762e-17	-1.04795	-0.0675633	0.653801	0.738508	2.38003	1.25098	3.0116e-09	2.16066e-07													6.74385	6.14141	5.36825	5.94201	5.5382	5.84798	5.11835
KLHL21	chr1;chr1;chr1;chr1	6650784;6655545;6659107;6661857	6653718;6655617;6659512;6662958	-;-;-;-	4516	kelch like family member 21	-1.03449	-0.0489143	0.599985	0.717991	1.48914	0.57448	3.78967e-10	4.41274e-09	1.5405	0.623394	1.86349e-06	0.000182054	-1.04352	-0.0614611	0.503634	0.569352	1.45537	0.541387	3.94887e-09	4.92269e-08	1.51871	0.602848	3.5104e-06	7.03869e-05													6.11927	5.99692	6.00421	5.88602	5.7084	6.50449	6.32569
CD46	chr1;chr1;chr1;chr1;chr1;chr1;chr1;chr1;chr1;chr1;chr1;chr1;chr1;chr1;chr1;chr1;chr1;chr1;chr1;chr1;chr1;chr1;chr1;chr1;chr1;chr1;chr1;chr1;chr1;chr1;chr1;chr1;chr1;chr1;chr1;chr1;chr1;chr1;chr1;chr1;chr1;chr1;chr1;chr1;chr1;chr1;chr1;chr1;chr1;chr1;chr1;chr1;chr1;chr1;chr1;chr1;chr1;chr1;chr1;chr1;chr1;chr1;chr1;chr1;chr1;chr1;chr1;chr1;chr1;chr1;chr1;chr1;chr1;chr1;chr1;chr1;chr1;chr1;chr1;chr1…	207925383;207925383;207925383;207925383;207925383;207925383;207925383;207925383;207930359;207930359;207930359;207930359;207930359;207930359;207930359;207930359;207930885;207930885;207930885;207930885;207930885;207930885;207930885;207930885;207932984;207932984;207932984;207932984;207932984;207932984;207932984;207932984;207934594;207934594;207934594;207934594;207934594;207934594;207934594;207934594…	207925654;207925654;207925654;207925654;207925654;207925654;207925654;207925654;207930547;207930547;207930547;207930547;207930547;207930547;207930547;207930547;207930987;207930987;207930987;207930987;207930987;207930987;207930987;207930987;207933069;207933069;207933069;207933069;207933069;207933069;207933069;207933069;207934791;207934791;207934791;207934791;207934791;207934791;207934791;207934791…	+;+;+;+;+;+;+;+;+;+;+;+;+;+;+;+;+;+;+;+;+;+;+;+;+;+;+;+;+;+;+;+;+;+;+;+;+;+;+;+;+;+;+;+;+;+;+;+;+;+;+;+;+;+;+;+;+;+;+;+;+;+;+;+;+;+;+;+;+;+;+;+;+;+;+;+;+;+;+;+;+;+;+;+;+;+;+;+;+;+;+;+;+;+;+	3393	CD46 molecule	-1.0546	-0.0766995	0.351127	0.491893	-1.54314	-0.625866	1.30084e-14	2.85336e-13	-1.46324	-0.549167	1.97718e-06	0.0001918	1.37164	0.455902	2.2088e-08	9.39659e-08	-1.17072	-0.2274	0.00492278	0.0129463	-1.60581	-0.683303	2.63831e-09	1.96447e-07													7.46843	7.42208	8.01472	7.54322	8.32244	7.92029	8.29881
LPCAT2	chr16;chr16;chr16;chr16;chr16;chr16;chr16;chr16;chr16;chr16;chr16;chr16;chr16;chr16	55542913;55559420;55562289;55563747;55565826;55566736;55568355;55571490;55579647;55583189;55584861;55608543;55613021;55616826	55543264;55559559;55562506;55563859;55565886;55566794;55568389;55571544;55579729;55583314;55585014;55608641;55613156;55620582	+;+;+;+;+;+;+;+;+;+;+;+;+;+	5388	lysophosphatidylcholine acyltransferase 2	-1.11399	-0.15574	0.058293	0.12856	-1.61344	-0.690141	2.6948e-19	1.06669e-17	-1.44834	-0.534402	2.04166e-06	0.00019667	1.31	0.389569	6.47756e-07	2.24813e-06	-1.17789	-0.236205	0.00189584	0.005676	-1.54304	-0.625774	9.81887e-09	5.85519e-07													5.45774	5.14861	5.92388	5.79921	6.17542	5.61784	6.05113
MYO5C	chr15;chr15;chr15;chr15;chr15;chr15;chr15;chr15;chr15;chr15;chr15;chr15;chr15;chr15;chr15;chr15;chr15;chr15;chr15;chr15;chr15;chr15;chr15;chr15;chr15;chr15;chr15;chr15;chr15;chr15;chr15;chr15;chr15;chr15;chr15;chr15;chr15;chr15;chr15;chr15;chr15	52484515;52487574;52488506;52497062;52498013;52500751;52503927;52505385;52506800;52510716;52511956;52513359;52515741;52517098;52517272;52517636;52521330;52524819;52527867;52529679;52531930;52534245;52536553;52537551;52538153;52539114;52539655;52540897;52543587;52545514;52548836;52553059;52556387;52561950;52563960;52564777;52567759;52571070;52571706;52574979;52587807	52486251;52487654;52488680;52497344;52498163;52500840;52504081;52505483;52506887;52510884;52512019;52513452;52515921;52517178;52517335;52517729;52521510;52524882;52527960;52529843;52532076;52534410;52536764;52537662;52538239;52539211;52539789;52540980;52543712;52545654;52548917;52553324;52556493;52562057;52564041;52564920;52567915;52571214;52571871;52575089;52587995	-;-;-;-;-;-;-;-;-;-;-;-;-;-;-;-;-;-;-;-;-;-;-;-;-;-;-;-;-;-;-;-;-;-;-;-;-;-;-;-;-	6975	myosin VC	2.65981	1.41132	0.0652359	0.1403	-8.95426	-3.16257	2.2921e-08	1.89974e-07	-23.8166	-4.5739	2.06116e-06	0.00019717	10.2743	3.36097	7.40846e-08	2.94947e-07	2.39911	1.2625	0.00361196	0.00987981	-4.28254	-2.09847	0.00695308	0.0297542													-3.40514	-3.00315	0.161579	-2.30364	-0.765855	-4.20992	1.56371
BCL11A	chr2;chr2;chr2;chr2;chr2;chr2;chr2;chr2;chr2;chr2;chr2;chr2;chr2;chr2	60678302;60678302;60684329;60687817;60689417;60695867;60695867;60695867;60773106;60773106;60773106;60780351;60780351;60780351	60679801;60679801;60689559;60689559;60689559;60695968;60695968;60695968;60773435;60773435;60773435;60780633;60780633;60780633	-;-;-;-;-;-;-;-;-;-;-;-;-;-	7446	B-cell CLL/lymphoma 11A	-1.12302	-0.167388	0.14247	0.253983	1.51711	0.601324	1.77356e-07	1.24204e-06	1.70375	0.768712	2.11e-06	0.00020045	-1.91402	-0.936604	4.01955e-16	4.67646e-15	-1.04467	-0.0630464	0.594018	0.688307	1.83218	0.873557	1.16741e-07	4.43004e-06													5.21605	4.91231	4.16095	4.36563	4.45628	4.89207	4.24604
IPCEF1	chr6;chr6;chr6;chr6;chr6;chr6;chr6;chr6;chr6;chr6;chr6;chr6;chr6;chr6;chr6;chr6;chr6;chr6;chr6;chr6;chr6;chr6;chr6;chr6;chr6;chr6;chr6;chr6;chr6;chr6;chr6;chr6;chr6;chr6;chr6;chr6;chr6	154475618;154475618;154475618;154489055;154489055;154489055;154520802;154520802;154520802;154533904;154533904;154533904;154535352;154535352;154535352;154542391;154542391;154542391;154544304;154544304;154544304;154567725;154567725;154567725;154568583;154568583;154568583;154587046;154587046;154587046;154610847;154610847;154610847;154627829;154651155;154677806;154677806	154481175;154481175;154481175;154489248;154489248;154489248;154521174;154521174;154521174;154533989;154533989;154533989;154535410;154535410;154535410;154542462;154542462;154542462;154544377;154544377;154544377;154567894;154567894;154567894;154568622;154568622;154568619;154587098;154587098;154587098;154610890;154610890;154610890;154627902;154651215;154677900;154677900	-;-;-;-;-;-;-;-;-;-;-;-;-;-;-;-;-;-;-;-;-;-;-;-;-;-;-;-;-;-;-;-;-;-;-;-;-	6953	interaction protein for cytohesin exchange factors 1	-1.31185	-0.391605	0.00920913	0.0294124	-2.59859	-1.37773	2.66854e-21	1.28528e-19	-1.98086	-0.986127	2.12787e-06	0.000200763	4.59691	2.20066	1.12423e-49	3.16045e-47	1.58376	0.663354	2.58966e-06	1.67519e-05	-2.90253	-1.53731	2.46816e-14	1.03027e-11													4.55886	4.31112	6.9041	5.91841	6.10641	5.28577	7.02835
ZNHIT2	chr11	64883875	64885210	-	1336	zinc finger HIT-type containing 2	1.07927	0.110059	0.347187	0.487842	1.90709	0.931375	3.9562e-13	7.10516e-12	1.76702	0.821316	2.31415e-06	0.000216853	-1.05776	-0.0810167	0.475864	0.542724	1.29173	0.369306	0.00689571	0.0172518	1.36635	0.450322	0.0112892	0.0433776													3.7622	3.91282	3.56715	3.30329	2.6695	3.49533	2.71663
STX1A	chr7;chr7;chr7;chr7;chr7;chr7;chr7;chr7;chr7;chr7;chr7;chr7;chr7;chr7;chr7;chr7;chr7;chr7;chr7;chr7	73113535;73113535;73115060;73115060;73117175;73117175;73118085;73118085;73118478;73118478;73118680;73118680;73119480;73119480;73122919;73122919;73123375;73123375;73133932;73133932	73114814;73114814;73115124;73115170;73117312;73117312;73118158;73118158;73118586;73118586;73118753;73118753;73119554;73119554;73123018;73123018;73123452;73123452;73134017;73134017	-;-;-;-;-;-;-;-;-;-;-;-;-;-;-;-;-;-;-;-	2125	syntaxin 1A	-1.19871	-0.261486	0.242841	0.377542	-3.31015	-1.7269	9.56637e-16	2.54395e-14	-2.76142	-1.46541	2.36139e-06	0.000219785	1.16861	0.22479	0.286263	0.350982	-1.31536	-0.395456	0.0486015	0.0909381	-1.53714	-0.620246	0.0330241	0.0973924													2.16613	2.22825	2.63207	3.11806	3.07889	1.43152	2.59851
MGAT5	chr2;chr2;chr2;chr2;chr2;chr2;chr2;chr2;chr2;chr2;chr2;chr2;chr2;chr2;chr2;chr2	135011830;135027957;135075100;135076221;135093788;135095830;135099161;135102501;135107376;135119846;135160559;135170440;135180374;135185936;135199329;135206220	135012215;135028121;135075176;135076310;135093859;135095991;135099330;135102635;135107509;135119979;135160708;135170586;135180490;135186010;135199486;135212192	+;+;+;+;+;+;+;+;+;+;+;+;+;+;+;+	8145	mannosyl (alpha-1,6-)-glycoprotein beta-1,6-N-acetyl-glucosaminyltransferase	-1.07881	-0.109444	0.283774	0.423464	-1.71956	-0.78204	6.55482e-15	1.50488e-13	-1.59394	-0.672596	2.548e-06	0.000235445	1.0616	0.0862388	0.389807	0.458117	-1.19589	-0.258088	0.00939494	0.0224679	-1.26956	-0.344327	0.0147218	0.0531987													5.85089	5.57853	6.08193	6.05206	6.33394	5.67157	6.13944
TMEM97	chr17;chr17;chr17	26646121;26652529;26653560	26646391;26652673;26655711	+;+;+	2568	transmembrane protein 97	-1.75627	-0.812516	1.53389e-06	1.76372e-05	-3.81681	-1.93237	6.08554e-29	6.70627e-27	-2.17324	-1.11985	2.58079e-06	0.000235445	-1.81574	-0.86056	3.10297e-07	1.13138e-06	-3.6742	-1.87743	1.94194e-27	3.47405e-25	-2.02353	-1.01687	1.8554e-05	0.00026875													6.46031	5.26868	5.66507	5.73934	6.93987	4.873	5.22585
NOL6	chr9;chr9;chr9;chr9;chr9;chr9;chr9;chr9;chr9;chr9;chr9;chr9;chr9;chr9;chr9;chr9;chr9;chr9;chr9;chr9;chr9;chr9;chr9;chr9;chr9;chr9;chr9;chr9;chr9;chr9;chr9;chr9;chr9;chr9;chr9;chr9;chr9;chr9;chr9;chr9;chr9;chr9	33461351;33461351;33463031;33463245;33463829;33464035;33464877;33465205;33465732;33466069;33466306;33466567;33466910;33466910;33467112;33467112;33467392;33467392;33467689;33467689;33468028;33468028;33468319;33468319;33468506;33468506;33468750;33468750;33468956;33468956;33469205;33469205;33469497;33469497;33470010;33470010;33472002;33472002;33472204;33472204;33473787;33473787	33462811;33462811;33463132;33463439;33463918;33464159;33464974;33465357;33465895;33466223;33466423;33466707;33466985;33466985;33467260;33467260;33467514;33467514;33467866;33467866;33468143;33468143;33468420;33468420;33468564;33468564;33468870;33468870;33469119;33469119;33469339;33469339;33469665;33469665;33470189;33470189;33472118;33472118;33472410;33472410;33473941;33473941	-;-;-;-;-;-;-;-;-;-;-;-;-;-;-;-;-;-;-;-;-;-;-;-;-;-;-;-;-;-;-;-;-;-;-;-;-;-;-;-;-;-	4853	nucleolar protein 6	1.06437	0.0900035	0.486817	0.621896	1.94087	0.956703	4.02142e-13	7.2129e-12	1.82349	0.8667	2.58092e-06	0.000235445	-1.96931	-0.977692	7.39778e-14	6.51979e-13	1.11087	0.151692	0.249071	0.348427	2.18765	1.12938	1.06926e-09	9.20562e-08													7.91062	7.71218	6.80458	7.27884	6.63148	7.22031	6.42967
PADI4	chr1;chr1;chr1;chr1;chr1;chr1;chr1;chr1;chr1;chr1;chr1;chr1;chr1;chr1;chr1;chr1	17634690;17657464;17660438;17662654;17664533;17666183;17668438;17668794;17672523;17674436;17681028;17682478;17682852;17685333;17685775;17690017	17634809;17657644;17660504;17662721;17664650;17666308;17668616;17668897;17672634;17674543;17681182;17682622;17682954;17685403;17685903;17690495	+;+;+;+;+;+;+;+;+;+;+;+;+;+;+;+	2265	peptidyl arginine deiminase 4	-1.01144	-0.0164112	0.971745	0.985199	-6.46347	-2.69231	1.81001e-17	5.97912e-16	-6.39036	-2.6759	2.69182e-06	0.000243946	15.0553	3.9122	7.16384e-28	2.88543e-26	2.36083	1.2393	8.74335e-06	4.94213e-05	-6.3771	-2.6729	3.29407e-09	2.31509e-07													-1.36843	-1.50318	2.96413	-1.08578	3.04046	0.837808	4.03487
ETS1	chr11;chr11;chr11;chr11;chr11;chr11;chr11;chr11;chr11;chr11;chr11;chr11;chr11;chr11;chr11;chr11;chr11;chr11;chr11;chr11;chr11;chr11	128328656;128328656;128328656;128333404;128333404;128333404;128350086;128350086;128350086;128354718;128354718;128355964;128355964;128359185;128359185;128360352;128360352;128391808;128391808;128426186;128442957;128457383	128332471;128332471;128332471;128333522;128333522;128333522;128350346;128350346;128350346;128354966;128354966;128356041;128356041;128359385;128359385;128360471;128360471;128392205;128392205;128426330;128443039;128457453	-;-;-;-;-;-;-;-;-;-;-;-;-;-;-;-;-;-;-;-;-;-	5541	ETS proto-oncogene 1, transcription factor	-1.14244	-0.192117	0.123673	0.228455	-2.02325	-1.01667	3.15149e-16	8.93245e-15	-1.77099	-0.824556	2.72774e-06	0.000244763	1.72186	0.78397	1.57725e-10	8.87161e-10	1.29231	0.369949	0.00235909	0.00685001	-1.33239	-0.414021	0.0162081	0.0573367													5.48765	5.23413	6.44028	5.817	5.75185	5.08675	6.42881
CD300C	chr17;chr17;chr17;chr17	72537205;72539000;72540748;72541861	72537875;72539126;72541086;72542310	-;-;-;-	1587	CD300c molecule	1.13044	0.176883	0.226338	0.35841	-1.71298	-0.776504	3.98096e-08	3.14978e-07	-1.93641	-0.953387	2.73637e-06	0.000244763	2.64791	1.40485	4.66245e-23	1.196e-21	1.44671	0.532778	0.000111622	0.000466788	-1.83029	-0.872076	9.34642e-06	0.000153453													4.33187	4.51193	5.42066	4.64102	4.76987	4.43231	5.52844
INSIG1	chr7;chr7;chr7;chr7;chr7;chr7;chr7;chr7;chr7;chr7;chr7;chr7;chr7;chr7;chr7;chr7	155089486;155089486;155089486;155089969;155089969;155089969;155093276;155093961;155093961;155094457;155094457;155094457;155095535;155099951;155099951;155099951	155089669;155089669;155089669;155090076;155090407;155090407;155093400;155094127;155094127;155094556;155094556;155094556;155095605;155101945;155101945;155101945	+;+;+;+;+;+;+;+;+;+;+;+;+;+;+;+	3081	insulin induced gene 1	-2.75805	-1.46365	2.21755e-21	5.76354e-19	-5.51531	-2.46344	3.06488e-54	1.8356e-51	-1.99971	-0.999793	2.97343e-06	0.000260885	-2.47471	-1.30726	1.52593e-17	2.13615e-16	-5.80616	-2.53759	4.224e-57	1.45464e-53	-2.3462	-1.23033	9.07339e-09	5.53035e-07													9.05707	7.21402	7.7602	8.75468	10.0604	7.49057	7.63068
RAB8B	chr15;chr15;chr15;chr15;chr15;chr15;chr15;chr15	63481728;63536955;63541844;63547706;63548704;63551826;63554891;63555726	63481947;63537015;63541904;63547783;63548793;63551891;63554941;63559973	+;+;+;+;+;+;+;+	4875	RAB8B, member RAS oncogene family	-1.05965	-0.0835893	0.478127	0.614406	-1.80307	-0.850453	1.12745e-13	2.18434e-12	-1.70157	-0.766864	2.96325e-06	0.000260885	1.48268	0.568206	7.85119e-07	2.69231e-06	-1.35455	-0.437817	0.00011603	0.000483312	-2.00837	-1.00602	4.88442e-10	4.77183e-08													5.27648	4.89029	5.89361	5.9248	6.27062	5.44636	5.907
GRIN2D	chr19;chr19;chr19;chr19;chr19;chr19;chr19;chr19;chr19;chr19;chr19;chr19;chr19	48898132;48901624;48907991;48917248;48917630;48918121;48919259;48922491;48922842;48925042;48945026;48945407;48945857	48898193;48902114;48908610;48917362;48917841;48918289;48919412;48922616;48923071;48925202;48945213;48945639;48948188	+;+;+;+;+;+;+;+;+;+;+;+;+	5093	glutamate ionotropic receptor NMDA type subunit 2D	-1.0108	-0.015504	0.911737	0.945507	-1.83103	-0.872653	1.58763e-13	3.02484e-12	-1.81145	-0.857149	2.9413e-06	0.000260885	2.0894	1.06309	3.73871e-17	4.97591e-16	-1.16394	-0.219022	0.0580634	0.105769	-2.43195	-1.28211	6.91495e-14	2.80157e-11													2.96236	3.17289	3.99114	3.3529	4.4238	3.76275	4.31508
B4GALT5	chr20;chr20;chr20;chr20;chr20;chr20;chr20;chr20;chr20	48249483;48253878;48256215;48257015;48259005;48260063;48263502;48273105;48330113	48252996;48253979;48256337;48257202;48259121;48260187;48263615;48273239;48330421	-;-;-;-;-;-;-;-;-	4727	beta-1,4-galactosyltransferase 5	-1.1388	-0.187515	0.0234935	0.0623431	-1.65848	-0.729865	4.99238e-19	1.91028e-17	-1.45634	-0.542351	3.09416e-06	0.000269759	1.8054	0.852318	8.46817e-26	2.87313e-24	1.52814	0.611779	3.26152e-14	1.03999e-12	-1.18143	-0.240539	0.0347146	0.10126													6.79911	6.55056	7.5636	6.94054	7.16284	6.47879	7.60027
MIR210HG	chr11;chr11	565657;568352	567853;568457	-;-	2303	MIR210 host gene	-8.22521	-3.04005	2.96391e-13	1.82267e-11	-1.53498	-0.618219	0.0479338	0.0872874	5.35852	2.42183	3.21473e-06	0.000275485	-3.40544	-1.76784	1.10306e-06	3.70332e-06	-1.83193	-0.873367	0.00550361	0.0142157	1.85893	0.894475	0.0601435	0.152968													1.26056	-3.00315	-1.49612	1.45151	4.61636	4.24389	4.12735
NPRL3	chr16;chr16;chr16;chr16;chr16;chr16;chr16;chr16;chr16;chr16;chr16;chr16;chr16;chr16;chr16;chr16;chr16;chr16;chr16;chr16;chr16;chr16;chr16;chr16;chr16;chr16;chr16;chr16;chr16;chr16;chr16;chr16;chr16;chr16;chr16;chr16;chr16;chr16;chr16;chr16;chr16;chr16;chr16;chr16;chr16;chr16;chr16;chr16;chr16;chr16;chr16;chr16;chr16;chr16;chr16;chr16;chr16;chr16;chr16;chr16;chr16;chr16;chr16;chr16;chr16	135804;135804;135804;135804;135804;138697;138697;138697;138697;138697;139711;139711;139711;139711;139711;142594;142594;142594;142594;142594;143217;143217;143217;143217;143217;148143;148143;148143;148143;148143;150370;150370;150370;150370;150370;160523;160523;160523;160523;160523;162621;162621;162621;162621;162621;167300;167300;169125;169125;169125;169125;174936;180521;180521;180521;180521;180521;…	136869;136869;136869;136869;136869;138888;138888;138888;138888;138888;139900;139900;139900;139900;139900;142723;142723;142723;142723;142723;143323;143323;143323;143323;143323;148299;148299;148299;148299;148299;150507;150507;150507;150507;150507;160604;160604;160604;160604;160604;162774;162774;162774;162774;162774;167374;167374;169254;169254;169254;169254;175072;180590;180590;180590;180590;180590;…	-;-;-;-;-;-;-;-;-;-;-;-;-;-;-;-;-;-;-;-;-;-;-;-;-;-;-;-;-;-;-;-;-;-;-;-;-;-;-;-;-;-;-;-;-;-;-;-;-;-;-;-;-;-;-;-;-;-;-;-;-;-;-;-;-	3177	NPR3 like, GATOR1 complex subunit	-1.28218	-0.358603	0.000921228	0.00435576	1.28118	0.357477	0.001069	0.00318732	1.64271	0.71608	3.21982e-06	0.000275485	-1.76567	-0.820212	2.72061e-14	2.52027e-13	-1.07236	-0.100785	0.367267	0.474409	1.64653	0.719427	3.52646e-06	7.0606e-05													5.50237	5.12051	4.47281	5.20191	4.78389	4.88574	4.45761
HK3	chr5;chr5;chr5;chr5;chr5;chr5;chr5;chr5;chr5;chr5;chr5;chr5;chr5;chr5;chr5;chr5;chr5;chr5;chr5	176307870;176308303;176308693;176308945;176310771;176311040;176314003;176314202;176314452;176315333;176315710;176316382;176316646;176317636;176317823;176318038;176318389;176323065;176326268	176308218;176308536;176308848;176309128;176310870;176311135;176314122;176314338;176314747;176315566;176315865;176316565;176316745;176317731;176317942;176318192;176318551;176323186;176326333	-;-;-;-;-;-;-;-;-;-;-;-;-;-;-;-;-;-;-	3068	hexokinase 3	1.04768	0.0672016	0.801875	0.870756	-2.99239	-1.5813	9.29173e-12	1.39731e-10	-3.13507	-1.6485	3.19095e-06	0.000275485	9.66491	3.27276	8.63688e-41	1.1119e-38	2.83861	1.50518	5.07187e-12	1.08655e-10	-3.4048	-1.76757	3.07989e-08	1.50445e-06													1.3101	2.00055	4.76603	1.11063	3.50292	2.16155	5.02527
LOC102606465	chr1;chr1;chr1;chr1;chr1	101491402;101540951;101542919;101549017;101552408	101491617;101541272;101543064;101549130;101552935	+;+;+;+;+	1326	uncharacterized LOC102606465	1.22527	0.293103	0.111705	0.21221	3.18424	1.67095	3.44963e-13	6.28554e-12	2.5988	1.37785	3.38649e-06	0.000287672	-1.65748	-0.728993	0.000126807	0.00031411	1.63397	0.70838	0.00605119	0.0154476	2.70827	1.43737	7.35646e-06	0.000128435													2.17951	2.3939	1.36183	1.43113	0.562096	1.90199	0.98136
TMEM30A	chr6;chr6;chr6;chr6;chr6;chr6;chr6;chr6;chr6;chr6;chr6;chr6;chr6	75962638;75962638;75968496;75968496;75969063;75969063;75970540;75970540;75974947;75974947;75977357;75994118;75994118	75966011;75966011;75968702;75968702;75969206;75969206;75970627;75970627;75975054;75975054;75977464;75994632;75994632	-;-;-;-;-;-;-;-;-;-;-;-;-	4544	transmembrane protein 30A	1.19751	0.260033	0.000600748	0.00305475	-1.17743	-0.235645	0.00171121	0.00485216	-1.40998	-0.495679	3.40403e-06	0.000287672	1.49241	0.577647	2.00533e-14	1.89202e-13	1.00758	0.0108896	0.88468	0.921486	-1.48119	-0.566758	9.99889e-08	3.90183e-06													8.10514	8.3052	8.636	8.29985	8.67967	8.46439	8.68635
DUS3L	chr19;chr19;chr19;chr19;chr19;chr19;chr19;chr19;chr19;chr19;chr19;chr19;chr19;chr19;chr19;chr19;chr19;chr19;chr19;chr19;chr19;chr19;chr19;chr19;chr19	5785153;5785153;5785394;5785394;5785614;5785614;5786478;5786478;5786760;5786760;5787072;5787072;5787307;5787307;5787600;5787600;5788035;5788035;5788368;5788368;5789218;5790058;5790271;5791055;5791055	5785286;5785286;5785522;5785522;5785802;5785802;5786553;5786553;5786856;5786856;5787182;5787182;5787372;5787372;5787716;5787716;5788187;5788187;5788409;5788409;5789730;5790346;5790346;5791249;5791249	-;-;-;-;-;-;-;-;-;-;-;-;-;-;-;-;-;-;-;-;-;-;-;-;-	2111	dihydrouridine synthase 3 like	-1.15257	-0.204852	0.0385204	0.0926475	1.36789	0.451956	8.4958e-06	4.19762e-05	1.57659	0.656808	3.61054e-06	0.000300754	-1.93026	-0.948798	1.83421e-21	3.9915e-20	-1.14719	-0.198107	0.0566374	0.103456	1.6826	0.750691	1.77214e-07	6.25929e-06													6.3705	5.98399	5.34403	6.0037	5.25915	5.68256	5.01147
FAM214B	chr9;chr9;chr9;chr9;chr9;chr9;chr9;chr9;chr9	35104118;35105679;35105938;35106249;35106535;35106830;35107378;35108591;35115802	35105371;35105854;35106006;35106407;35106640;35106888;35108346;35108734;35115893	-;-;-;-;-;-;-;-;-	3028	family with sequence similarity 214 member B	1.66222	0.733115	5.98696e-05	0.000425105	-1.33976	-0.421976	0.0129366	0.0283085	-2.22698	-1.15509	3.62433e-06	0.000300754	3.68653	1.88226	3.71202e-26	1.28475e-24	1.36965	0.453805	0.00687549	0.0172075	-2.69159	-1.42846	3.9976e-09	2.71265e-07													2.78101	3.99765	4.77007	3.57817	4.11543	4.14842	4.95009
ATP9A	chr20;chr20;chr20;chr20;chr20;chr20;chr20;chr20;chr20;chr20;chr20;chr20;chr20;chr20;chr20;chr20;chr20;chr20;chr20;chr20;chr20;chr20;chr20;chr20;chr20;chr20;chr20;chr20	50213314;50221356;50224066;50225057;50226640;50230216;50234029;50235201;50235493;50238613;50241731;50244139;50245519;50255882;50273477;50286536;50287654;50290692;50292671;50305603;50307278;50310547;50312632;50313963;50329505;50342358;50346373;50384841	50217886;50221559;50224123;50225165;50226704;50230371;50234093;50235345;50235582;50238711;50241901;50244222;50245611;50256043;50273689;50286648;50287796;50290852;50292747;50305678;50307358;50310641;50312683;50314021;50329613;50342471;50346517;50384950	-;-;-;-;-;-;-;-;-;-;-;-;-;-;-;-;-;-;-;-;-;-;-;-;-;-;-;-	7622	ATPase phospholipid transporting 9A (putative)	-1.05223	-0.0734528	0.550321	0.677572	1.66125	0.732269	2.64187e-09	2.63518e-08	1.74802	0.805722	3.58247e-06	0.000300754	-2.29539	-1.19874	2.0378e-21	4.40671e-20	1.09765	0.134425	0.2879	0.39188	2.51955	1.33317	8.15676e-14	3.1211e-11													4.26437	4.06799	3.19228	3.47242	3.42154	4.4265	3.91644
GATA2	chr3;chr3;chr3;chr3;chr3;chr3;chr3;chr3;chr3;chr3;chr3;chr3;chr3;chr3;chr3;chr3;chr3;chr3;chr3	128198265;128198265;128198265;128200662;128200662;128200662;128202703;128202703;128202703;128204570;128204570;128204570;128205646;128205646;128205646;128206554;128206554;128207195;128211742	128200161;128200161;128200161;128200745;128200787;128200787;128202848;128202848;128202848;128205211;128205211;128205211;128205919;128205919;128205919;128206764;128206764;128207373;128212030	-;-;-;-;-;-;-;-;-;-;-;-;-;-;-;-;-;-;-	3764	GATA binding protein 2	-3.53498	-1.8217	1.00005e-60	1.37756e-56	-5.75448	-2.52469	1.31387e-117	9.0493e-114	-1.62787	-0.702985	3.70076e-06	0.000305258	-1.13271	-0.179778	0.0792949	0.113773	-2.39815	-1.26192	4.97818e-34	1.70981e-31	-2.11718	-1.08214	9.28355e-14	3.279e-11													6.42421	4.34389	5.96063	7.28737	7.10537	4.565	5.82915
STBD1	chr4;chr4	77227179;77230297	77228142;77232283	+;+	2951	starch binding domain 1	1.51784	0.602016	0.0368269	0.0894535	-2.14906	-1.1037	1.41528e-06	8.30304e-06	-3.26192	-1.70572	3.74608e-06	0.000307157	1.87992	0.910672	0.000578914	0.00128229	-1.08258	-0.114476	0.594167	0.688422	-2.03517	-1.02515	0.00265744	0.0140956													0.135779	0.962808	1.22707	1.20969	1.74065	1.3357	2.15533
SCRIB	chr8;chr8;chr8;chr8;chr8;chr8;chr8;chr8;chr8;chr8;chr8;chr8;chr8;chr8;chr8;chr8;chr8;chr8;chr8;chr8;chr8;chr8;chr8;chr8;chr8;chr8;chr8;chr8;chr8;chr8;chr8;chr8;chr8;chr8;chr8;chr8;chr8;chr8;chr8;chr8;chr8;chr8;chr8;chr8;chr8;chr8;chr8;chr8;chr8;chr8;chr8;chr8;chr8;chr8;chr8;chr8;chr8;chr8;chr8;chr8;chr8;chr8;chr8;chr8;chr8;chr8;chr8;chr8;chr8;chr8;chr8;chr8;chr8	144873090;144873090;144873559;144873559;144873836;144874046;144874046;144874161;144874161;144874390;144874390;144874655;144874655;144874878;144874878;144875146;144875146;144876070;144876070;144877208;144877208;144877447;144877447;144877590;144877590;144885553;144885553;144885817;144885817;144886216;144886216;144886738;144886738;144887104;144887104;144887282;144887282;144888577;144888577;144889094…	144873478;144873478;144873610;144873610;144873910;144874083;144874083;144874303;144874303;144874575;144874575;144874805;144874805;144875037;144875037;144875253;144875253;144876132;144876132;144877282;144877282;144877503;144877503;144877700;144877700;144885741;144885741;144886110;144886110;144886326;144886326;144886995;144886995;144887184;144887184;144887605;144887605;144888654;144888654;144889183…	-;-;-;-;-;-;-;-;-;-;-;-;-;-;-;-;-;-;-;-;-;-;-;-;-;-;-;-;-;-;-;-;-;-;-;-;-;-;-;-;-;-;-;-;-;-;-;-;-;-;-;-;-;-;-;-;-;-;-;-;-;-;-;-;-;-;-;-;-;-;-;-;-	5218	scribbled planar cell polarity protein	-1.18477	-0.244612	0.0184696	0.0514082	1.35435	0.437596	3.01135e-05	0.000132402	1.60459	0.682208	3.77798e-06	0.000307512	-1.3791	-0.463723	7.59608e-06	2.26828e-05	1.3372	0.419213	6.54494e-05	0.000292242	1.84412	0.882936	2.15398e-09	1.62137e-07													7.80472	7.35232	7.26316	7.43543	6.82645	7.04393	6.98722
SC5D	chr11;chr11;chr11;chr11;chr11;chr11;chr11;chr11;chr11;chr11	121163388;121163577;121174075;121174075;121175070;121175070;121177095;121177095;121177766;121177766	121163525;121163787;121174294;121174294;121175202;121175202;121177195;121177195;121184119;121184119	+;+;+;+;+;+;+;+;+;+	7157	sterol-C5-desaturase	-1.3719	-0.456177	0.00038133	0.00206918	-2.44194	-1.28803	6.16454e-24	3.98669e-22	-1.77997	-0.831854	3.79506e-06	0.000307512	-1.1497	-0.201253	0.112099	0.154819	-2.53999	-1.34482	1.0274e-25	1.36081e-23	-2.20927	-1.14357	1.84426e-10	2.2091e-08													6.04716	5.54016	5.79879	5.51076	7.00817	5.72455	5.83177
HMGCR	chr5;chr5;chr5;chr5;chr5;chr5;chr5;chr5;chr5;chr5;chr5;chr5;chr5;chr5;chr5;chr5;chr5;chr5;chr5;chr5;chr5;chr5;chr5;chr5;chr5;chr5;chr5;chr5;chr5;chr5;chr5;chr5;chr5;chr5;chr5;chr5;chr5;chr5;chr5	74632993;74632993;74638408;74638408;74639678;74639678;74640070;74640070;74641399;74641399;74643029;74643029;74645867;74645867;74646083;74646083;74646614;74646614;74646893;74646893;74647249;74647249;74650328;74650328;74650881;74651190;74651190;74652168;74652168;74654482;74654482;74654995;74654995;74655223;74655223;74655810;74655810;74656113;74656113	74633125;74633125;74638595;74638595;74639789;74639789;74640157;74640157;74641483;74641483;74643134;74643134;74645973;74645973;74646199;74646199;74646774;74646774;74647140;74647140;74647427;74647427;74650522;74650522;74651039;74651347;74651347;74652273;74652273;74654652;74654652;74655135;74655135;74655381;74655381;74655964;74655964;74657926;74657926	+;+;+;+;+;+;+;+;+;+;+;+;+;+;+;+;+;+;+;+;+;+;+;+;+;+;+;+;+;+;+;+;+;+;+;+;+;+;+	4582	3-hydroxy-3-methylglutaryl-CoA reductase	-1.72752	-0.788702	4.14791e-10	1.23674e-08	-3.04744	-1.6076	3.61836e-36	7.02012e-34	-1.76406	-0.818897	3.9376e-06	0.000317196	-1.63673	-0.710816	1.58184e-08	6.87592e-08	-3.28657	-1.71658	1.07782e-40	6.7486e-38	-2.00801	-1.00577	1.43878e-08	7.86477e-07													8.21243	7.19954	7.36396	7.4658	8.98031	7.31718	7.35322
IL1RAP	chr3;chr3;chr3;chr3;chr3;chr3;chr3;chr3;chr3;chr3;chr3;chr3;chr3;chr3;chr3;chr3;chr3;chr3;chr3;chr3;chr3;chr3;chr3;chr3;chr3;chr3;chr3;chr3;chr3;chr3;chr3;chr3;chr3;chr3;chr3;chr3;chr3;chr3;chr3;chr3;chr3;chr3;chr3;chr3;chr3;chr3;chr3;chr3;chr3;chr3;chr3;chr3;chr3;chr3;chr3;chr3;chr3;chr3;chr3;chr3;chr3;chr3;chr3;chr3;chr3	190231840;190231840;190231840;190231840;190231840;190231840;190268131;190273919;190273919;190273919;190273919;190282078;190282078;190282078;190282078;190282078;190282078;190321917;190321917;190321917;190321917;190321917;190321917;190326784;190326784;190326784;190326784;190326784;190326784;190338064;190338064;190338064;190338064;190338064;190338064;190341133;190341133;190341133;190341133;190341133…	190232008;190232008;190232008;190232008;190232008;190232008;190268294;190274005;190274005;190274005;190274005;190282142;190282142;190282142;190282142;190282142;190282142;190322202;190322202;190322202;190322202;190322202;190322202;190326970;190326970;190326970;190326970;190326970;190326970;190338229;190338229;190338229;190338229;190338229;190338229;190341204;190341204;190341204;190341204;190341204…	+;+;+;+;+;+;+;+;+;+;+;+;+;+;+;+;+;+;+;+;+;+;+;+;+;+;+;+;+;+;+;+;+;+;+;+;+;+;+;+;+;+;+;+;+;+;+;+;+;+;+;+;+;+;+;+;+;+;+;+;+;+;+;+;+	7043	interleukin 1 receptor accessory protein	-1.32412	-0.405033	1.12298e-05	9.85286e-05	-1.9939	-0.995595	1.72406e-28	1.85538e-26	-1.50583	-0.590562	4.26463e-06	0.000341542	1.41287	0.498629	2.14738e-08	9.14946e-08	1.02046	0.029226	0.739556	0.81071	-1.38454	-0.469403	0.00017463	0.00161988													6.09121	5.5152	6.61968	6.81784	6.65774	5.58305	6.67338
CSTA	chr3;chr3;chr3	122044011;122056394;122060286	122044205;122056495;122060815	+;+;+	827	cystatin A	1.22015	0.287056	0.00872772	0.0280832	-1.33859	-0.420715	0.000103579	0.000399218	-1.63328	-0.707772	4.32361e-06	0.000344264	1.93195	0.950056	3.11144e-18	4.72027e-17	1.26989	0.344699	0.00141064	0.0043745	-1.52136	-0.605357	7.5504e-05	0.000831388													6.60439	7.12725	7.41297	6.52569	7.16552	7.03013	7.77755
BARX1	chr9;chr9;chr9;chr9	96713909;96715011;96715178;96717206	96714610;96715095;96715469;96717608	-;-;-;-	1482	BARX homeobox 1	1.54134	0.624185	0.00321412	0.0123327	-1.62851	-0.703551	0.000359837	0.00121162	-2.51009	-1.32774	4.48254e-06	0.00035284	2.37695	1.24911	6.03567e-10	3.15407e-09	1.05266	0.0740408	0.699649	0.777168	-2.25804	-1.17507	2.40216e-05	0.00033256													2.06876	2.86951	2.91383	2.49851	2.85806	2.65395	3.11108
RAC2	chr22;chr22;chr22;chr22;chr22;chr22;chr22	37621301;37622711;37627271;37627972;37628841;37637627;37640154	37622079;37622843;37627430;37628034;37628958;37637698;37640339	-;-;-;-;-;-;-	1511	ras-related C3 botulinum toxin substrate 2 (rho family, small GTP binding protein Rac2)	-1.21127	-0.276515	0.00189355	0.00792819	-1.80523	-0.852182	9.60385e-22	5.08819e-20	-1.49037	-0.575666	4.46965e-06	0.00035284	1.49476	0.579917	5.85112e-11	3.50279e-10	-1.09916	-0.136396	0.121872	0.196051	-1.64298	-0.716313	9.7928e-09	5.85519e-07													8.28429	8.07325	8.80188	8.43873	8.94199	8.36456	8.99314
CLUH	chr17;chr17;chr17;chr17;chr17;chr17;chr17;chr17;chr17;chr17;chr17;chr17;chr17;chr17;chr17;chr17;chr17;chr17;chr17;chr17;chr17;chr17;chr17;chr17;chr17;chr17	2592680;2594903;2595055;2595298;2595655;2595865;2596074;2597194;2597417;2597774;2598151;2598512;2598668;2599453;2599728;2600013;2601190;2603676;2603972;2604434;2604660;2604907;2605208;2606612;2607656;2614856	2594071;2594976;2595189;2595391;2595776;2595990;2596154;2597333;2597570;2597858;2598395;2598574;2598820;2599553;2599829;2600236;2601884;2603768;2604119;2604559;2604814;2605031;2605351;2606783;2607858;2614927	-;-;-;-;-;-;-;-;-;-;-;-;-;-;-;-;-;-;-;-;-;-;-;-;-;-	5224	clustered mitochondria homolog	-1.1762	-0.234135	0.0848678	0.172224	1.57084	0.651533	2.09866e-06	1.18141e-05	1.84762	0.885668	4.5208e-06	0.00035383	-2.06966	-1.04939	1.98177e-14	1.87235e-13	1.09563	0.131763	0.337488	0.443703	2.26758	1.18116	1.08185e-09	9.21276e-08													8.27457	7.72778	7.11519	7.66687	7.06047	7.37895	6.76122
S100A8	chr1;chr1;chr1	153362508;153362871;153363517	153362719;153363033;153363664	-;-;-	523	S100 calcium binding protein A8	3.44771	1.78564	3.44933e-08	6.14676e-07	-1.09851	-0.135548	0.611398	0.700666	-3.78734	-1.92119	4.62089e-06	0.00035962	41.8064	5.38565	1.41561e-59	8.4783e-57	9.37068	3.22815	2.65038e-30	6.29464e-28	-4.46141	-2.1575	8.85969e-08	3.52723e-06													0.640607	3.0392	5.58352	0.0119421	3.36046	3.52821	6.59148
RUNX2	chr6;chr6;chr6;chr6;chr6;chr6;chr6;chr6;chr6;chr6;chr6;chr6;chr6;chr6;chr6;chr6;chr6;chr6;chr6;chr6;chr6;chr6;chr6;chr6;chr6;chr6;chr6;chr6;chr6	45296054;45296054;45296054;45296054;45296398;45296398;45296398;45296398;45339626;45339626;45390314;45390330;45390330;45399600;45399600;45399600;45405684;45405684;45405684;45459678;45459678;45459678;45479983;45479983;45479983;45512954;45514564;45514564;45514564	45296197;45296197;45296197;45296232;45296521;45296521;45296521;45296521;45339790;45339790;45390694;45390694;45390694;45399756;45399756;45399756;45405788;45405788;45405788;45459851;45459851;45459851;45480144;45480144;45480144;45513019;45518819;45518819;45518819	+;+;+;+;+;+;+;+;+;+;+;+;+;+;+;+;+;+;+;+;+;+;+;+;+;+;+;+;+	5769	runt related transcription factor 2	1.38768	0.472677	4.13449e-07	5.51956e-06	-1.08835	-0.122142	0.177064	0.260501	-1.51028	-0.594819	4.7472e-06	0.000360534	1.2679	0.342436	0.000202994	0.000486897	-1.06273	-0.0877798	0.333433	0.439652	-1.34743	-0.430216	0.000880127	0.00588532													5.47277	6.08437	6.01448	6.02171	6.14495	6.24163	6.13414
MCEMP1	chr19;chr19;chr19;chr19;chr19;chr19;chr19	7741943;7742523;7742990;7743236;7743377;7743810;7743984	7742061;7742612;7743127;7743286;7743490;7743869;7744719	+;+;+;+;+;+;+	1308	mast cell expressed membrane protein 1	-2.16797	-1.11635	8.72899e-12	3.84159e-10	-4.43958	-2.15042	3.23802e-40	7.82521e-38	-2.04781	-1.03408	4.71948e-06	0.000360534	2.32525	1.21738	7.46768e-15	7.42188e-14	1.39301	0.478205	0.0017854	0.00537923	-1.66922	-0.739178	0.00068187	0.00479039													5.02346	4.5047	6.46045	5.90646	6.29449	4.63712	7.10562
NUDT16L1	chr16;chr16;chr16;chr16;chr16;chr16	4743694;4743694;4743979;4743979;4744959;4744959	4743880;4743880;4744239;4744309;4745860;4745860	+;+;+;+;+;+	1420	nudix hydrolase 16 like 1	-1.18357	-0.243146	0.0162736	0.0464981	1.33848	0.4206	5.09272e-05	0.000211238	1.58419	0.663746	4.68548e-06	0.000360534	-1.20851	-0.273233	0.00604623	0.0111272	1.36302	0.446805	1.87354e-05	9.68042e-05	1.64723	0.720038	5.98158e-07	1.73466e-05													5.76024	5.58882	5.465	5.12151	4.88494	5.17419	5.1731
NOC4L	chr12;chr12;chr12;chr12;chr12;chr12;chr12;chr12;chr12;chr12;chr12;chr12;chr12;chr12;chr12	132628972;132629399;132630104;132631826;132632178;132632425;132632617;132633154;132633329;132635526;132635803;132636029;132636283;132636629;132636827	132629150;132629519;132630210;132631933;132632327;132632524;132632651;132633204;132633440;132635586;132635913;132636189;132636365;132636742;132637018	+;+;+;+;+;+;+;+;+;+;+;+;+;+;+	1685	nucleolar complex associated 4 homolog	-1.25834	-0.331518	0.0017483	0.00741697	1.29266	0.370346	0.000847131	0.00259894	1.6266	0.701864	4.7635e-06	0.000360534	-1.79122	-0.840945	1.91533e-15	2.06931e-14	-1.04199	-0.0593421	0.601955	0.694708	1.71904	0.781603	4.77646e-07	1.41193e-05													5.73552	5.36762	4.8333	5.29791	4.59795	4.66941	4.26555
IDI1	chr10;chr10;chr10;chr10;chr10	1085964;1088572;1089241;1089939;1094804	1087444;1088702;1089333;1090111;1095061	-;-;-;-;-	2136	isopentenyl-diphosphate delta isomerase 1	-2.19771	-1.136	6.23603e-11	2.31642e-09	-4.7543	-2.24923	2.83328e-36	5.6563e-34	-2.1633	-1.11323	4.713e-06	0.000360534	-1.51087	-0.595378	0.000519849	0.00116136	-4.38533	-2.13269	3.89168e-33	1.16539e-30	-2.90252	-1.53731	2.54172e-10	2.84652e-08													7.64439	6.09163	7.00452	7.10759	8.88946	6.34983	6.79719
NEURL4	chr17;chr17;chr17;chr17;chr17;chr17;chr17;chr17;chr17;chr17;chr17;chr17;chr17;chr17;chr17;chr17;chr17;chr17;chr17;chr17;chr17;chr17;chr17;chr17;chr17;chr17;chr17;chr17;chr17;chr17;chr17;chr17;chr17;chr17;chr17;chr17;chr17;chr17;chr17;chr17;chr17;chr17;chr17;chr17;chr17;chr17;chr17;chr17;chr17;chr17;chr17;chr17;chr17;chr17;chr17;chr17;chr17;chr17	7218951;7218951;7220524;7220524;7220780;7220780;7221107;7221107;7221384;7221384;7221588;7221588;7221814;7221814;7222369;7222369;7224078;7224078;7224431;7224431;7224680;7224680;7224879;7224879;7225184;7225184;7226054;7226054;7226267;7226273;7226804;7226804;7226966;7226966;7227133;7227133;7227427;7227427;7227714;7227714;7228118;7228118;7228528;7228528;7228960;7228960;7229574;7229574;7229756;7229756…	7219646;7219646;7220689;7220689;7220892;7220892;7221251;7221251;7221491;7221491;7221675;7221675;7221993;7221993;7222527;7222527;7224242;7224242;7224592;7224592;7224778;7224778;7225106;7225106;7225329;7225329;7226185;7226185;7226442;7226442;7226882;7226882;7227042;7227042;7227331;7227331;7227589;7227589;7227799;7227799;7228299;7228299;7228792;7228792;7229032;7229032;7229662;7229662;7229867;7229867…	-;-;-;-;-;-;-;-;-;-;-;-;-;-;-;-;-;-;-;-;-;-;-;-;-;-;-;-;-;-;-;-;-;-;-;-;-;-;-;-;-;-;-;-;-;-;-;-;-;-;-;-;-;-;-;-;-;-	5187	neuralized E3 ubiquitin protein ligase 4	1.00095	0.00136726	0.988546	0.994036	1.54542	0.627995	1.82446e-10	2.24593e-09	1.54395	0.626627	4.79388e-06	0.000360851	-1.38686	-0.471823	6.44523e-07	2.23895e-06	1.20348	0.267209	0.00781439	0.0192426	1.66906	0.739032	8.74549e-08	3.51222e-06													5.6789	5.4414	5.02152	5.28944	4.70255	5.18282	4.94768
VARS	chr6;chr6;chr6;chr6;chr6;chr6;chr6;chr6;chr6;chr6;chr6;chr6;chr6;chr6;chr6;chr6;chr6;chr6;chr6;chr6;chr6;chr6;chr6;chr6;chr6;chr6;chr6;chr6;chr6;chr6;chr6_apd_hap1;chr6_apd_hap1;chr6_apd_hap1;chr6_apd_hap1;chr6_apd_hap1;chr6_apd_hap1;chr6_apd_hap1;chr6_apd_hap1;chr6_apd_hap1;chr6_apd_hap1;chr6_apd_hap1;chr6_apd_hap1;chr6_apd_hap1;chr6_apd_hap1;chr6_apd_hap1;chr6_apd_hap1;chr6_apd_hap1;chr6_apd_ha…	31745297;31746744;31747202;31747385;31747775;31748218;31748482;31748647;31748796;31749258;31749468;31749624;31749864;31750062;31750307;31750498;31750873;31751991;31752171;31752372;31753023;31753346;31759387;31759648;31759994;31760169;31760534;31760763;31762608;31763323;3060047;3061494;3061952;3062135;3062525;3062968;3063232;3063397;3063546;3064008;3064218;3064374;3064614;3064812;3065057;3065248;3…	31745439;31747069;31747313;31747591;31747930;31748345;31748560;31748715;31748900;31749383;31749538;31749729;31749954;31750220;31750410;31750622;31750963;31752085;31752279;31752491;31753104;31753510;31759514;31759748;31760078;31760293;31760672;31760897;31763027;31763712;3060189;3061819;3062063;3062341;3062680;3063095;3063310;3063465;3063650;3064133;3064288;3064479;3064704;3064970;3065160;3065372;3…	-;-;-;-;-;-;-;-;-;-;-;-;-;-;-;-;-;-;-;-;-;-;-;-;-;-;-;-;-;-;-;-;-;-;-;-;-;-;-;-;-;-;-;-;-;-;-;-;-;-;-;-;-;-;-;-;-;-;-;-;-;-;-;-;-;-;-;-;-;-;-;-;-;-;-;-;-;-;-;-;-;-;-;-;-;-;-;-;-;-;-;-;-;-;-;-;-;-;-;-;-;-;-;-;-;-;-;-;-;-;-;-;-;-;-;-;-;-;-;-;-;-;-;-;-;-;-;-	26617	valyl-tRNA synthetase	-1.12813	-0.173927	0.0906703	0.180933	1.40586	0.491449	2.1112e-06	1.18798e-05	1.58598	0.665376	5.13013e-06	0.000384063	-1.98166	-0.986712	1.78021e-21	3.88627e-20	-1.05149	-0.0724363	0.484876	0.588836	1.88462	0.914276	4.07239e-10	4.18635e-08													9.20771	8.78369	8.22125	8.72031	8.03694	8.25464	7.70259
ARHGEF16	chr1;chr1;chr1;chr1;chr1;chr1;chr1;chr1;chr1;chr1;chr1;chr1;chr1;chr1;chr1	3371147;3379630;3382712;3383732;3385444;3385997;3389642;3389957;3391272;3392534;3394439;3394988;3396081;3396376;3397012	3371375;3380236;3382757;3383901;3385500;3386157;3389794;3390086;3391346;3392626;3394590;3395176;3396154;3396477;3397677	+;+;+;+;+;+;+;+;+;+;+;+;+;+;+	2904	Rho guanine nucleotide exchange factor 16	1.45673	0.54273	0.336341	0.476705	-9.5982	-3.26276	9.22153e-09	8.24848e-08	-13.9819	-3.80549	5.20056e-06	0.000385149	1.11741	0.160158	0.766766	0.810503	-2.90473	-1.53841	0.000882138	0.00290149	-3.24578	-1.69856	0.0185012	0.0634275													-1.22042	-1.50318	-1.34848	-1.08578	-0.226684	-2.82929	-1.89392
ACSL1	chr4;chr4;chr4;chr4;chr4;chr4;chr4;chr4;chr4;chr4;chr4;chr4;chr4;chr4;chr4;chr4;chr4;chr4;chr4;chr4;chr4;chr4;chr4;chr4;chr4;chr4;chr4;chr4;chr4;chr4;chr4;chr4;chr4;chr4;chr4;chr4;chr4;chr4;chr4;chr4;chr4;chr4;chr4;chr4;chr4;chr4;chr4;chr4;chr4;chr4;chr4;chr4;chr4;chr4;chr4;chr4;chr4;chr4;chr4;chr4;chr4;chr4;chr4;chr4;chr4;chr4;chr4;chr4;chr4;chr4;chr4;chr4;chr4;chr4;chr4;chr4;chr4;chr4;chr4;chr4…	185676749;185676749;185676749;185676749;185676749;185678789;185678789;185678789;185678789;185678789;185678973;185678973;185678973;185678973;185678973;185681511;185681511;185681511;185681511;185681511;185683561;185683561;185683561;185683561;185683561;185684321;185684321;185684321;185684321;185684321;185686007;185686007;185686007;185686007;185686007;185687045;185687045;185687045;185687045;185687045…	185678419;185678419;185678419;185678419;185678419;185678860;185678860;185678860;185678860;185678860;185679074;185679074;185679074;185679074;185679074;185681654;185681654;185681654;185681654;185681654;185683677;185683677;185683677;185683677;185683677;185684409;185684409;185684409;185684409;185684409;185686079;185686079;185686079;185686079;185686079;185687140;185687140;185687140;185687140;185687140…	-;-;-;-;-;-;-;-;-;-;-;-;-;-;-;-;-;-;-;-;-;-;-;-;-;-;-;-;-;-;-;-;-;-;-;-;-;-;-;-;-;-;-;-;-;-;-;-;-;-;-;-;-;-;-;-;-;-;-;-;-;-;-;-;-;-;-;-;-;-;-;-;-;-;-;-;-;-;-;-;-;-;-;-;-;-;-;-;-;-;-;-;-;-;-;-;-;-;-;-;-;-;-;-;-	4743	acyl-CoA synthetase long-chain family member 1	1.04503	0.063551	0.743738	0.828481	-2.28449	-1.19187	1.26528e-09	1.34797e-08	-2.38737	-1.25542	5.17735e-06	0.000385149	3.15241	1.65645	1.23433e-16	1.52219e-15	1.27007	0.344913	0.0740269	0.129752	-2.48207	-1.31154	1.95659e-06	4.36823e-05													6.41221	6.568	7.63271	7.20197	7.34572	6.46187	7.79712
OAF	chr11;chr11;chr11;chr11	120081747;120096370;120097525;120099577	120082218;120096504;120097705;120100650	+;+;+;+	1862	out at first homolog	-2.36781	-1.24356	5.9926e-31	4.12741e-28	-3.78843	-1.9216	1.71787e-72	2.36637e-69	-1.59997	-0.678045	5.5448e-06	0.000406745	-1.15341	-0.205911	0.0443601	0.0673939	-1.37087	-0.45509	7.61021e-06	4.37889e-05	-1.18853	-0.24918	0.0839701	0.194696													6.38502	4.90683	6.21993	6.88026	6.82814	4.89417	6.37772
DDX51	chr12;chr12;chr12;chr12;chr12;chr12;chr12;chr12;chr12;chr12;chr12;chr12;chr12;chr12;chr12	132621140;132624180;132624406;132624643;132624968;132625165;132625376;132625820;132626043;132626395;132626664;132626822;132627273;132628240;132628538	132623843;132624314;132624469;132624744;132625084;132625280;132625565;132625965;132626151;132626501;132626735;132626967;132627423;132628454;132628880	-;-;-;-;-;-;-;-;-;-;-;-;-;-;-	4717	DEAD-box helicase 51	1.07461	0.103811	0.381806	0.522905	1.83684	0.877224	7.56824e-13	1.30153e-11	1.70931	0.773413	5.55122e-06	0.000406745	-1.7605	-0.815989	1.02895e-11	6.80127e-11	1.05775	0.0810004	0.517642	0.619022	1.86218	0.896989	2.25175e-07	7.65873e-06													5.56237	5.61255	4.53832	4.99008	4.68771	5.17072	4.39166
MRPL9	chr1;chr1;chr1;chr1;chr1;chr1;chr1;chr1;chr1;chr1;chr1;chr1;chr1;chr1;chr1;chr1;chr1;chr1;chr1;chr1	151732119;151732119;151732119;151733292;151733292;151733292;151733927;151733927;151734581;151734581;151734581;151734852;151734852;151734852;151735426;151735466;151735466;151735803;151735803;151735803	151732657;151732657;151732657;151733375;151733375;151733375;151734028;151734028;151734631;151734631;151734631;151734976;151734976;151734976;151735622;151735622;151735622;151736392;151736392;151736392	-;-;-;-;-;-;-;-;-;-;-;-;-;-;-;-;-;-;-;-	1688	mitochondrial ribosomal protein L9	-1.14121	-0.190562	0.00734049	0.0243241	1.20203	0.265477	0.000188411	0.000679948	1.37177	0.456039	5.72532e-06	0.000417282	-1.58525	-0.664707	5.85327e-21	1.1945e-19	-1.17553	-0.23331	0.00131134	0.00412313	1.34854	0.431396	2.05263e-05	0.000292211													6.63933	6.50781	5.97121	6.57065	6.23107	6.38466	5.97258
FCRLB	chr1;chr1;chr1;chr1;chr1;chr1;chr1;chr1;chr1;chr1;chr1;chr1;chr1;chr1;chr1;chr1;chr1;chr1;chr1;chr1;chr1;chr1;chr1;chr1;chr1;chr1;chr1;chr1;chr1;chr1	161691334;161691545;161692443;161692443;161692443;161692443;161692443;161692779;161692779;161692779;161693157;161693157;161693157;161693157;161693157;161695611;161695611;161695611;161695611;161695611;161696493;161696597;161696597;161696638;161696638;161697037;161697037;161697037;161697037;161697037	161691451;161691640;161692493;161692493;161692493;161692493;161692493;161692799;161692799;161692799;161693411;161693411;161693411;161693411;161693411;161695877;161695877;161695877;161695877;161695877;161696783;161696783;161696783;161696783;161696783;161697933;161697933;161697933;161697933;161697933	+;+;+;+;+;+;+;+;+;+;+;+;+;+;+;+;+;+;+;+;+;+;+;+;+;+;+;+;+;+	1996	Fc receptor like B	1.07457	0.10376	0.650505	0.757841	-2.386	-1.25459	7.98627e-11	1.04772e-09	-2.56393	-1.35835	5.82586e-06	0.000422375	1.99997	0.999978	1.51319e-06	4.98076e-06	-1.06129	-0.0858128	0.640775	0.727433	-2.12254	-1.08579	9.19082e-05	0.000972876													1.28554	1.7788	2.46245	1.18555	3.18838	2.18923	3.42747
CYP51A1	chr7;chr7;chr7;chr7;chr7;chr7;chr7;chr7;chr7;chr7;chr7;chr7;chr7;chr7;chr7;chr7;chr7;chr7;chr7;chr7	91741463;91741463;91746358;91746358;91747834;91747834;91752434;91752434;91753048;91753048;91755567;91755567;91756819;91756819;91758194;91758194;91761088;91761088;91763487;91763980	91743157;91743157;91746526;91746526;91747929;91747929;91752629;91752629;91753167;91753167;91755741;91755741;91756945;91756945;91758370;91758370;91761186;91761186;91763840;91764059	-;-;-;-;-;-;-;-;-;-;-;-;-;-;-;-;-;-;-;-	3288	cytochrome P450 family 51 subfamily A member 1	-1.95372	-0.966226	1.30917e-10	4.36654e-09	-3.78071	-1.91866	3.99504e-36	7.64329e-34	-1.93513	-0.95243	6.10657e-06	0.000440408	-1.73479	-0.794759	9.83054e-08	3.84922e-07	-4.34677	-2.11994	5.60202e-43	4.82299e-40	-2.50565	-1.32518	3.16681e-10	3.43486e-08													7.10476	5.90658	6.19908	6.32834	8.16525	6.16268	6.30038
PRSS57	chr19;chr19;chr19;chr19;chr19;chr19;chr19;chr19;chr19;chr19	685521;685521;686925;686925;691858;691858;694814;694814;695352;695352	685922;685922;687188;687188;692002;692002;694967;694970;695461;695461	-;-;-;-;-;-;-;-;-;-	1078	protease, serine 57	-1.32614	-0.407237	0.00032627	0.00181005	-2.18562	-1.12804	2.45672e-23	1.51078e-21	-1.6481	-0.720807	6.1776e-06	0.00044321	-1.30089	-0.3795	0.00074998	0.00162898	-2.05406	-1.03848	4.66298e-20	3.32811e-18	-1.57896	-0.658978	3.39714e-05	0.000437824													7.17328	6.63904	6.67735	6.70988	7.89556	6.60168	6.85822
RGS18	chr1;chr1;chr1;chr1;chr1	192127592;192128350;192129508;192150422;192153427	192127886;192128451;192129569;192150588;192154945	+;+;+;+;+	2145	regulator of G-protein signaling 18	-1.02991	-0.0425141	0.732999	0.820432	-1.77519	-0.827977	9.75652e-12	1.45924e-10	-1.72365	-0.785463	6.23742e-06	0.000445184	1.72952	0.790373	1.1629e-10	6.65149e-10	-1.05256	-0.073898	0.538789	0.637176	-1.82042	-0.864271	4.72683e-07	1.40328e-05													5.51431	5.50074	6.38662	5.64403	6.63922	5.84907	6.66238
HPDL	chr1	45792545	45794346	+	1802	4-hydroxyphenylpyruvate dioxygenase like	-1.62783	-0.702953	0.000396886	0.0021406	1.50562	0.590361	0.00434958	0.0110627	2.45091	1.29331	6.48186e-06	0.000460245	-5.63538	-2.49451	2.3265e-32	1.46336e-30	-1.75333	-0.810094	0.000207047	0.000806582	3.21411	1.68442	1.80725e-08	9.61191e-07													5.47141	4.06799	3.07292	4.35485	3.65818	3.73953	2.58614
HERC2	chr15;chr15;chr15;chr15;chr15;chr15;chr15;chr15;chr15;chr15;chr15;chr15;chr15;chr15;chr15;chr15;chr15;chr15;chr15;chr15;chr15;chr15;chr15;chr15;chr15;chr15;chr15;chr15;chr15;chr15;chr15;chr15;chr15;chr15;chr15;chr15;chr15;chr15;chr15;chr15;chr15;chr15;chr15;chr15;chr15;chr15;chr15;chr15;chr15;chr15;chr15;chr15;chr15;chr15;chr15;chr15;chr15;chr15;chr15;chr15;chr15;chr15;chr15;chr15;chr15;chr15;chr…	28356183;28358217;28358719;28359758;28360575;28361811;28362159;28366492;28369183;28370152;28375309;28375649;28377246;28377799;28380624;28386578;28386877;28387384;28387973;28389019;28389223;28389819;28391383;28397823;28408240;28412833;28413553;28414630;28419541;28420658;28421574;28421833;28422096;28422565;28424033;28424288;28427547;28431723;28436111;28436285;28437107;28441361;28441607;28443524;284…	28357181;28358429;28358824;28359948;28360687;28362005;28362300;28366575;28369380;28370339;28375448;28375740;28377407;28377976;28380838;28386776;28386992;28387539;28388098;28389137;28389381;28389950;28391490;28397976;28408431;28412973;28413736;28414801;28419766;28420802;28421745;28421914;28422273;28422655;28424176;28424369;28427658;28431898;28436202;28436390;28437297;28441500;28441715;28443649;284…	-;-;-;-;-;-;-;-;-;-;-;-;-;-;-;-;-;-;-;-;-;-;-;-;-;-;-;-;-;-;-;-;-;-;-;-;-;-;-;-;-;-;-;-;-;-;-;-;-;-;-;-;-;-;-;-;-;-;-;-;-;-;-;-;-;-;-;-;-;-;-;-;-;-;-;-;-;-;-;-;-;-;-;-;-;-;-;-;-;-;-;-;-	15340	HECT and RLD domain containing E3 ubiquitin protein ligase 2	1.01871	0.026743	0.780112	0.855917	1.55584	0.637694	3.13525e-11	4.36243e-10	1.52727	0.610951	6.53315e-06	0.000461508	-1.15637	-0.209599	0.0280848	0.0447867	1.32702	0.40819	2.20178e-05	0.000111588	1.53452	0.617789	5.12974e-06	9.58282e-05													7.43707	7.27583	7.31911	7.3151	6.98205	7.49404	7.19024
NSDHL	chrX;chrX;chrX;chrX;chrX;chrX;chrX;chrX;chrX;chrX;chrX;chrX;chrX;chrX;chrX;chrX;chrX	151999511;151999511;152000178;152014826;152014826;152018809;152018809;152027314;152027314;152031140;152031140;152034363;152034363;152036115;152036115;152037328;152037328	151999661;151999661;152000244;152014976;152014976;152018967;152018967;152027460;152027460;152031268;152031268;152034505;152034505;152036217;152036217;152037907;152037907	+;+;+;+;+;+;+;+;+;+;+;+;+;+;+;+;+	1630	NAD(P) dependent steroid dehydrogenase-like	-1.59303	-0.671771	6.93934e-10	1.96282e-08	-2.55763	-1.35481	1.16754e-36	2.36513e-34	-1.60552	-0.683037	6.9448e-06	0.000488085	-1.41577	-0.501583	2.18801e-06	7.06679e-06	-2.47194	-1.30565	6.34081e-34	2.07963e-31	-1.74601	-0.804063	8.69193e-08	3.50092e-06													5.53007	4.73217	4.76805	4.93685	6.20785	4.78276	4.94284
TRAPPC1	chr17;chr17;chr17;chr17;chr17;chr17;chr17;chr17;chr17;chr17;chr17;chr17;chr17;chr17;chr17;chr17	7833663;7833663;7833663;7833663;7834329;7834329;7834329;7834329;7834824;7834824;7835049;7835049;7835049;7835049;7835258;7835258	7834052;7834052;7834052;7834052;7834467;7834467;7834467;7834467;7834894;7834894;7835147;7835267;7835267;7835147;7835317;7835317	-;-;-;-;-;-;-;-;-;-;-;-;-;-;-;-	869	trafficking protein particle complex 1	1.12137	0.165263	0.0295237	0.0748967	-1.24251	-0.313253	2.71318e-05	0.000120361	-1.39331	-0.478517	6.99062e-06	0.000488811	1.2453	0.316494	2.08793e-05	5.84458e-05	-1.04007	-0.0566795	0.446814	0.553395	-1.2952	-0.373173	0.000392447	0.00307157													6.14935	6.48044	6.50664	6.30333	6.41728	6.16877	6.43054
ACLY	chr17;chr17;chr17;chr17;chr17;chr17;chr17;chr17;chr17;chr17;chr17;chr17;chr17;chr17;chr17;chr17;chr17;chr17;chr17;chr17;chr17;chr17;chr17;chr17;chr17;chr17;chr17;chr17;chr17;chr17;chr17;chr17;chr17;chr17;chr17;chr17;chr17;chr17;chr17;chr17;chr17;chr17;chr17;chr17;chr17;chr17;chr17;chr17;chr17;chr17;chr17;chr17;chr17;chr17;chr17;chr17;chr17;chr17;chr17;chr17;chr17;chr17;chr17;chr17;chr17;chr17;chr…	40023170;40023170;40023179;40023179;40024962;40024962;40024962;40024962;40025296;40025296;40025296;40025296;40025727;40025727;40025727;40025727;40027942;40027942;40027942;40027942;40028285;40028285;40028285;40028285;40030064;40030064;40030064;40030064;40034356;40034356;40034356;40034356;40035050;40035050;40035050;40035050;40039375;40039375;40039375;40039375;40040446;40040446;40040446;40040446;400…	40024157;40024157;40024157;40024157;40025038;40025038;40025038;40025038;40025378;40025378;40025378;40025378;40025840;40025840;40025840;40025840;40028085;40028085;40028085;40028085;40028435;40028435;40028435;40028435;40030218;40030218;40030218;40030218;40034449;40034449;40034449;40034449;40035177;40035177;40035177;40035177;40039485;40039485;40039485;40039485;40040527;40040527;40040527;40040527;400…	-;-;-;-;-;-;-;-;-;-;-;-;-;-;-;-;-;-;-;-;-;-;-;-;-;-;-;-;-;-;-;-;-;-;-;-;-;-;-;-;-;-;-;-;-;-;-;-;-;-;-;-;-;-;-;-;-;-;-;-;-;-;-;-;-;-;-;-;-;-;-;-;-;-;-;-;-;-;-;-;-;-;-;-;-;-;-;-;-;-;-;-;-;-;-;-;-;-;-;-;-;-;-;-;-;-;-;-;-;-;-;-;-;-	4369	ATP citrate lyase	-1.5095	-0.594068	8.49504e-11	3.05533e-09	-2.25352	-1.17218	5.07478e-37	1.09227e-34	-1.49289	-0.578109	7.397e-06	0.00051284	-1.48928	-0.574614	2.95383e-10	1.60763e-09	-2.06057	-1.04304	8.3834e-30	1.92469e-27	-1.3836	-0.46843	0.000274125	0.00231945													9.12601	8.30572	8.46188	8.60164	9.3298	8.07944	8.33805
MYL6	chr12;chr12;chr12;chr12;chr12;chr12;chr12;chr12;chr12;chr12;chr12;chr12;chr12	56552045;56552045;56552468;56552468;56553371;56553371;56553759;56553759;56554027;56554027;56554410;56555171;56555171	56552188;56552188;56552495;56552495;56553514;56553514;56553932;56553932;56554104;56554104;56554454;56555366;56555366	+;+;+;+;+;+;+;+;+;+;+;+;+	809	myosin light chain 6	-1.10371	-0.142355	0.0788493	0.162743	-1.57403	-0.654464	5.86046e-16	1.61456e-14	-1.42613	-0.512109	7.44595e-06	0.00051284	1.34424	0.426787	1.20688e-07	4.65679e-07	-1.08927	-0.123358	0.12537	0.200531	-1.46423	-0.550145	1.36803e-06	3.31189e-05													8.56496	8.5158	8.94103	8.87981	9.17756	8.48373	9.12863
ATIC	chr2;chr2;chr2;chr2;chr2;chr2;chr2;chr2;chr2;chr2;chr2;chr2;chr2;chr2;chr2;chr2	216176679;216177221;216182880;216184388;216189964;216190710;216191545;216197105;216198073;216199642;216200758;216203502;216209502;216211482;216213817;216214259	216176884;216177347;216182956;216184454;216190052;216190861;216191701;216197230;216198180;216199727;216200847;216203630;216209594;216211664;216213972;216214496	+;+;+;+;+;+;+;+;+;+;+;+;+;+;+;+	2084	5-aminoimidazole-4-carboxamide ribonucleotide formyltransferase/IMP cyclohydrolase	-1.07111	-0.0991102	0.367327	0.508586	1.51709	0.601307	6.41854e-08	4.88753e-07	1.62497	0.700417	7.41974e-06	0.00051284	-2.00727	-1.00523	1.50731e-19	2.65515e-18	-1.06635	-0.0926861	0.4061	0.514252	1.88237	0.912547	6.24018e-09	4.03561e-07													7.76058	7.61063	6.8478	7.41286	6.98002	7.20767	6.62132
TMSB10	chr2;chr2;chr2	85132763;85133127;85133513	85132842;85133241;85133799	+;+;+	482	thymosin beta 10	-1.13206	-0.178955	0.0584978	0.128929	-1.71269	-0.776265	2.20263e-16	6.38762e-15	-1.51289	-0.59731	7.6085e-06	0.000521428	1.24978	0.32167	0.000627183	0.001379	-1.20168	-0.265053	0.00479623	0.0126664	-1.50183	-0.586723	1.02149e-05	0.000163998													8.2059	8.28794	8.59497	8.54229	8.897	8.30552	8.78564
CAD	chr2;chr2;chr2;chr2;chr2;chr2;chr2;chr2;chr2;chr2;chr2;chr2;chr2;chr2;chr2;chr2;chr2;chr2;chr2;chr2;chr2;chr2;chr2;chr2;chr2;chr2;chr2;chr2;chr2;chr2;chr2;chr2;chr2;chr2;chr2;chr2;chr2;chr2;chr2;chr2;chr2;chr2;chr2;chr2;chr2;chr2;chr2;chr2;chr2;chr2;chr2;chr2;chr2;chr2;chr2;chr2;chr2;chr2;chr2;chr2;chr2;chr2;chr2;chr2;chr2;chr2;chr2;chr2;chr2;chr2;chr2;chr2;chr2;chr2;chr2;chr2;chr2;chr2;chr2;chr2…	27440258;27440258;27440745;27440745;27444086;27444086;27445062;27445062;27445387;27445387;27445734;27445734;27446431;27446431;27446785;27446785;27447213;27447213;27447613;27447613;27447878;27447878;27448573;27448573;27448999;27449393;27449393;27449700;27449700;27454336;27454336;27454848;27454848;27455316;27455316;27455910;27455910;27456180;27456180;27456494;27456494;27456876;27456876;27457386;274…	27440501;27440501;27440884;27440884;27444215;27444215;27445204;27445204;27445528;27445528;27445905;27445905;27446616;27446616;27446897;27446897;27447358;27447358;27447744;27447744;27448111;27448111;27448794;27448794;27449187;27449517;27449517;27449830;27449830;27454448;27454448;27455092;27455092;27455562;27455562;27456008;27456008;27456404;27456404;27456676;27456676;27457094;27457094;27457553;274…	+;+;+;+;+;+;+;+;+;+;+;+;+;+;+;+;+;+;+;+;+;+;+;+;+;+;+;+;+;+;+;+;+;+;+;+;+;+;+;+;+;+;+;+;+;+;+;+;+;+;+;+;+;+;+;+;+;+;+;+;+;+;+;+;+;+;+;+;+;+;+;+;+;+;+;+;+;+;+;+;+;+;+;+;+;+;+	7114	carbamoyl-phosphate synthetase 2, aspartate transcarbamylase, and dihydroorotase	1.01322	0.0189508	0.887697	0.928617	1.83144	0.872982	1.45652e-10	1.8223e-09	1.80754	0.854031	7.65601e-06	0.000522087	-1.93119	-0.949489	2.28187e-12	1.65088e-11	1.1938	0.255557	0.0600311	0.108806	2.30545	1.20505	3.1647e-10	3.43486e-08													8.0293	7.6972	7.1132	7.46862	6.81169	7.31835	6.69441
LOC100049716	chr12;chr12;chr12;chr12;chr12	740057;741380;741675;750010;753125	740151;741413;741782;750190;755044	+;+;+;+;+	2338	uncharacterized LOC100049716	1.44106	0.527133	0.00567649	0.0196417	-1.55326	-0.635303	0.000325313	0.00110619	-2.23835	-1.16244	7.74124e-06	0.000525298	3.1502	1.65544	4.05726e-20	7.53218e-19	1.71724	0.780093	4.55136e-06	2.77534e-05	-1.83445	-0.875349	0.000382215	0.00301202													2.06876	3.11711	3.93819	2.57482	3.2231	2.99709	4.19404
SNHG7	chr9;chr9;chr9;chr9;chr9;chr9;chr9;chr9;chr9;chr9;chr9	139619046;139619046;139619507;139619684;139620763;139620763;139621498;139621498;139622333;139622333;139622333	139619391;139619562;139619562;139621538;139620868;139620868;139621538;139621538;139622636;139622636;139622636	-;-;-;-;-;-;-;-;-;-;-	2676	small nucleolar RNA host gene 7	1.00181	0.00260758	0.981397	0.990282	1.63208	0.706711	2.22722e-10	2.70069e-09	1.62913	0.704104	7.9457e-06	0.000536529	-1.36527	-0.449186	5.59468e-05	0.000146181	1.20809	0.272724	0.0147126	0.0330022	1.64936	0.721911	4.81501e-06	9.17383e-05													6.17046	6.45442	5.8899	5.98983	5.7447	6.43827	6.10519
LOC440434	chr17;chr17;chr17;chr17;chr17;chr17;chr17;chr17;chr17;chr17;chr17;chr17	36351796;36352422;36353601;36357158;36358125;36358299;36358797;36361697;36365111;36375100;36398218;36412905	36351996;36352526;36353765;36357272;36358158;36358395;36359042;36361804;36365176;36375177;36398302;36413256	-;-;-;-;-;-;-;-;-;-;-;-	1652	aminopeptidase puromycin sensitive pseudogene	-1.10961	-0.150053	0.354015	0.494731	1.72004	0.782441	3.64623e-09	3.53212e-08	1.90857	0.932494	8.17187e-06	0.000549109	1.34955	0.432475	0.00347064	0.00670519	1.13042	0.176862	0.19522	0.286782	-1.19384	-0.255613	0.204142	0.366918													2.67157	2.26294	2.89172	2.73306	3.2231	4.32099	3.63372
ID1	chr20;chr20;chr20	30193086;30193086;30193856	30193616;30194317;30194317	+;+;+	1232	inhibitor of DNA binding 1, HLH protein	1.82344	0.866665	0.00412791	0.015147	-2.0459	-1.03274	0.000587598	0.00188018	-3.73059	-1.8994	8.28229e-06	0.000553828	2.41118	1.26974	1.94696e-05	5.47782e-05	1.83283	0.874073	0.00268935	0.00766945	-1.31555	-0.395666	0.337212	0.518373													3.24303	2.99862	4.42999	3.36906	3.64287	1.88517	4.60581
C3	chr19;chr19;chr19;chr19;chr19;chr19;chr19;chr19;chr19;chr19;chr19;chr19;chr19;chr19;chr19;chr19;chr19;chr19;chr19;chr19;chr19;chr19;chr19;chr19;chr19;chr19;chr19;chr19;chr19;chr19;chr19;chr19;chr19;chr19;chr19;chr19;chr19;chr19;chr19;chr19;chr19	6677846;6678163;6678383;6679136;6679418;6680169;6681952;6682153;6684399;6684571;6684786;6684999;6686135;6686757;6690640;6692935;6693423;6694442;6696390;6696604;6697355;6697663;6702138;6702482;6707087;6707477;6707811;6709695;6710650;6710998;6712268;6712519;6713200;6713418;6714003;6714177;6714363;6718105;6718258;6719222;6720527	6678034;6678298;6678466;6679219;6679507;6680274;6682041;6682240;6684450;6684661;6684845;6685157;6686298;6686913;6690738;6693094;6693498;6694645;6696476;6696670;6697567;6697805;6702223;6702590;6707284;6707548;6707940;6709853;6710856;6711207;6712417;6712634;6713326;6713520;6714093;6714259;6714457;6718175;6718423;6719414;6720693	-;-;-;-;-;-;-;-;-;-;-;-;-;-;-;-;-;-;-;-;-;-;-;-;-;-;-;-;-;-;-;-;-;-;-;-;-;-;-;-;-	5132	complement C3	3.97202	1.98987	4.45682e-29	2.36126e-26	1.87598	0.907643	1.34823e-07	9.66278e-07	-2.1173	-1.08223	8.33859e-06	0.000554899	10.19	3.34908	2.15307e-71	2.69622e-68	4.5883	2.19796	5.5623e-35	2.07083e-32	-2.22087	-1.15112	2.11648e-06	4.66471e-05													6.90868	9.17064	9.81146	7.32307	8.65222	9.83252	10.7738
DPH2	chr1;chr1;chr1;chr1;chr1;chr1;chr1;chr1;chr1;chr1;chr1	44435653;44435653;44436268;44436268;44436638;44436638;44437059;44437830;44437830;44438087;44438087	44435994;44435994;44436380;44436380;44436861;44436861;44437742;44438006;44438006;44439043;44439043	+;+;+;+;+;+;+;+;+;+;+	2497	DPH2 homolog	-1.11766	-0.160486	0.31851	0.459374	1.81491	0.859899	1.66291e-07	1.1699e-06	2.02846	1.02039	8.92906e-06	0.000591336	-2.47429	-1.30701	1.32758e-15	1.45518e-14	-1.06652	-0.0929086	0.572934	0.668714	2.31997	1.2141	1.50626e-07	5.46017e-06													6.89149	6.31468	5.58122	6.1371	5.62126	6.01583	5.16896
MOB3A	chr19;chr19;chr19;chr19;chr19	2071035;2076810;2078139;2085174;2096225	2073423;2077012;2078678;2085327;2096269	-;-;-;-;-	3331	MOB kinase activator 3A	-1.19686	-0.259255	0.000781719	0.00380905	-1.67006	-0.739901	3.51115e-22	1.9117e-20	-1.39537	-0.480646	9.20313e-06	0.00060657	1.05238	0.0736508	0.333637	0.400545	-1.25738	-0.330418	1.35972e-05	7.28234e-05	-1.32323	-0.404068	0.000172145	0.00160007													7.52786	7.30421	7.63354	7.49249	8.01034	7.45075	7.80881
CCL2	chr17;chr17;chr17	32582296;32583241;32583741	32582444;32583358;32584220	+;+;+	747	C-C motif chemokine ligand 2	-4.83848	-2.27455	1.56877e-10	5.19466e-09	-24.1921	-4.59646	3.9441e-41	1.13187e-38	-4.99993	-2.32191	9.45733e-06	0.000620356	31.4162	4.97344	4.89174e-66	4.21148e-63	4.56717	2.1913	4.57021e-18	2.46881e-16	-6.87872	-2.78214	1.18716e-14	5.639e-12													1.63565	-2.06642	6.32952	5.04979	3.71783	-0.800813	5.43158
METTL12	chr11;chr11;chr11	62432779;62433119;62433868	62432804;62433418;62434923	+;+;+	1382	methyltransferase like 12	-1.32598	-0.407061	0.066882	0.142904	2.13491	1.09417	1.93618e-05	8.8629e-05	2.83085	1.50123	9.60163e-06	0.000626836	-2.37821	-1.24988	3.40653e-08	1.40916e-07	1.30562	0.384735	0.165223	0.250627	3.10504	1.63461	5.16689e-06	9.63111e-05													2.25734	1.67958	0.470835	1.32465	0.518029	1.66629	0.98136
NIFK-AS1	chr2;chr2;chr2;chr2;chr2;chr2;chr2;chr2;chr2	122407230;122407230;122407565;122407877;122408044;122408044;122408044;122463344;122485379	122407957;122407957;122407679;122407957;122408258;122409114;122409114;122463483;122486136	+;+;+;+;+;+;+;+;+	2697	NIFK antisense RNA 1	1.35751	0.440959	0.000983057	0.00459661	-1.29715	-0.375343	0.00314977	0.00831549	-1.76089	-0.816301	9.7402e-06	0.000632884	1.56323	0.644526	3.89958e-07	1.3996e-06	1.00416	0.00598749	0.961951	0.975548	-1.55675	-0.638539	0.000349185	0.00281308													2.78101	3.37668	3.5054	2.94916	3.37288	3.08075	3.32704
TSEN54	chr17;chr17;chr17;chr17;chr17;chr17;chr17;chr17;chr17;chr17;chr17	73512609;73512827;73513090;73513242;73513638;73515076;73517490;73517786;73519356;73519744;73520343	73512697;73512991;73513153;73513325;73513736;73515128;73517591;73518414;73519416;73519860;73520820	+;+;+;+;+;+;+;+;+;+;+	1941	tRNA splicing endonuclease subunit 54	-1.22864	-0.29706	0.00737062	0.0244122	1.31644	0.396641	0.000365424	0.00122726	1.61743	0.6937	1.0047e-05	0.000649755	-1.07785	-0.108161	0.312411	0.378493	1.32661	0.40774	0.000276543	0.00104196	1.42989	0.515901	0.000875342	0.00585616													4.80115	4.55456	4.70606	4.61641	4.29263	4.46381	4.52068
PTPN6	chr12;chr12;chr12;chr12;chr12;chr12;chr12;chr12;chr12;chr12;chr12;chr12;chr12;chr12;chr12;chr12;chr12;chr12;chr12;chr12;chr12;chr12;chr12;chr12;chr12;chr12;chr12;chr12;chr12;chr12;chr12;chr12;chr12;chr12;chr12;chr12;chr12;chr12;chr12;chr12;chr12;chr12;chr12;chr12;chr12;chr12;chr12;chr12	7055740;7060434;7060434;7060772;7060772;7060772;7061146;7061146;7061146;7063968;7063968;7063968;7064314;7064314;7064314;7064535;7064535;7064535;7064823;7064823;7064823;7065305;7065305;7065305;7065582;7065582;7065582;7066817;7066817;7066817;7067082;7067082;7067082;7069090;7069090;7069090;7069251;7069251;7069251;7069507;7069507;7069507;7069826;7069969;7069969;7070289;7070289;7070289	7055902;7060683;7060683;7060894;7060894;7060894;7061340;7061340;7061340;7064157;7064157;7064157;7064430;7064430;7064430;7064648;7064648;7064648;7064919;7064919;7064919;7065384;7065384;7065384;7065731;7065731;7065731;7066948;7066948;7066948;7067236;7067236;7067236;7069157;7069157;7069157;7069402;7069402;7069402;7069598;7069598;7069598;7070108;7070108;7070108;7070479;7070479;7070479	+;+;+;+;+;+;+;+;+;+;+;+;+;+;+;+;+;+;+;+;+;+;+;+;+;+;+;+;+;+;+;+;+;+;+;+;+;+;+;+;+;+;+;+;+;+;+;+	2552	protein tyrosine phosphatase, non-receptor type 6	-1.02893	-0.0411476	0.635535	0.746334	-1.49763	-0.582679	2.06691e-11	2.95043e-10	-1.45552	-0.541531	1.02825e-05	0.000661875	1.94712	0.961339	2.09253e-28	8.92404e-27	1.43468	0.520732	1.78152e-09	2.38488e-08	-1.35718	-0.440607	0.000306771	0.00252889													8.30046	8.33607	9.16089	9.11372	8.38185	7.97945	8.81574
FGD5-AS1	chr3;chr3;chr3;chr3;chr3;chr3;chr3;chr3;chr3;chr3	14984286;14984286;14984286;14984286;14984286;14988594;14988617;14988621;14989246;14989520	14987661;14987661;14987661;14987661;14987661;14989012;14989012;14989012;14989400;14989948	-;-;-;-;-;-;-;-;-;-	4379	FGD5 antisense RNA 1	1.05619	0.0788717	0.236912	0.370596	-1.25902	-0.332296	3.66825e-07	2.4154e-06	-1.32976	-0.411167	1.06157e-05	0.000664685	1.30573	0.38486	3.40113e-09	1.61276e-08	1.10773	0.1476	0.0228952	0.0482824	-1.17875	-0.23726	0.00980775	0.0390355													6.6019	6.64891	7.07202	6.77249	6.90875	6.50105	7.02262
MEGF9	chr9;chr9;chr9;chr9;chr9;chr9	123363196;123370019;123374674;123384894;123421652;123476036	123367919;123370288;123374817;123385033;123421853;123476765	-;-;-;-;-;-	6210	multiple EGF like domains 9	1.17182	0.228753	0.0943232	0.186654	-1.51859	-0.602732	3.68045e-06	1.96734e-05	-1.77952	-0.831485	1.06028e-05	0.000664685	2.60953	1.38379	8.89218e-26	3.0022e-24	1.82062	0.864433	1.09291e-11	2.20421e-10	-1.43331	-0.519356	0.00427719	0.020472													4.0515	4.58914	5.61534	4.13619	4.92134	4.57027	5.83438
KIF3C	chr2;chr2;chr2;chr2;chr2;chr2;chr2;chr2	26149455;26152174;26152824;26174658;26177136;26178410;26179212;26203242	26151940;26152346;26152932;26174774;26177254;26178532;26179313;26205443	-;-;-;-;-;-;-;-	5431	kinesin family member 3C	-1.21588	-0.281997	0.0572165	0.126628	-2.28354	-1.19127	1.31153e-16	3.93603e-15	-1.8781	-0.909275	1.03962e-05	0.000664685	1.48204	0.567583	5.89067e-05	0.000153478	-1.10169	-0.139714	0.315596	0.420927	-1.63274	-0.707297	0.000361539	0.00289378													3.69387	3.78738	4.58728	4.27132	4.27949	3.45028	4.5109
LAMB3	chr1;chr1;chr1;chr1;chr1;chr1;chr1;chr1;chr1;chr1;chr1;chr1;chr1;chr1;chr1;chr1;chr1;chr1;chr1;chr1;chr1;chr1;chr1;chr1;chr1;chr1;chr1;chr1;chr1;chr1;chr1;chr1;chr1;chr1;chr1;chr1;chr1;chr1;chr1;chr1;chr1;chr1;chr1;chr1;chr1;chr1;chr1;chr1;chr1;chr1;chr1;chr1;chr1;chr1;chr1;chr1;chr1;chr1;chr1;chr1;chr1;chr1;chr1;chr1;chr1;chr1;chr1;chr1	209788218;209788218;209788218;209789816;209789816;209789816;209790755;209790755;209790755;209791252;209791252;209791252;209791797;209791797;209791797;209795881;209795881;209795881;209796327;209796327;209796327;209796850;209796850;209796850;209797185;209797185;209797185;209798993;209798993;209798993;209800212;209800212;209800212;209800728;209800728;209800728;209801380;209801380;209801380;209803082…	209788752;209788752;209788752;209789969;209789969;209789969;209790931;209790931;209790931;209791393;209791393;209791393;209792004;209792004;209792004;209796025;209796025;209796025;209796524;209796524;209796524;209797070;209797070;209797070;209797345;209797345;209797345;209799371;209799371;209799371;209800323;209800323;209800323;209800924;209800924;209800924;209801535;209801535;209801535;209803270…	-;-;-;-;-;-;-;-;-;-;-;-;-;-;-;-;-;-;-;-;-;-;-;-;-;-;-;-;-;-;-;-;-;-;-;-;-;-;-;-;-;-;-;-;-;-;-;-;-;-;-;-;-;-;-;-;-;-;-;-;-;-;-;-;-;-;-;-	4495	laminin subunit beta 3	-1.15161	-0.203651	0.241307	0.375806	-2.387	-1.2552	2.36974e-14	5.04531e-13	-2.07275	-1.05155	1.05379e-05	0.000664685	3.2179	1.68612	3.31416e-24	9.6927e-23	1.68722	0.754652	1.91123e-06	1.28363e-05	-1.90721	-0.931466	4.18065e-05	0.000524008													3.24939	2.89185	5.2253	3.33106	4.4679	3.80361	5.63579
WARS	chr14;chr14;chr14;chr14;chr14;chr14;chr14;chr14;chr14;chr14;chr14;chr14;chr14;chr14;chr14;chr14;chr14;chr14;chr14;chr14;chr14;chr14;chr14;chr14;chr14;chr14;chr14;chr14;chr14;chr14;chr14;chr14;chr14;chr14;chr14;chr14;chr14;chr14;chr14;chr14;chr14;chr14	100800125;100800125;100800125;100800125;100803399;100803399;100803399;100803399;100808735;100808735;100808735;100808735;100809612;100809612;100809612;100809612;100813083;100813083;100813083;100813083;100820024;100820024;100820024;100820024;100820784;100820784;100820784;100820784;100826891;100826891;100826891;100826891;100828045;100828045;100828045;100828045;100835424;100835424;100841620;100841620…	100801373;100801373;100801373;100801373;100803539;100803539;100803539;100803539;100808908;100808908;100808908;100808908;100809724;100809724;100809724;100809724;100813183;100813183;100813183;100813183;100820206;100820206;100820206;100820206;100820903;100820903;100820903;100820903;100826999;100826999;100826999;100826999;100828258;100828258;100828258;100828258;100835595;100835595;100841927;100841927…	-;-;-;-;-;-;-;-;-;-;-;-;-;-;-;-;-;-;-;-;-;-;-;-;-;-;-;-;-;-;-;-;-;-;-;-;-;-;-;-;-;-	2968	tryptophanyl-tRNA synthetase	-1.53614	-0.619308	1.13977e-09	3.03379e-08	1.00924	0.0132671	0.895922	0.92479	1.55033	0.632576	1.04598e-05	0.000664685	-1.1749	-0.232537	0.0209358	0.0342833	1.35253	0.435663	1.74885e-05	9.09402e-05	1.58909	0.6682	2.93729e-06	6.05706e-05													7.97226	7.38909	7.66375	8.18166	7.42056	7.50888	7.71648
MFNG	chr22;chr22;chr22;chr22;chr22;chr22;chr22;chr22;chr22;chr22;chr22;chr22;chr22;chr22;chr22;chr22;chr22;chr22;chr22;chr22;chr22;chr22	37865101;37865101;37865101;37868481;37868481;37868481;37870550;37870550;37870550;37872934;37872934;37872934;37875383;37875383;37875383;37876235;37876235;37876235;37876759;37881954;37881961;37881961	37866067;37866067;37866067;37868566;37868566;37868566;37870715;37870715;37870715;37873019;37873019;37873019;37875536;37875536;37875536;37876337;37876337;37876337;37876807;37882425;37882478;37882478	-;-;-;-;-;-;-;-;-;-;-;-;-;-;-;-;-;-;-;-;-;-	2136	MFNG O-fucosylpeptide 3-beta-N-acetylglucosaminyltransferase	1.07273	0.101291	0.204102	0.331701	1.5157	0.599986	8.59852e-14	1.68485e-12	1.41293	0.498695	1.0482e-05	0.000664685	-1.34549	-0.428135	7.7115e-08	3.0648e-07	1.09889	0.136042	0.0932322	0.157136	1.47854	0.564177	6.86728e-07	1.94535e-05													7.17287	7.35734	6.68219	6.92923	6.60999	7.04299	6.59534
SKAP2	chr7;chr7;chr7;chr7;chr7;chr7;chr7;chr7;chr7;chr7;chr7;chr7;chr7;chr7;chr7;chr7;chr7;chr7;chr7;chr7;chr7;chr7;chr7;chr7;chr7;chr7	26706681;26706681;26709710;26709710;26724355;26724355;26729904;26729904;26765047;26765047;26765542;26765542;26766501;26766501;26778414;26778414;26779506;26779506;26883649;26883649;26893756;26893756;26894404;26894404;26897070;26903982	26709275;26709275;26709811;26709811;26724467;26724467;26729981;26729981;26765184;26765184;26765605;26765605;26766625;26766625;26778497;26778497;26779583;26779583;26883756;26883756;26893781;26893781;26894509;26894509;26897342;26904362	-;-;-;-;-;-;-;-;-;-;-;-;-;-;-;-;-;-;-;-;-;-;-;-;-;-	4271	src kinase associated phosphoprotein 2	1.06062	0.0849053	0.275276	0.414238	-1.31315	-0.393031	2.20496e-07	1.52018e-06	-1.39275	-0.477936	1.09089e-05	0.000676893	1.23282	0.301962	7.43933e-05	0.00019101	-1.04656	-0.0656593	0.384887	0.492587	-1.29022	-0.367621	0.000613551	0.00439962													6.2384	6.34332	6.63639	6.37377	6.67415	6.37566	6.71938
PTAFR	chr1;chr1;chr1;chr1;chr1;chr1;chr1;chr1;chr1;chr1	28473677;28473677;28473677;28473677;28498968;28503103;28503103;28503103;28520233;28520233	28477570;28477570;28477570;28477570;28499038;28503455;28503184;28503455;28520447;28520447	-;-;-;-;-;-;-;-;-;-	4533	platelet activating factor receptor	2.44388	1.28918	3.60504e-12	1.70651e-10	1.11679	0.159357	0.374035	0.476935	-2.18831	-1.12982	1.0869e-05	0.000676893	8.33119	3.05852	2.8263e-55	1.34249e-52	2.2367	1.16137	1.38204e-10	2.32734e-09	-3.72477	-1.89715	1.66033e-13	5.44549e-11													5.02531	6.44501	7.37163	5.1231	6.58151	7.01087	7.68928
ATP2B4	chr1;chr1;chr1;chr1;chr1;chr1;chr1;chr1;chr1;chr1;chr1;chr1;chr1;chr1;chr1;chr1;chr1;chr1;chr1;chr1;chr1;chr1;chr1;chr1;chr1;chr1;chr1;chr1;chr1;chr1;chr1;chr1;chr1;chr1;chr1;chr1;chr1;chr1;chr1;chr1;chr1;chr1;chr1	203595915;203595915;203651870;203651870;203667285;203667285;203668588;203668588;203669334;203669334;203669926;203669926;203671172;203671172;203672780;203672780;203676137;203676137;203676990;203676990;203678429;203678429;203680005;203680005;203681088;203681088;203682293;203682293;203683299;203683299;203689677;203689677;203690325;203690325;203691606;203691606;203693009;203693009;203696523;203696523…	203596347;203596347;203652526;203652526;203667482;203667482;203668845;203668845;203669459;203669459;203670051;203670051;203671207;203671207;203672941;203672941;203676351;203676351;203677232;203677232;203678670;203678670;203680236;203680236;203681267;203681267;203682380;203682380;203683405;203683405;203689868;203689868;203690538;203690538;203691817;203691817;203693116;203693116;203696699;203696699…	+;+;+;+;+;+;+;+;+;+;+;+;+;+;+;+;+;+;+;+;+;+;+;+;+;+;+;+;+;+;+;+;+;+;+;+;+;+;+;+;+;+;+	8920	ATPase plasma membrane Ca2+ transporting 4	1.01406	0.020146	0.827745	0.888782	-1.46626	-0.552145	1.82305e-09	1.87407e-08	-1.48688	-0.572291	1.12501e-05	0.000694935	1.78236	0.83379	1.75747e-19	3.05671e-18	1.04338	0.0612691	0.502722	0.604645	-1.70825	-0.772521	2.59414e-09	1.94208e-07													7.60276	7.71766	8.45781	7.81039	8.44333	8.05285	8.65192
C7orf50	chr7;chr7;chr7;chr7;chr7;chr7;chr7;chr7;chr7;chr7;chr7;chr7;chr7;chr7;chr7	1036623;1036623;1036623;1040106;1040106;1040106;1049586;1049586;1049586;1166893;1166893;1166893;1177825;1177835;1177854	1037440;1037440;1037440;1040187;1040187;1040187;1049779;1049779;1049779;1167022;1167022;1167022;1177893;1177893;1177893	-;-;-;-;-;-;-;-;-;-;-;-;-;-;-	1293	chromosome 7 open reading frame 50	-1.07958	-0.110476	0.336811	0.477322	1.52182	0.605799	1.6764e-07	1.17878e-06	1.64293	0.716275	1.13074e-05	0.000695352	-1.35192	-0.435005	0.000138329	0.000340204	1.04266	0.0602689	0.607878	0.699485	1.40959	0.495274	0.00248997	0.0133668													5.58393	5.49345	4.93769	5.24049	4.99553	5.3206	4.90353
LILRB2	chr19;chr19;chr19;chr19;chr19;chr19;chr19;chr19;chr19;chr19;chr19;chr19;chr19;chr19;chr19;chr19;chr19;chr19;chr19;chr19;chr19;chr19;chr19;chr19;chr19;chr19;chr19;chr19;chr19;chr19;chr19;chr19;chr19;chr19;chr19;chr19;chr19;chr19;chr19;chr19;chr19;chr19;chr19;chr19;chr19;chr19;chr19;chr19;chr19;chr19;chr19;chr19;chr19;chr19;chr19;chr19;chr19;chr19;chr19;chr19;chr19;chr19;chr19;chr19;chr19;chr19;chr…	54777675;54777675;54777675;54777675;54777675;54777675;54779805;54779805;54779805;54779805;54779805;54779805;54780118;54780118;54780118;54780118;54780118;54780118;54780235;54780235;54780235;54780235;54780235;54780661;54780661;54780661;54780661;54780661;54780661;54781390;54781404;54781404;54781404;54781404;54781404;54781404;54781743;54781743;54781743;54781743;54781743;54781743;54781743;54782114;547…	54778683;54778683;54778683;54778683;54778683;54778683;54779857;54779857;54779857;54779857;54779857;54779857;54780155;54780155;54780155;54780155;54780155;54780155;54780310;54780310;54780310;54780310;54780310;54780783;54780833;54780783;54780783;54780783;54780783;54781454;54781454;54781454;54781454;54781451;54781451;54781451;54781793;54781793;54781793;54781793;54781793;54781793;54781793;54782416;547…	-;-;-;-;-;-;-;-;-;-;-;-;-;-;-;-;-;-;-;-;-;-;-;-;-;-;-;-;-;-;-;-;-;-;-;-;-;-;-;-;-;-;-;-;-;-;-;-;-;-;-;-;-;-;-;-;-;-;-;-;-;-;-;-;-;-;-;-;-;-;-;-;-;-;-;-;-;-;-;-;-;-;-;-;-;-;-;-	3153	leukocyte immunoglobulin like receptor B2	1.80664	0.85331	3.34076e-10	1.01812e-08	1.02238	0.0319275	0.804362	0.857525	-1.7671	-0.821382	1.13918e-05	0.000697429	2.95636	1.56382	1.50255e-32	9.53807e-31	2.04568	1.03258	3.94619e-16	1.63731e-14	-1.44517	-0.53124	0.00341645	0.0171632													3.58238	4.59596	5.01982	3.82467	4.03953	4.41483	5.15438
NHLRC4	chr16;chr16;chr16;chr16	616995;616995;617471;617496	617075;617075;619495;619495	+;+;+;+	2106	NHL repeat containing 4	2.56919	1.36132	4.78512e-06	4.67814e-05	-1.15739	-0.21088	0.288448	0.387622	-2.97357	-1.5722	1.14435e-05	0.000697497	3.88189	1.95676	2.31722e-13	1.9171e-12	1.02724	0.0387767	0.844673	0.892315	-3.77895	-1.91798	1.08115e-08	6.31053e-07													-0.647499	1.04483	1.38312	-0.162939	1.68195	1.79797	1.95839
KLHL2	chr4;chr4;chr4;chr4;chr4;chr4;chr4;chr4;chr4;chr4;chr4;chr4;chr4;chr4;chr4;chr4;chr4;chr4;chr4;chr4;chr4;chr4;chr4;chr4;chr4;chr4;chr4;chr4;chr4;chr4;chr4;chr4;chr4;chr4;chr4;chr4;chr4;chr4;chr4;chr4;chr4;chr4;chr4;chr4	166128770;166131171;166131171;166141086;166141086;166141086;166149959;166149959;166159930;166159930;166159930;166184349;166184349;166184349;166215511;166215511;166215511;166218761;166218761;166218761;166220659;166220659;166220659;166226760;166226760;166226760;166231705;166231705;166231705;166232616;166232616;166232616;166234390;166234390;166234390;166235178;166235178;166235178;166238978;166238978…	166129054;166131332;166131332;166141211;166141211;166141211;166150065;166150065;166160051;166160051;166160051;166184511;166184511;166184511;166215620;166215620;166215620;166218877;166218877;166218877;166220808;166220808;166220808;166226877;166226877;166226877;166231902;166231902;166231902;166232717;166232717;166232717;166234518;166234518;166234518;166235318;166235318;166235318;166239121;166239121…	+;+;+;+;+;+;+;+;+;+;+;+;+;+;+;+;+;+;+;+;+;+;+;+;+;+;+;+;+;+;+;+;+;+;+;+;+;+;+;+;+;+;+;+	3299	kelch like family member 2	-1.11681	-0.159384	0.0998829	0.19494	-1.68038	-0.748783	1.2355e-15	3.21114e-14	-1.50462	-0.5894	1.2082e-05	0.000733169	1.09127	0.126009	0.173041	0.227208	-1.12416	-0.168841	0.0658432	0.117471	-1.22676	-0.294851	0.0236451	0.0765479													4.75941	4.62291	4.73532	4.98134	5.12603	4.4001	5.05248
JMJD8	chr16;chr16;chr16;chr16;chr16;chr16;chr16;chr16;chr16	731667;732953;733167;733322;733530;733685;733861;734066;734234	732874;733087;733234;733441;733598;733781;733909;734155;734439	-;-;-;-;-;-;-;-;-	2042	jumonji domain containing 8	-1.10683	-0.14643	0.178156	0.299463	1.44957	0.535621	1.64744e-06	9.51506e-06	1.60442	0.682051	1.21603e-05	0.000733934	-1.39389	-0.479121	9.26194e-06	2.73462e-05	1.07501	0.104347	0.358448	0.465681	1.49845	0.583468	0.000197891	0.00178283													5.97028	5.57163	5.28589	5.65835	4.93816	5.25826	4.9085
ADGRE1	chr19;chr19;chr19;chr19;chr19;chr19;chr19;chr19;chr19;chr19;chr19;chr19;chr19;chr19;chr19;chr19;chr19;chr19;chr19;chr19;chr19;chr19;chr19;chr19;chr19;chr19;chr19;chr19;chr19;chr19;chr19;chr19;chr19;chr19;chr19;chr19;chr19;chr19;chr19;chr19;chr19;chr19;chr19;chr19;chr19;chr19;chr19;chr19;chr19;chr19;chr19;chr19;chr19;chr19;chr19;chr19;chr19;chr19;chr19;chr19;chr19;chr19;chr19;chr19;chr19;chr19;chr…	6887560;6887560;6887560;6887560;6887560;6890492;6890492;6890492;6890492;6890492;6896409;6896409;6896409;6896409;6896409;6897160;6897160;6897160;6897439;6897439;6897439;6897439;6901886;6901886;6901886;6903821;6903821;6903821;6903821;6904047;6904047;6904047;6904047;6906444;6906444;6906444;6906444;6906444;6908700;6908700;6908700;6908700;6908700;6913664;6913664;6913664;6913664;6913664;6916260;6916260…	6887650;6887650;6887650;6887650;6887650;6890554;6890554;6890554;6890554;6890554;6896552;6896552;6896552;6896552;6896552;6897315;6897315;6897315;6897462;6897558;6897558;6897558;6902032;6902032;6902032;6903961;6903961;6903961;6903961;6904193;6904193;6904193;6904193;6906532;6906532;6906532;6906532;6906532;6908783;6908783;6908783;6908783;6908783;6913841;6913841;6913841;6913841;6913841;6916379;6916379…	+;+;+;+;+;+;+;+;+;+;+;+;+;+;+;+;+;+;+;+;+;+;+;+;+;+;+;+;+;+;+;+;+;+;+;+;+;+;+;+;+;+;+;+;+;+;+;+;+;+;+;+;+;+;+;+;+;+;+;+;+;+;+;+;+;+;+;+;+;+;+;+;+;+;+;+;+;+;+;+;+;+;+;+;+;+;+;+;+;+;+;+;+;+;+;+;+	3244	adhesion G protein-coupled receptor E1	1.50168	0.586581	0.0552107	0.123431	-2.22917	-1.15651	6.01806e-06	3.09439e-05	-3.34751	-1.74309	1.22012e-05	0.000733934	18.4125	4.20261	3.45491e-48	8.2054e-46	5.05966	2.33904	7.71139e-21	6.28546e-19	-3.63907	-1.86357	3.12541e-07	1.0052e-05													0.921245	1.45799	4.51681	0.59179	3.17425	2.88308	5.63429
ADAMTS1	chr21;chr21;chr21;chr21;chr21;chr21;chr21;chr21;chr21	28208606;28210758;28211906;28212194;28212595;28213317;28214177;28214658;28216544	28210597;28210933;28212081;28212380;28212881;28213484;28214309;28215004;28217728	-;-;-;-;-;-;-;-;-	4651	ADAM metallopeptidase with thrombospondin type 1 motif 1	-1.68989	-0.756931	0.000179337	0.00108635	-4.02713	-2.00975	6.97893e-22	3.74065e-20	-2.38307	-1.25282	1.23234e-05	0.000738063	1.43486	0.520915	0.00868602	0.0155188	-1.70183	-0.76709	0.000134918	0.000550176	-2.4419	-1.28801	5.10618e-06	9.56974e-05													5.56109	4.41502	6.12125	6.87272	5.51176	3.61751	5.0022
FBXW8	chr12;chr12;chr12;chr12;chr12;chr12;chr12;chr12;chr12;chr12;chr12;chr12;chr12;chr12;chr12;chr12;chr12;chr12;chr12;chr12;chr12;chr12	117348761;117348761;117365828;117365828;117383169;117383169;117387423;117387423;117402502;117402502;117423011;117423011;117426468;117426468;117448128;117448128;117461952;117461952;117465199;117465199;117465833;117465833	117348962;117349160;117365932;117365932;117383333;117383333;117387511;117387511;117402659;117402659;117423207;117423207;117426674;117426674;117448255;117448255;117462125;117462125;117465309;117465309;117468953;117468953	+;+;+;+;+;+;+;+;+;+;+;+;+;+;+;+;+;+;+;+;+;+	4855	F-box and WD repeat domain containing 8	1.37464	0.459057	9.99191e-06	8.88564e-05	2.16424	1.11386	8.68129e-25	6.07029e-23	1.5744	0.654801	1.2766e-05	0.000761262	1.0031	0.00446604	0.965341	0.97354	1.77279	0.826026	8.83042e-14	2.63859e-12	1.76732	0.82156	5.43988e-08	2.34904e-06													4.42475	4.78682	4.27352	3.92648	3.57459	4.56764	4.08405
TUBGCP4	chr15;chr15;chr15;chr15;chr15;chr15;chr15;chr15;chr15;chr15;chr15;chr15;chr15;chr15;chr15;chr15;chr15;chr15;chr15;chr15;chr15;chr15;chr15;chr15;chr15;chr15;chr15;chr15;chr15;chr15;chr15;chr15;chr15;chr15;chr15;chr15	43663257;43663257;43668296;43668296;43668701;43668701;43669212;43669212;43670045;43670045;43672282;43672282;43675501;43675501;43677989;43677989;43678404;43678404;43687305;43687305;43687781;43687781;43689412;43689412;43690236;43690239;43692242;43692242;43693914;43693914;43695881;43695881;43696611;43696611;43697400;43697400	43663630;43663630;43668424;43668424;43668823;43668823;43669265;43669265;43670101;43670101;43672361;43672361;43675702;43675702;43678154;43678154;43678528;43678528;43687355;43687355;43687886;43687886;43689519;43689519;43690377;43690377;43692419;43692419;43694048;43694048;43695997;43695997;43696750;43696750;43699296;43699296	+;+;+;+;+;+;+;+;+;+;+;+;+;+;+;+;+;+;+;+;+;+;+;+;+;+;+;+;+;+;+;+;+;+;+;+	4184	tubulin gamma complex associated protein 4	-1.09396	-0.12956	0.17763	0.298834	1.38392	0.468765	1.67527e-06	9.66773e-06	1.51396	0.598326	1.28632e-05	0.000763751	-1.84527	-0.883834	7.22378e-20	1.30075e-18	-1.14541	-0.195859	0.05317	0.098074	1.61102	0.687975	8.97848e-07	2.37843e-05													5.50769	5.2385	4.6805	5.1989	4.71968	5.05326	4.54962
C12orf75	chr12;chr12;chr12;chr12;chr12;chr12	105724414;105742380;105759585;105760395;105761250;105764412	105724715;105742404;105759620;105760474;105761287;105765296	+;+;+;+;+;+	1366	chromosome 12 open reading frame 75	-2.18264	-1.12607	1.09336e-09	2.93016e-08	-4.78555	-2.25869	7.73568e-34	1.22482e-31	-2.19256	-1.13261	1.29372e-05	0.000764847	-1.56279	-0.644125	0.000256231	0.000605416	-1.8657	-0.899715	2.61959e-07	2.16987e-06	-1.19382	-0.255589	0.301496	0.479906													4.05877	2.51396	3.46605	4.22175	4.20848	2.38145	3.52783
SERINC1	chr6;chr6;chr6;chr6;chr6;chr6;chr6;chr6;chr6;chr6	122764493;122767919;122768266;122772809;122773033;122774915;122775296;122777626;122779665;122792844	122766324;122768149;122768410;122772899;122773202;122775052;122775375;122777795;122779826;122792952	-;-;-;-;-;-;-;-;-;-	3128	serine incorporator 1	1.0859	0.118887	0.193127	0.318335	-1.35833	-0.44183	1.07406e-06	6.43828e-06	-1.475	-0.560717	1.30343e-05	0.000767298	1.47341	0.559163	7.83307e-10	4.04425e-09	-1.15828	-0.211989	0.0190414	0.0412025	-1.70663	-0.771152	1.79923e-09	1.40025e-07													7.50909	7.79821	8.20248	8.0728	8.27771	8.03126	8.21724
NPTN	chr15;chr15;chr15;chr15;chr15;chr15;chr15;chr15;chr15;chr15;chr15;chr15;chr15;chr15;chr15;chr15;chr15;chr15;chr15;chr15;chr15;chr15;chr15;chr15;chr15;chr15;chr15;chr15;chr15;chr15;chr15;chr15;chr15;chr15	73852344;73852344;73852344;73852344;73854237;73854237;73854237;73854237;73855577;73855577;73855577;73855577;73862491;73862491;73862491;73862491;73866003;73866003;73866003;73866003;73879865;73879865;73879865;73879865;73884307;73884307;73884307;73884307;73889363;73889363;73925466;73925466;73925466;73925466	73853389;73853389;73853389;73853389;73854311;73854311;73854311;73854311;73855598;73855586;73855586;73855598;73862764;73862764;73862764;73862764;73866136;73866136;73866136;73866136;73879959;73879959;73879959;73879959;73884478;73884478;73884478;73884478;73889710;73889710;73925753;73925753;73925753;73925753	-;-;-;-;-;-;-;-;-;-;-;-;-;-;-;-;-;-;-;-;-;-;-;-;-;-;-;-;-;-;-;-;-;-	2454	neuroplastin	-1.13609	-0.184075	0.0257521	0.0669752	-1.60777	-0.685057	1.30289e-17	4.3351e-16	-1.41518	-0.500982	1.32689e-05	0.000774504	1.20156	0.264913	0.00083205	0.00179478	-1.20888	-0.273667	0.000570716	0.0019733	-1.45254	-0.53858	1.59257e-06	3.69944e-05													5.51034	5.31487	5.82333	5.99765	5.94936	5.31276	5.78657
PYCR1	chr17;chr17;chr17;chr17;chr17;chr17;chr17;chr17;chr17;chr17;chr17;chr17;chr17;chr17;chr17;chr17;chr17;chr17;chr17;chr17;chr17;chr17;chr17;chr17;chr17;chr17;chr17;chr17;chr17;chr17;chr17;chr17;chr17;chr17;chr17;chr17;chr17;chr17	79890262;79890262;79890262;79890262;79890262;79891183;79892202;79892202;79892202;79892202;79892202;79892529;79892529;79892529;79892529;79892802;79892802;79892802;79892802;79892802;79893213;79893213;79893213;79893213;79893213;79893999;79893999;79893999;79893999;79893999;79894624;79894624;79894624;79894624;79894624;79895056;79895138;79895138	79890839;79891252;79891252;79891252;79891252;79891252;79892365;79892365;79892365;79892365;79892365;79892621;79892621;79892621;79892621;79893023;79893023;79893023;79893023;79893023;79893392;79893392;79893392;79893392;79893392;79894069;79894069;79894069;79894069;79894069;79894737;79895133;79895133;79894737;79894737;79895115;79895204;79895204	-;-;-;-;-;-;-;-;-;-;-;-;-;-;-;-;-;-;-;-;-;-;-;-;-;-;-;-;-;-;-;-;-;-;-;-;-;-	2298	pyrroline-5-carboxylate reductase 1	-1.3199	-0.400429	0.00650559	0.0219913	1.42788	0.513874	0.000597742	0.0019082	1.88466	0.914303	1.32692e-05	0.000774504	-2.91023	-1.54113	1.24639e-24	3.79007e-23	-1.42117	-0.507078	0.000859899	0.00283444	2.04777	1.03405	1.09857e-06	2.7713e-05													6.78877	6.00463	5.2253	6.06286	5.58301	5.67524	4.82417
MYBBP1A	chr17;chr17;chr17;chr17;chr17;chr17;chr17;chr17;chr17;chr17;chr17;chr17;chr17;chr17;chr17;chr17;chr17;chr17;chr17;chr17;chr17;chr17;chr17;chr17;chr17;chr17;chr17;chr17;chr17;chr17;chr17;chr17;chr17;chr17;chr17;chr17;chr17;chr17;chr17;chr17;chr17;chr17;chr17;chr17;chr17;chr17;chr17;chr17;chr17;chr17;chr17;chr17;chr17	4442191;4442191;4442734;4443643;4443643;4444758;4444758;4445079;4445079;4445759;4445759;4445911;4445911;4446208;4446208;4447784;4447784;4448046;4448046;4448321;4448321;4448554;4448554;4448905;4448905;4449141;4449141;4451253;4451253;4451438;4451438;4451819;4451819;4452627;4452627;4453353;4453353;4455175;4455175;4455420;4455420;4455746;4455746;4457105;4457105;4457314;4457314;4457490;4457490;4458156…	4442270;4443262;4443262;4443779;4443779;4444859;4444859;4445186;4445186;4445827;4445827;4446036;4446036;4446460;4446460;4447941;4447941;4448216;4448216;4448470;4448470;4448640;4448640;4449056;4449056;4449237;4449237;4451352;4451352;4451605;4451605;4451944;4451944;4452737;4452737;4453648;4453648;4455292;4455292;4455587;4455587;4455921;4455921;4457212;4457212;4457388;4457388;4457573;4457573;4458251…	-;-;-;-;-;-;-;-;-;-;-;-;-;-;-;-;-;-;-;-;-;-;-;-;-;-;-;-;-;-;-;-;-;-;-;-;-;-;-;-;-;-;-;-;-;-;-;-;-;-;-;-;-	4568	MYB binding protein 1a	1.02405	0.0342834	0.815097	0.879376	1.92404	0.944142	2.87424e-10	3.42497e-09	1.87886	0.909859	1.35671e-05	0.000788554	-2.28101	-1.18967	1.32789e-15	1.45518e-14	-1.00596	-0.00857567	0.954243	0.970303	2.26749	1.18109	1.89791e-08	9.90291e-07													7.76503	7.63235	6.42818	7.07553	6.56265	6.96256	6.1106
ERV3-1	chr7;chr7	64450733;64466919	64453792;64467124	-;-	3266	endogenous retrovirus group 3 member 1	1.59068	0.669646	0.00011682	0.000753018	-1.27326	-0.348528	0.0265421	0.0524258	-2.02535	-1.01817	1.38864e-05	0.000790436	1.41042	0.496124	0.00344095	0.00665345	-1.14218	-0.191791	0.222525	0.318504	-1.61095	-0.687915	0.00293289	0.0151868													2.4353	3.34465	2.98516	2.1943	3.56379	3.60728	3.782
EHMT2	chr6;chr6;chr6;chr6;chr6;chr6;chr6;chr6;chr6;chr6;chr6;chr6;chr6;chr6;chr6;chr6;chr6;chr6;chr6;chr6;chr6;chr6;chr6;chr6;chr6;chr6;chr6;chr6;chr6;chr6;chr6;chr6;chr6;chr6;chr6;chr6;chr6;chr6;chr6;chr6;chr6;chr6;chr6;chr6;chr6;chr6;chr6;chr6;chr6;chr6;chr6;chr6;chr6;chr6;chr6;chr6;chr6;chr6;chr6;chr6;chr6;chr6;chr6;chr6;chr6;chr6;chr6;chr6;chr6;chr6;chr6;chr6;chr6;chr6;chr6;chr6;chr6;chr6;chr6;chr6…	31847536;31847536;31847536;31848450;31848450;31848450;31848791;31848791;31848791;31850476;31850476;31850476;31850671;31850671;31850671;31851139;31851139;31851139;31851583;31851583;31851583;31852169;31852169;31852169;31852422;31852422;31852422;31852689;31852689;31852689;31854358;31854358;31854358;31854552;31854552;31854552;31854772;31854772;31854772;31855354;31855354;31855354;31855556;31855556;318…	31848041;31848041;31848041;31848625;31848625;31848625;31848869;31848869;31848869;31850562;31850562;31850562;31850786;31850786;31850786;31851216;31851216;31851216;31851727;31851727;31851727;31852336;31852336;31852336;31852576;31852576;31852576;31852793;31852793;31852793;31854459;31854459;31854459;31854674;31854674;31854674;31854878;31854878;31854878;31855436;31855436;31855436;31855738;31855738;318…	-;-;-;-;-;-;-;-;-;-;-;-;-;-;-;-;-;-;-;-;-;-;-;-;-;-;-;-;-;-;-;-;-;-;-;-;-;-;-;-;-;-;-;-;-;-;-;-;-;-;-;-;-;-;-;-;-;-;-;-;-;-;-;-;-;-;-;-;-;-;-;-;-;-;-;-;-;-;-;-;-;-;-;-;-;-;-;-;-;-;-;-;-;-;-;-;-;-;-;-;-;-;-;-;-;-;-;-;-;-;-;-;-;-;-;-;-;-;-;-;-;-;-;-;-;-;-;-	28320	euchromatic histone lysine methyltransferase 2	1.01907	0.0272555	0.771223	0.848869	1.51966	0.603747	1.33868e-10	1.68404e-09	1.49122	0.576491	1.38351e-05	0.000790436	-1.19178	-0.253118	0.00677742	0.0123556	1.21819	0.284741	0.00250094	0.0072087	1.45182	0.537859	5.05411e-05	0.000598503													7.44089	7.41438	7.13963	7.15962	6.98862	7.48883	7.07609
FLOT1	chr6;chr6;chr6;chr6;chr6;chr6;chr6;chr6;chr6;chr6;chr6;chr6;chr6;chr6_apd_hap1;chr6_apd_hap1;chr6_apd_hap1;chr6_cox_hap2;chr6_cox_hap2;chr6_cox_hap2;chr6_cox_hap2;chr6_cox_hap2;chr6_cox_hap2;chr6_cox_hap2;chr6_cox_hap2;chr6_cox_hap2;chr6_cox_hap2;chr6_cox_hap2;chr6_cox_hap2;chr6_cox_hap2;chr6_dbb_hap3;chr6_dbb_hap3;chr6_dbb_hap3;chr6_dbb_hap3;chr6_dbb_hap3;chr6_dbb_hap3;chr6_dbb_hap3;chr6_dbb_hap…	30695511;30697799;30698205;30698459;30698696;30707935;30708273;30708456;30708967;30709391;30709569;30709924;30710304;2007153;2009441;2009847;2207577;2209866;2210272;2210526;2210763;2220004;2220342;2220525;2221036;2221460;2221638;2221993;2222373;1989169;1991457;1991863;1992117;1992354;2001594;2001932;2002115;2002626;2003050;2003228;2003583;2003963;2043605;2045893;2046299;2046553;2046790;2056122;20…	30695922;30697963;30698342;30698504;30698877;30708087;30708368;30708575;30709110;30709481;30709644;30709980;30710453;2007564;2009605;2009922;2207988;2210030;2210409;2210571;2210944;2220156;2220437;2220644;2221179;2221550;2221713;2222049;2222522;1989580;1991621;1992000;1992162;1992535;2001746;2002027;2002234;2002769;2003140;2003303;2003639;2004112;2044016;2046057;2046436;2046598;2046974;2056181;20…	-;-;-;-;-;-;-;-;-;-;-;-;-;-;-;-;-;-;-;-;-;-;-;-;-;-;-;-;-;-;-;-;-;-;-;-;-;-;-;-;-;-;-;-;-;-;-;-;-;-;-;-;-;-;-;-;-;-;-;-;-;-;-;-;-;-;-;-;-;-;-;-;-;-;-;-;-;-;-;-;-;-;-;-;-;-;-;-;-;-	13002	flotillin 1	-1.31322	-0.393112	2.06193e-05	0.00016757	-1.93397	-0.951569	3.79948e-26	3.11535e-24	-1.47269	-0.558456	1.38163e-05	0.000790436	2.01185	1.00852	3.49614e-29	1.57383e-27	1.33478	0.416603	2.40381e-06	1.56265e-05	-1.50725	-0.591919	2.41805e-06	5.16414e-05													6.34101	6.14839	7.28947	7.07101	7.23608	6.52704	7.77005
SSBP4	chr19;chr19;chr19;chr19;chr19;chr19;chr19;chr19;chr19;chr19;chr19;chr19;chr19;chr19;chr19;chr19;chr19;chr19;chr19;chr19;chr19;chr19;chr19;chr19;chr19;chr19;chr19;chr19;chr19;chr19;chr19;chr19;chr19;chr19;chr19	18530146;18530146;18538161;18538161;18538562;18538562;18538708;18538708;18541651;18541651;18542163;18542457;18542457;18542603;18542603;18542810;18542810;18542957;18542957;18543369;18543369;18543510;18543510;18543639;18543639;18543783;18543783;18543945;18543945;18544395;18544395;18544520;18544520;18545027;18545027	18530517;18530517;18538233;18538233;18538623;18538623;18538792;18538792;18541740;18541740;18542228;18542516;18542516;18542672;18542672;18542880;18542880;18543024;18543024;18543414;18543414;18543545;18543545;18543693;18543693;18543853;18543853;18544023;18544023;18544423;18544423;18544627;18544627;18545372;18545372	+;+;+;+;+;+;+;+;+;+;+;+;+;+;+;+;+;+;+;+;+;+;+;+;+;+;+;+;+;+;+;+;+;+;+	1787	single stranded DNA binding protein 4	-1.15807	-0.211725	0.0134488	0.0399359	1.24551	0.316742	0.000239708	0.000841054	1.4424	0.528468	1.37471e-05	0.000790436	-1.6479	-0.720626	3.80195e-17	5.0552e-16	-1.10223	-0.14042	0.108623	0.178448	1.49506	0.580206	2.08379e-06	4.60741e-05													6.78986	6.48228	6.0085	6.35766	5.96995	6.19033	5.92919
TRAP1	chr16;chr16;chr16;chr16;chr16;chr16;chr16;chr16;chr16;chr16;chr16;chr16;chr16;chr16;chr16;chr16;chr16;chr16;chr16;chr16;chr16;chr16;chr16;chr16;chr16;chr16;chr16;chr16;chr16;chr16;chr16;chr16;chr16;chr16;chr16	3708038;3708038;3708794;3708794;3711988;3711988;3712883;3712883;3713425;3713425;3714275;3714275;3715972;3715972;3721723;3721723;3722701;3722701;3724340;3724340;3725325;3725325;3726037;3726037;3727499;3727499;3729720;3729720;3735997;3735997;3739056;3739056;3740828;3767422;3767422	3708231;3708231;3708866;3708866;3712133;3712133;3712968;3712968;3713563;3713563;3714460;3714460;3716119;3716119;3721792;3721792;3722821;3722821;3724495;3724495;3725398;3725398;3726146;3726146;3727659;3727659;3729791;3729791;3736137;3736137;3739138;3739138;3740986;3767598;3767598	-;-;-;-;-;-;-;-;-;-;-;-;-;-;-;-;-;-;-;-;-;-;-;-;-;-;-;-;-;-;-;-;-;-;-	2296	TNF receptor associated protein 1	-1.1608	-0.215125	0.08698	0.175476	1.47699	0.56266	1.00772e-05	4.90678e-05	1.7145	0.777785	1.38278e-05	0.000790436	-2.63979	-1.40042	8.88265e-28	3.52618e-26	-1.21656	-0.282812	0.027197	0.0558412	2.16987	1.11761	5.42226e-10	5.09342e-08													7.78432	7.43069	6.40039	7.29126	6.74097	6.91103	6.14997
MMP14	chr14;chr14;chr14;chr14;chr14;chr14;chr14;chr14;chr14;chr14	23305742;23310700;23311122;23311619;23312466;23312919;23313580;23313839;23314460;23314917	23306134;23310848;23311244;23311926;23312627;23313079;23313718;23313989;23314575;23316808	+;+;+;+;+;+;+;+;+;+	3594	matrix metallopeptidase 14	-1.70074	-0.76616	1.57274e-12	7.93573e-11	-2.68792	-1.42649	3.72002e-39	8.68531e-37	-1.58044	-0.660329	1.41168e-05	0.000794345	1.76444	0.81921	1.98969e-14	1.87855e-13	1.20764	0.272188	0.0104681	0.0246957	-1.46107	-0.547022	0.000277556	0.00234421													7.6071	7.17698	8.54597	8.6486	8.22686	7.1428	8.67982
PDCD11	chr10;chr10;chr10;chr10;chr10;chr10;chr10;chr10;chr10;chr10;chr10;chr10;chr10;chr10;chr10;chr10;chr10;chr10;chr10;chr10;chr10;chr10;chr10;chr10;chr10;chr10;chr10;chr10;chr10;chr10;chr10;chr10;chr10;chr10;chr10;chr10	105156412;105158173;105160154;105162875;105164779;105165742;105166366;105169456;105172873;105173723;105174027;105174762;105176248;105177549;105178197;105179295;105181105;105182745;105183300;105184741;105187086;105191886;105193705;105194005;105194555;105197772;105198443;105199503;105200047;105200491;105201583;105201970;105202922;105203672;105204274;105205135	105156487;105158285;105160285;105163042;105164940;105165865;105166547;105169563;105173079;105173847;105174087;105174908;105176499;105177689;105178391;105179465;105181324;105182894;105183415;105185282;105187148;105191991;105193794;105194107;105194732;105197828;105198565;105199625;105200338;105200607;105201732;105202217;105203090;105203825;105204439;105206019	+;+;+;+;+;+;+;+;+;+;+;+;+;+;+;+;+;+;+;+;+;+;+;+;+;+;+;+;+;+;+;+;+;+;+;+	6416	programmed cell death 11	1.05322	0.0748097	0.519043	0.650761	1.73048	0.791173	1.76963e-11	2.54987e-10	1.64304	0.716363	1.41031e-05	0.000794345	-1.7216	-0.783747	1.91619e-11	1.22598e-10	1.07616	0.105889	0.368157	0.475426	1.85271	0.889636	7.76861e-08	3.16605e-06													7.62647	7.58087	6.82659	7.16812	6.8533	7.20852	6.59919
JUP	chr17;chr17;chr17;chr17;chr17;chr17;chr17;chr17;chr17;chr17;chr17;chr17;chr17;chr17;chr17;chr17;chr17;chr17;chr17;chr17;chr17;chr17;chr17;chr17;chr17;chr17;chr17;chr17;chr17	39910859;39910859;39911982;39912427;39912427;39913667;39913667;39913886;39913886;39914651;39914651;39914967;39914967;39919235;39919235;39920965;39920965;39921175;39921175;39923631;39923631;39925221;39925221;39925670;39925670;39927899;39927899;39942840;39942840	39911684;39912147;39912147;39912466;39912466;39913788;39913788;39914036;39914036;39914770;39914770;39915122;39915122;39919573;39919573;39921068;39921068;39921319;39921319;39923832;39923832;39925459;39925459;39925929;39925929;39928114;39928114;39942964;39942964	-;-;-;-;-;-;-;-;-;-;-;-;-;-;-;-;-;-;-;-;-;-;-;-;-;-;-;-;-	3508	junction plakoglobin	1.46403	0.549949	0.00169175	0.00720589	-1.43272	-0.518759	0.00270025	0.00728475	-2.09755	-1.06871	1.41281e-05	0.000794345	5.06296	2.33998	2.97353e-38	3.15079e-36	1.53559	0.618792	0.000335354	0.00123483	-3.29708	-1.72119	2.31326e-12	6.01229e-10													5.50769	6.59037	8.09411	6.32696	7.14665	7.11826	8.11984
CBX6	chr22;chr22;chr22;chr22;chr22;chr22;chr22;chr22;chr22;chr22	39257432;39257432;39267485;39267485;39267697;39267697;39267907;39267907;39268127;39268127	39263152;39263206;39267551;39267551;39267762;39267762;39267950;39267950;39268339;39268339	-;-;-;-;-;-;-;-;-;-	6165	chromobox 6	-1.13427	-0.18176	0.0779216	0.161312	1.36923	0.453367	1.28057e-05	6.10164e-05	1.55307	0.635127	1.42714e-05	0.000797553	-1.19779	-0.260381	0.0110549	0.0193079	1.19612	0.258364	0.0131524	0.0300826	1.43271	0.518744	0.000385819	0.00303521													7.01892	6.74713	6.55843	6.56715	6.23448	6.43249	6.30699
HSD17B12	chr11;chr11;chr11;chr11;chr11;chr11;chr11;chr11;chr11;chr11;chr11	43702143;43772461;43775596;43819870;43836987;43837897;43852526;43859867;43861549;43876265;43876694	43702537;43772507;43775671;43819977;43837051;43837941;43852560;43859948;43861614;43876414;43878169	+;+;+;+;+;+;+;+;+;+;+	2545	hydroxysteroid 17-beta dehydrogenase 12	-1.0889	-0.122876	0.22057	0.35158	-1.66522	-0.735715	1.69766e-13	3.21226e-12	-1.52927	-0.612839	1.44167e-05	0.000797553	-1.40285	-0.488366	1.05871e-06	3.56221e-06	-2.15788	-1.10961	4.97698e-28	9.52194e-26	-1.5382	-0.621247	1.13356e-05	0.000178864													6.80452	6.57319	6.39516	6.88682	7.33107	6.53986	6.33588
LAMP5	chr20;chr20;chr20;chr20;chr20;chr20;chr20;chr20;chr20;chr20;chr20	9495005;9495005;9496100;9496100;9496647;9496903;9496903;9498687;9498687;9510289;9510289	9495563;9495563;9496272;9496272;9496778;9497008;9497008;9498875;9498875;9511171;9511171	+;+;+;+;+;+;+;+;+;+;+	2042	lysosomal associated membrane protein family member 5	1.14015	0.189219	0.0221346	0.0594818	1.62291	0.698579	6.72688e-17	2.08231e-15	1.42342	0.50936	1.44087e-05	0.000797553	-1.18565	-0.245678	0.00291739	0.00572465	1.3168	0.397031	2.19418e-06	1.44755e-05	1.56126	0.642709	4.69943e-08	2.12245e-06													7.89549	7.95691	7.43575	7.26559	6.90019	7.59708	7.09748
GHRL	chr3;chr3;chr3;chr3;chr3;chr3;chr3;chr3;chr3;chr3;chr3;chr3;chr3;chr3;chr3;chr3;chr3;chr3;chr3;chr3;chr3;chr3;chr3;chr3;chr3;chr3;chr3;chr3;chr3;chr3;chr3;chr3;chr3;chr3;chr3;chr3;chr3;chr3;chr3;chr3;chr3;chr3;chr3;chr3;chr3;chr3;chr3;chr3;chr3;chr3;chr3;chr3;chr3;chr3;chr3	10327434;10327434;10327434;10327434;10327434;10327434;10327434;10327434;10327434;10327434;10327434;10328388;10328388;10328388;10328388;10328388;10328388;10328388;10328388;10328388;10328388;10331446;10331446;10331446;10331446;10331446;10331446;10331446;10331446;10331446;10331757;10331757;10331757;10331757;10331757;10331757;10331757;10332400;10332400;10332400;10332400;10332400;10332400;10332924;103…	10327578;10327578;10327578;10327578;10327578;10327578;10327578;10327578;10327578;10327578;10327578;10328496;10328496;10328496;10328496;10328496;10328496;10328496;10328496;10328496;10328496;10331562;10331562;10331559;10331559;10331559;10331562;10331562;10331562;10331562;10331893;10331893;10331893;10331893;10331893;10331893;10331893;10333135;10333135;10332596;10332674;10332674;10332674;10333135;103…	-;-;-;-;-;-;-;-;-;-;-;-;-;-;-;-;-;-;-;-;-;-;-;-;-;-;-;-;-;-;-;-;-;-;-;-;-;-;-;-;-;-;-;-;-;-;-;-;-;-;-;-;-;-;-	1350	ghrelin and obestatin prepropeptide	2.28997	1.19533	1.84303e-07	2.724e-06	-1.09403	-0.129653	0.521052	0.619106	-2.5053	-1.32498	1.44017e-05	0.000797553	8.60707	3.10552	5.09793e-45	9.11999e-43	2.35757	1.2373	4.66076e-10	6.92578e-09	-3.65082	-1.86822	1.48406e-10	1.85845e-08													1.33424	2.62479	3.9737	1.74367	2.69941	3.20797	4.38097
RAB44	chr6;chr6;chr6;chr6;chr6;chr6;chr6;chr6;chr6;chr6;chr6;chr6;chr6;chr6	36665628;36672001;36681605;36683256;36685050;36685805;36686270;36688140;36688928;36693639;36695354;36696477;36698450;36699780	36665692;36672219;36681716;36683430;36685196;36685895;36686365;36688327;36690510;36693720;36695468;36696578;36698526;36700960	+;+;+;+;+;+;+;+;+;+;+;+;+;+	4233	RAB44, member RAS oncogene family	-1.27757	-0.353399	5.72599e-05	0.000409897	-1.85243	-0.889423	2.73137e-24	1.80888e-22	-1.44997	-0.536024	1.45127e-05	0.000799652	-1.32204	-0.402767	3.48967e-06	1.09425e-05	-1.52276	-0.606689	3.22045e-12	7.1899e-11	-1.15183	-0.203922	0.0966026	0.21508													6.74385	6.39506	6.32334	6.56305	6.98255	6.06334	6.31169
GLA	chrX;chrX;chrX;chrX;chrX;chrX;chrX	100652779;100653358;100653773;100655654;100656620;100658799;100662698	100653087;100653555;100653934;100655745;100656797;100658973;100663001	-;-;-;-;-;-;-	1418	galactosidase alpha	1.0295	0.0419488	0.569644	0.694473	-1.32549	-0.406525	2.14585e-08	1.79037e-07	-1.3646	-0.448473	1.46867e-05	0.000806016	1.14985	0.201441	0.00518956	0.00968449	-1.08252	-0.114395	0.113859	0.185172	-1.24473	-0.315836	0.00198315	0.0112235													6.23119	6.2119	6.40169	6.57239	6.44107	6.00808	6.36693
B3GNT8	chr19;chr19;chr19	41931264;41933189;41934501	41932715;41933475;41934635	-;-;-	1874	UDP-GlcNAc:betaGal beta-1,3-N-acetylglucosaminyltransferase 8	1.16509	0.220437	0.141731	0.252927	-1.60882	-0.686004	2.76853e-06	1.51636e-05	-1.87442	-0.906441	1.51454e-05	0.00082789	1.4324	0.518439	0.000425606	0.000965852	-1.16331	-0.21823	0.132395	0.209797	-1.66632	-0.736669	0.000362052	0.0028962													4.55373	4.94472	5.06497	4.49155	5.06034	4.78956	5.15019
TBC1D30	chr12;chr12;chr12;chr12;chr12;chr12;chr12;chr12;chr12;chr12;chr12;chr12	65218352;65221615;65222224;65224157;65225899;65230270;65232463;65237160;65258448;65260544;65264382;65268781	65218813;65221676;65222289;65224282;65226084;65230438;65232631;65237265;65258560;65260683;65264588;65274798	+;+;+;+;+;+;+;+;+;+;+;+	7824	TBC1 domain family member 30	-7.26834	-2.86163	4.88623e-11	1.83863e-09	-1.29432	-0.372191	0.341979	0.443533	5.61558	2.48944	1.54244e-05	0.000839809	-6.95997	-2.79908	1.69406e-10	9.48991e-10	-4.70774	-2.23503	4.94374e-08	4.83321e-07	1.47841	0.564048	0.323814	0.504169													4.36448	0.962808	0.941643	3.11806	8.04884	7.4632	6.13838
ATF4	chr22;chr22;chr22;chr22;chr22	39916564;39916569;39917359;39917778;39917778	39917676;39916756;39917676;39918691;39918691	+;+;+;+;+	2027	activating transcription factor 4	-1.80595	-0.852759	3.72251e-29	2.0511e-26	-1.31193	-0.391688	2.10762e-07	1.46039e-06	1.37656	0.461071	1.57901e-05	0.000856333	-2.33253	-1.22189	1.4995e-57	8.26227e-55	-1.57252	-0.653078	7.18093e-18	3.80451e-16	1.48331	0.568816	1.00544e-07	3.9124e-06													9.31833	8.42491	8.11275	9.44976	8.97637	8.68958	8.33966
NFAM1	chr22;chr22;chr22;chr22;chr22;chr22	42776414;42782995;42793864;42805441;42807413;42828243	42781226;42783084;42793962;42805553;42807742;42828401	-;-;-;-;-;-	5604	NFAT activating protein with ITAM motif 1	1.36351	0.44732	0.0092711	0.0295761	-1.49597	-0.581082	0.000442287	0.00145336	-2.03976	-1.0284	1.62307e-05	0.000876774	5.37849	2.4272	5.00761e-45	9.0763e-43	2.27528	1.18604	4.88727e-13	1.24902e-11	-2.36388	-1.24116	9.15831e-08	3.63561e-06													3.6892	4.67536	6.10132	3.60571	4.96303	4.72247	6.14471
TAPBPL	chr12;chr12;chr12;chr12;chr12;chr12;chr12	6561177;6562233;6562613;6566572;6567811;6570021;6571200	6561478;6562463;6562882;6566910;6568113;6570104;6571488	+;+;+;+;+;+;+	1818	TAP binding protein like	1.41547	0.501285	5.42749e-05	0.000390819	-1.17744	-0.235654	0.045435	0.0833803	-1.66664	-0.736939	1.66498e-05	0.0008815	2.06103	1.04336	3.10083e-18	4.70936e-17	1.42878	0.51478	9.46942e-06	5.29603e-05	-1.44251	-0.528582	0.00149554	0.00900323													3.99204	4.78682	4.98544	4.00097	4.59265	4.58858	5.34802
PPARD	chr6;chr6;chr6;chr6;chr6;chr6;chr6;chr6;chr6;chr6;chr6;chr6;chr6;chr6;chr6;chr6;chr6;chr6;chr6;chr6;chr6;chr6;chr6;chr6;chr6;chr6;chr6;chr6;chr6;chr6;chr6;chr6;chr6;chr6;chr6;chr6;chr6	35310335;35310335;35310335;35310335;35310335;35314844;35314844;35314844;35314844;35314844;35365275;35378764;35378764;35378764;35378764;35387904;35387904;35387904;35387904;35389597;35389597;35389597;35389597;35391723;35391723;35391723;35391723;35391723;35392106;35392106;35392106;35392106;35392106;35393609;35393609;35393609;35393609	35310458;35310458;35310458;35310458;35310458;35314927;35314927;35314927;35314927;35314927;35365370;35378994;35378994;35378994;35378994;35388058;35388058;35388058;35388058;35389735;35389735;35389735;35389735;35391925;35391925;35391925;35391925;35391925;35392556;35392556;35392556;35393173;35392556;35395968;35395968;35395968;35395968	+;+;+;+;+;+;+;+;+;+;+;+;+;+;+;+;+;+;+;+;+;+;+;+;+;+;+;+;+;+;+;+;+;+;+;+;+	4460	peroxisome proliferator activated receptor delta	-1.82484	-0.86777	2.52304e-11	1.00158e-09	-3.12822	-1.64534	1.3378e-37	3.02101e-35	-1.71424	-0.777572	1.6648e-05	0.0008815	1.11108	0.151963	0.22616	0.286812	-1.56052	-0.642025	2.60084e-07	2.16083e-06	-1.73386	-0.793989	7.12235e-06	0.000125456													5.6002	5.10625	6.01192	6.1636	6.81283	5.64807	6.41489
LUC7L	chr16;chr16;chr16;chr16;chr16;chr16;chr16;chr16;chr16;chr16;chr16;chr16;chr16;chr16;chr16;chr16;chr16;chr16;chr16	238970;238974;239967;240540;240540;242926;242926;249061;249061;256003;256003;258077;258077;270648;270648;277241;277241;279278;279278	240134;239338;240134;240569;240569;243014;243014;249237;249237;256146;256146;258187;258187;270746;270746;277335;277335;279449;279449	-;-;-;-;-;-;-;-;-;-;-;-;-;-;-;-;-;-;-	2082	LUC7 like	-1.14588	-0.196452	0.0424043	0.100158	1.3194	0.399887	5.45972e-05	0.000224352	1.51187	0.596338	1.67021e-05	0.0008815	-1.65084	-0.7232	7.24531e-14	6.3936e-13	-1.02161	-0.030841	0.760414	0.827451	1.61592	0.692359	7.31063e-07	2.04268e-05													5.81702	5.52951	5.11989	5.62172	5.07372	5.20163	4.88598
GCN1	chr12;chr12;chr12;chr12;chr12;chr12;chr12;chr12;chr12;chr12;chr12;chr12;chr12;chr12;chr12;chr12;chr12;chr12;chr12;chr12;chr12;chr12;chr12;chr12;chr12;chr12;chr12;chr12;chr12;chr12;chr12;chr12;chr12;chr12;chr12;chr12;chr12;chr12;chr12;chr12;chr12;chr12;chr12;chr12;chr12;chr12;chr12;chr12;chr12;chr12;chr12;chr12;chr12;chr12;chr12;chr12;chr12;chr12	120565014;120567080;120568450;120568989;120569730;120572095;120572337;120574306;120575010;120575349;120575705;120576127;120576499;120578663;120580311;120580628;120582110;120582443;120582727;120583066;120584856;120585971;120587410;120587726;120588949;120591017;120591548;120592774;120593045;120593396;120594265;120594716;120595653;120596264;120597629;120597946;120599294;120599684;120600651;120600874…	120565778;120567298;120568557;120569137;120569826;120572209;120572530;120574536;120575123;120575618;120575848;120576219;120576660;120578827;120580526;120580745;120582252;120582639;120582865;120583134;120585076;120586150;120587524;120587847;120589195;120591211;120591713;120592844;120593234;120593523;120594408;120594796;120595834;120596419;120597827;120598059;120599387;120599862;120600775;120601063…	-;-;-;-;-;-;-;-;-;-;-;-;-;-;-;-;-;-;-;-;-;-;-;-;-;-;-;-;-;-;-;-;-;-;-;-;-;-;-;-;-;-;-;-;-;-;-;-;-;-;-;-;-;-;-;-;-;-	8668	GCN1, eIF2 alpha kinase activator homolog	1.12064	0.16432	0.0672135	0.143478	1.63895	0.712772	3.73941e-15	9.00952e-14	1.46252	0.548452	1.66251e-05	0.0008815	-1.35332	-0.436508	1.18024e-06	3.94703e-06	1.20781	0.272397	0.00268974	0.00766945	1.63456	0.708904	2.83307e-08	1.39377e-06													7.89041	7.91391	7.43128	7.54737	7.20384	7.69717	7.2561
COA7	chr1;chr1;chr1	53152014;53158399;53163893	53153840;53158539;53164038	-;-;-	2114	cytochrome c oxidase assembly factor 7 (putative)	-1.03928	-0.0555884	0.672577	0.774326	1.68989	0.756929	2.23798e-08	1.86048e-07	1.75627	0.812518	1.64345e-05	0.0008815	-1.78294	-0.834257	3.07105e-10	1.66747e-09	1.17171	0.228619	0.0951856	0.159861	2.08909	1.06288	2.40246e-08	1.2257e-06													5.85923	5.65887	4.88457	5.4538	4.86748	5.32684	4.72053
RNF126	chr19;chr19;chr19;chr19;chr19;chr19;chr19;chr19;chr19	647526;648372;648882;649679;650234;651611;652233;652826;663047	648277;648487;648975;649748;650296;651855;652296;652884;663233	-;-;-;-;-;-;-;-;-	1650	ring finger protein 126	-1.28834	-0.365514	0.000137117	0.000864432	1.17091	0.227636	0.0213163	0.043443	1.50854	0.59315	1.65248e-05	0.0008815	-1.50604	-0.59076	3.93861e-10	2.10533e-09	1.21344	0.279107	0.00504453	0.0132082	1.82749	0.869867	2.27939e-10	2.63854e-08													5.60641	5.1393	4.99065	5.32578	4.68273	4.79633	4.7006
C1orf162	chr1;chr1;chr1;chr1;chr1;chr1;chr1;chr1;chr1;chr1;chr1;chr1;chr1;chr1;chr1;chr1;chr1	112016491;112016491;112016491;112018640;112018640;112018640;112019420;112019420;112019420;112019956;112019956;112020273;112020273;112020348;112020605;112020605;112020605	112016652;112016652;112016652;112018687;112018687;112018687;112019489;112019489;112019489;112020050;112020050;112020397;112020397;112020397;112021134;112021134;112021134	+;+;+;+;+;+;+;+;+;+;+;+;+;+;+;+;+	1030	chromosome 1 open reading frame 162	1.31463	0.394662	0.00340832	0.0129266	-1.32117	-0.401816	0.00157897	0.00450597	-1.73686	-0.796478	1.72086e-05	0.000898472	2.69287	1.42914	3.80451e-28	1.56439e-26	1.78081	0.832533	2.5333e-11	4.82659e-10	-1.51216	-0.596612	0.00084948	0.00570809													3.99204	4.51913	5.35619	3.98708	4.80008	4.85367	5.81994
BST2	chr19;chr19;chr19;chr19;chr19	17513748;17514489;17514938;17515180;17516100	17514135;17514633;17514998;17515246;17516457	-;-;-;-;-	1019	bone marrow stromal cell antigen 2	-1.02304	-0.0328678	0.752207	0.834871	-1.58501	-0.664489	1.56578e-10	1.95545e-09	-1.54931	-0.631621	1.71158e-05	0.000898472	1.51281	0.597226	6.60516e-09	3.01278e-08	-1.04627	-0.0652505	0.526211	0.626208	-1.5828	-0.662477	5.29604e-06	9.80551e-05													6.56029	6.50962	6.82902	6.41068	6.78695	6.0502	6.68212
PTGES2	chr9;chr9;chr9;chr9;chr9;chr9;chr9;chr9;chr9;chr9;chr9;chr9;chr9;chr9;chr9;chr9;chr9;chr9;chr9;chr9;chr9;chr9;chr9	130882972;130882972;130882972;130884641;130884641;130884641;130885213;130885213;130885213;130885981;130885981;130885981;130886771;130886771;130886771;130887058;130887523;130887523;130887523;130887655;130889718;130890334;130890527	130883552;130883552;130883552;130884758;130884758;130884758;130885413;130885413;130885413;130886130;130886126;130886130;130886829;130886829;130886829;130887150;130887562;130887720;130887720;130887720;130890741;130890467;130890741	-;-;-;-;-;-;-;-;-;-;-;-;-;-;-;-;-;-;-;-;-;-;-	2424	prostaglandin E synthase 2	1.03127	0.0444268	0.68856	0.787077	1.6561	0.727793	1.83949e-10	2.26241e-09	1.60588	0.683367	1.72194e-05	0.000898472	-1.70214	-0.767353	6.21628e-12	4.24328e-11	1.05565	0.0781287	0.501653	0.603534	1.79686	0.845481	1.52552e-07	5.51551e-06													6.0707	5.99692	5.16514	5.5899	5.11498	5.55938	4.8784
SLC9A3R1	chr17;chr17;chr17;chr17;chr17;chr17	72744751;72758151;72759506;72763075;72764286;72764607	72745426;72758312;72759659;72763115;72764375;72765499	+;+;+;+;+;+	2016	SLC9A3 regulator 1	-1.50663	-0.591323	5.03664e-08	8.59724e-07	-2.36156	-1.23974	1.61473e-31	2.31696e-29	-1.56745	-0.648417	1.7465e-05	0.000904439	1.34947	0.43239	3.67025e-05	9.88421e-05	-1.18057	-0.239485	0.0208656	0.0445868	-1.59314	-0.671875	5.13403e-06	9.58282e-05													5.89315	5.20767	6.32403	5.62845	6.50031	5.36527	6.34508
TSTA3	chr8;chr8;chr8;chr8;chr8;chr8;chr8;chr8;chr8;chr8;chr8	144694788;144695366;144695694;144695921;144696334;144696490;144696794;144696957;144698276;144698737;144699644	144695135;144695465;144695773;144695987;144696398;144696623;144696867;144697085;144698390;144698893;144699732	-;-;-;-;-;-;-;-;-;-;-	1358	tissue specific transplantation antigen P35B	-1.06049	-0.0847355	0.383213	0.524415	1.4294	0.515414	2.88342e-07	1.94321e-06	1.51587	0.600149	1.74587e-05	0.000904439	-1.5383	-0.621339	1.62527e-10	9.13428e-10	1.05614	0.0788077	0.44018	0.546999	1.62467	0.700147	6.71647e-07	1.91156e-05													6.26377	6.12501	5.69197	6.01744	5.29387	5.60505	5.17103
C1orf109	chr1;chr1;chr1;chr1;chr1;chr1;chr1;chr1;chr1;chr1;chr1;chr1;chr1;chr1;chr1	38147242;38147242;38147242;38148991;38148991;38148991;38151945;38151945;38151945;38155278;38155278;38155278;38155888;38155888;38156006	38148832;38148832;38148832;38149109;38149109;38149109;38152124;38152124;38152124;38155555;38155555;38155558;38156267;38156267;38156267	-;-;-;-;-;-;-;-;-;-;-;-;-;-;-	2551	chromosome 1 open reading frame 109	-1.17611	-0.23402	0.085321	0.172965	1.52553	0.609311	1.77236e-05	8.1735e-05	1.79419	0.843331	1.78638e-05	0.000921625	-1.81903	-0.86317	2.55521e-10	1.40399e-09	1.10668	0.146242	0.314007	0.419499	2.01309	1.00941	4.02271e-07	1.22595e-05													5.0583	4.60275	4.18842	4.68902	3.93866	4.29574	3.67517
SNX9	chr6;chr6;chr6;chr6;chr6;chr6;chr6;chr6;chr6;chr6;chr6;chr6;chr6;chr6;chr6;chr6;chr6;chr6	158244203;158288579;158294134;158296083;158317859;158322930;158327160;158330697;158330940;158342563;158348143;158349631;158353227;158356996;158358466;158359665;158361915;158363823	158244478;158288665;158294208;158296208;158318030;158323077;158327244;158330822;158331057;158342693;158348246;158349734;158353304;158357072;158358555;158359779;158362006;158366109	+;+;+;+;+;+;+;+;+;+;+;+;+;+;+;+;+;+	4291	sorting nexin 9	-1.49318	-0.578393	4.9174e-05	0.00035783	-2.69601	-1.43083	1.32794e-24	9.05565e-23	-1.80554	-0.852433	1.86567e-05	0.000942591	1.61283	0.689595	1.89282e-07	7.11422e-07	1.2483	0.319963	0.0142521	0.0321156	-1.29202	-0.369632	0.0464999	0.126463													3.78865	3.39243	4.65666	4.93866	4.12647	3.11	4.67456
CYTH1	chr17;chr17;chr17;chr17;chr17;chr17;chr17;chr17;chr17;chr17;chr17;chr17;chr17;chr17;chr17;chr17;chr17;chr17;chr17;chr17;chr17;chr17;chr17;chr17;chr17;chr17;chr17;chr17;chr17;chr17;chr17;chr17;chr17;chr17;chr17;chr17;chr17;chr17;chr17;chr17;chr17;chr17;chr17;chr17;chr17;chr17;chr17;chr17;chr17;chr17;chr17;chr17	76670129;76670129;76670129;76670129;76676272;76676272;76676272;76676272;76677053;76677053;76677053;76677053;76688499;76688499;76688499;76688499;76694350;76694350;76694350;76694351;76694902;76694902;76694902;76694902;76696413;76696413;76696413;76696413;76697753;76697753;76697753;76697753;76698204;76698204;76698204;76698204;76698620;76698620;76698620;76698620;76704279;76704279;76704279;76704279;767…	76672251;76672251;76672251;76672251;76676426;76676426;76676426;76676426;76677124;76677124;76677124;76677124;76688577;76688575;76688577;76688577;76694462;76694462;76694462;76694462;76695050;76695050;76695050;76695050;76696525;76696525;76696525;76696525;76697833;76697833;76697833;76697833;76698322;76698322;76698322;76698322;76698686;76698686;76698686;76698686;76704343;76704343;76704343;76704343;767…	-;-;-;-;-;-;-;-;-;-;-;-;-;-;-;-;-;-;-;-;-;-;-;-;-;-;-;-;-;-;-;-;-;-;-;-;-;-;-;-;-;-;-;-;-;-;-;-;-;-;-;-	4002	cytohesin 1	1.23011	0.298791	0.0128283	0.0383819	-1.33625	-0.418187	0.000343967	0.00116302	-1.64374	-0.716978	1.86807e-05	0.000942591	2.25325	1.17201	3.74749e-23	9.70333e-22	1.42893	0.514936	8.7397e-06	4.94209e-05	-1.57688	-0.657071	6.56653e-05	0.000739607													5.1134	5.75033	6.35398	5.91015	5.94208	5.8217	6.54673
ABTB2	chr11;chr11;chr11;chr11;chr11;chr11;chr11;chr11;chr11;chr11;chr11;chr11;chr11;chr11;chr11;chr11;chr11	34172534;34175812;34176248;34180843;34181453;34181795;34182450;34184123;34186233;34186807;34188806;34189450;34192453;34194702;34218872;34226091;34378248	34174131;34175925;34176316;34180933;34181555;34181900;34182628;34184352;34186368;34186903;34188907;34189539;34192618;34194854;34219085;34226237;34379555	-;-;-;-;-;-;-;-;-;-;-;-;-;-;-;-;-	4903	ankyrin repeat and BTB domain containing 2	1.76903	0.822963	0.00319404	0.0122796	-1.65762	-0.72911	0.00160233	0.00456696	-2.93238	-1.55207	1.84508e-05	0.000942591	9.48358	3.24543	1.84516e-42	2.67548e-40	3.59296	1.84517	7.51017e-19	4.53698e-17	-2.63949	-1.40026	1.01277e-05	0.000162788													0.387266	1.39684	3.31365	0.697973	1.79706	0.939098	3.50831
UXS1	chr2;chr2;chr2;chr2;chr2;chr2;chr2;chr2;chr2;chr2;chr2;chr2;chr2;chr2;chr2;chr2;chr2;chr2;chr2;chr2;chr2;chr2;chr2;chr2;chr2;chr2;chr2;chr2;chr2;chr2;chr2;chr2;chr2;chr2;chr2;chr2;chr2;chr2;chr2;chr2;chr2;chr2;chr2;chr2;chr2;chr2;chr2;chr2;chr2;chr2;chr2;chr2;chr2;chr2	106709759;106709759;106709759;106709759;106713174;106713174;106713174;106713174;106715172;106715172;106715172;106715172;106717514;106717514;106717514;106717514;106721250;106721250;106721250;106721250;106729102;106729102;106729102;106729102;106739426;106739426;106739426;106739426;106742076;106742076;106742076;106742076;106746130;106746130;106746130;106746130;106754631;106761646;106761646;106761646…	106710613;106710613;106710613;106710613;106713277;106713277;106713277;106713277;106715229;106715229;106715229;106715229;106717574;106717574;106717574;106717574;106721293;106721293;106721293;106721293;106729221;106729221;106729221;106729221;106739547;106739547;106739547;106739547;106742135;106742135;106742135;106742135;106746234;106746234;106746234;106746234;106755337;106761826;106761826;106761826…	-;-;-;-;-;-;-;-;-;-;-;-;-;-;-;-;-;-;-;-;-;-;-;-;-;-;-;-;-;-;-;-;-;-;-;-;-;-;-;-;-;-;-;-;-;-;-;-;-;-;-;-;-;-	2806	UDP-glucuronate decarboxylase 1	-1.12475	-0.169601	0.243016	0.377542	-2.0657	-1.04663	5.14755e-13	9.10238e-12	-1.83659	-0.877032	1.83575e-05	0.000942591	1.37812	0.462705	0.00115247	0.00242297	-1.42462	-0.510574	0.000358843	0.00131185	-1.9633	-0.973279	1.41887e-06	3.39321e-05													4.93545	4.76279	5.04841	5.5899	5.46756	4.39417	4.80563
TEF	chr22;chr22;chr22;chr22;chr22;chr22;chr22;chr22	41763337;41777933;41783355;41783355;41790100;41790100;41791749;41791749	41763603;41778205;41783672;41783672;41790320;41790320;41795332;41795332	+;+;+;+;+;+;+;+	4663	TEF, PAR bZIP transcription factor	1.01058	0.0151767	0.895943	0.934587	1.66034	0.731481	1.28252e-09	1.36528e-08	1.64297	0.716304	1.85973e-05	0.000942591	-1.63082	-0.705602	1.62933e-09	8.0705e-09	1.11876	0.161898	0.199902	0.292009	1.8245	0.8675	4.71193e-07	1.40188e-05													4.22939	4.07777	3.55314	3.39034	3.22995	3.8477	3.30458
MSMO1	chr4;chr4;chr4;chr4;chr4;chr4;chr4;chr4;chr4;chr4;chr4	166248818;166248818;166254492;166258941;166258941;166259804;166259804;166261373;166261373;166262903;166262903	166248916;166248916;166254777;166259089;166259089;166259930;166259930;166261527;166261527;166264314;166264314	+;+;+;+;+;+;+;+;+;+;+	2228	methylsterol monooxygenase 1	-2.20519	-1.14091	3.81654e-09	8.74756e-08	-4.92113	-2.29899	5.01421e-31	6.90707e-29	-2.23161	-1.15808	1.86343e-05	0.000942591	-1.67011	-0.739946	0.000108995	0.000272487	-5.48355	-2.45511	9.77974e-35	3.45425e-32	-3.28334	-1.71516	2.36617e-10	2.71616e-08													6.2352	4.85093	5.38549	5.37463	7.6772	5.24843	5.41769
CAMP	chr3;chr3;chr3;chr3	48264837;48265844;48266093;48266783	48265202;48265951;48266164;48266981	+;+;+;+	745	cathelicidin antimicrobial peptide	2.68666	1.42581	0.085524	0.173276	-7.04594	-2.81679	1.10179e-08	9.72893e-08	-18.93	-4.2426	1.89426e-05	0.000952315	23.8072	4.57333	1.30132e-16	1.60051e-15	3.9923	1.99722	2.58498e-09	3.34663e-08	-5.96328	-2.57611	0.000289345	0.00241852													-4.25017	-3.00315	0.510063	-2.60663	-0.153587	-3.36039	1.75255
CKAP4	chr12;chr12	106631659;106641147	106634127;106641713	-;-	3036	cytoskeleton associated protein 4	-2.23868	-1.16265	3.59326e-15	3.3299e-13	-4.12169	-2.04324	4.03783e-43	1.23602e-40	-1.84113	-0.880592	1.95286e-05	0.000978204	2.03237	1.02316	4.3264e-13	3.47499e-12	1.37315	0.457484	0.00104545	0.00336317	-1.48008	-0.565677	0.0042069	0.0202058													5.48226	3.87968	6.3607	6.14416	6.0192	4.1378	6.36693
AKR7L	chr1;chr1;chr1;chr1;chr1;chr1;chr1;chr1;chr1;chr1;chr1;chr1	19592476;19592476;19595066;19595066;19595766;19596077;19596945;19596945;19597242;19597242;19600355;19600355	19593955;19593955;19595195;19595195;19595865;19596173;19597049;19597049;19597429;19597429;19600568;19600568	-;-;-;-;-;-;-;-;-;-;-;-	2314	aldo-keto reductase family 7 like (gene/pseudogene)	1.0255	0.0363339	0.903085	0.939081	4.10947	2.03895	1.16457e-08	1.01918e-07	4.00726	2.00262	1.98598e-05	0.000987615	-1.50627	-0.590981	0.0475832	0.0718221	1.88553	0.91497	0.0235078	0.0493102	2.84012	1.50595	0.00270986	0.0143185													0.678821	0.684397	-0.169243	0.0119421	-1.28475	0.728866	-0.347733
SUSD1	chr9;chr9;chr9;chr9;chr9;chr9;chr9;chr9;chr9;chr9;chr9;chr9;chr9;chr9;chr9;chr9;chr9;chr9;chr9;chr9;chr9;chr9;chr9;chr9;chr9;chr9;chr9;chr9;chr9;chr9;chr9;chr9;chr9;chr9;chr9;chr9;chr9;chr9;chr9;chr9;chr9;chr9;chr9;chr9;chr9;chr9;chr9;chr9;chr9;chr9;chr9	114803061;114803061;114803063;114804147;114804147;114804147;114804381;114814679;114814679;114820708;114820708;114820708;114825217;114825217;114825217;114840818;114840818;114840818;114842354;114842354;114842354;114860750;114860750;114860750;114864456;114864456;114864456;114873934;114873934;114873934;114875051;114875051;114875051;114886537;114886537;114886537;114904600;114904600;114904600;114905751…	114803772;114803772;114803772;114804240;114804240;114804240;114804445;114814718;114814718;114820966;114820966;114820966;114825313;114825313;114825313;114841004;114841004;114841004;114842445;114842445;114842445;114860942;114860942;114860942;114864565;114864565;114864565;114874120;114874120;114874120;114875148;114875148;114875148;114886716;114886716;114886716;114904779;114904779;114904779;114905903…	-;-;-;-;-;-;-;-;-;-;-;-;-;-;-;-;-;-;-;-;-;-;-;-;-;-;-;-;-;-;-;-;-;-;-;-;-;-;-;-;-;-;-;-;-;-;-;-;-;-;-	3082	sushi domain containing 1	1.10157	0.139561	0.185997	0.3095	-1.39918	-0.484583	1.72923e-06	9.95825e-06	-1.5413	-0.624144	1.98448e-05	0.000987615	2.34616	1.2303	6.13751e-34	4.52108e-32	1.53304	0.616393	5.12285e-10	7.57159e-09	-1.5304	-0.613905	1.35262e-05	0.000205429													4.96087	4.92319	5.96063	5.27235	5.41746	5.14622	6.07676
SIGLEC7	chr19;chr19;chr19;chr19;chr19;chr19;chr19;chr19;chr19;chr19;chr19;chr19;chr19;chr19;chr19;chr19;chr19;chr19	51645558;51645558;51645558;51645558;51647663;51648169;51648169;51649112;51649112;51650011;51650011;51650478;51650478;51650478;51656320;51656320;51656320;51656320	51646059;51646059;51646059;51646059;51647941;51648216;51648216;51649378;51649378;51650107;51650107;51650574;51650574;51650574;51656783;51656783;51656783;51656783	+;+;+;+;+;+;+;+;+;+;+;+;+;+;+;+;+;+	1754	sialic acid binding Ig like lectin 7	1.18853	0.24918	0.303866	0.444307	-2.20527	-1.14096	1.76947e-07	1.2398e-06	-2.62103	-1.39013	2.00906e-05	0.00099193	3.61429	1.85371	2.95955e-16	3.48741e-15	1.72457	0.786233	0.000169733	0.000674963	-2.09577	-1.06748	0.000484251	0.00363915													1.69279	2.67717	3.69606	2.47879	3.36046	2.74069	4.35205
PPP1R16B	chr20;chr20;chr20;chr20;chr20;chr20;chr20;chr20;chr20;chr20;chr20;chr20;chr20;chr20;chr20;chr20;chr20;chr20;chr20;chr20;chr20	37434348;37434348;37464468;37464468;37518238;37518238;37524208;37524208;37529224;37529224;37531311;37531311;37534612;37535622;37535622;37536449;37536449;37536671;37536671;37546800;37546800	37434435;37434435;37464818;37464818;37518308;37518308;37524353;37524353;37529327;37529327;37531435;37531435;37534737;37535697;37535697;37536578;37536578;37536836;37536836;37551667;37551667	+;+;+;+;+;+;+;+;+;+;+;+;+;+;+;+;+;+;+;+;+	6251	protein phosphatase 1 regulatory subunit 16B	-1.37596	-0.460434	0.000488426	0.00256015	-2.34281	-1.22824	1.89046e-23	1.17302e-21	-1.70268	-0.767806	2.0019e-05	0.00099193	1.42949	0.515499	3.00284e-05	8.20553e-05	-1.08023	-0.111333	0.348953	0.455753	-1.54417	-0.626832	0.000254967	0.00218963													3.92208	3.71407	4.57577	4.12988	5.02928	4.15545	4.99754
NLRP1	chr17;chr17;chr17;chr17;chr17;chr17;chr17;chr17;chr17;chr17;chr17;chr17;chr17;chr17;chr17;chr17;chr17;chr17;chr17;chr17;chr17;chr17;chr17;chr17;chr17;chr17;chr17;chr17;chr17;chr17;chr17;chr17;chr17;chr17;chr17;chr17;chr17;chr17;chr17;chr17;chr17;chr17;chr17;chr17;chr17;chr17;chr17;chr17;chr17;chr17;chr17;chr17;chr17;chr17;chr17;chr17;chr17;chr17;chr17;chr17;chr17;chr17;chr17;chr17;chr17;chr17;chr…	5404719;5417438;5417438;5417438;5417438;5418793;5418793;5418793;5418793;5421066;5421066;5421066;5421066;5421066;5424201;5424201;5424201;5424844;5424844;5424844;5424844;5424844;5433801;5433801;5433801;5433801;5433801;5436142;5436142;5436142;5436142;5436142;5436612;5436624;5436624;5436624;5436624;5437217;5437217;5437217;5437217;5437217;5440171;5440171;5440171;5442735;5442735;5442735;5442735;5442735…	5405192;5418393;5418393;5418393;5418393;5418837;5418837;5418837;5418837;5421207;5421207;5421207;5421207;5421207;5424332;5424332;5424332;5425106;5425106;5425106;5425106;5425106;5434024;5434024;5434024;5434024;5434024;5436304;5436304;5436304;5436304;5436304;5436704;5436704;5436704;5436704;5436704;5437308;5437308;5437308;5437308;5437308;5440260;5440260;5440260;5442905;5442905;5442905;5442905;5442905…	-;-;-;-;-;-;-;-;-;-;-;-;-;-;-;-;-;-;-;-;-;-;-;-;-;-;-;-;-;-;-;-;-;-;-;-;-;-;-;-;-;-;-;-;-;-;-;-;-;-;-;-;-;-;-;-;-;-;-;-;-;-;-;-;-;-;-;-;-;-;-;-;-;-;-;-;-;-;-;-	6099	NLR family pyrin domain containing 1	1.47073	0.556532	0.0326744	0.081229	-1.94505	-0.959809	7.7721e-05	0.000308799	-2.86065	-1.51634	2.04813e-05	0.00100761	7.75082	2.95435	6.00928e-30	2.97762e-28	1.9812	0.986378	3.24232e-05	0.000155946	-3.91218	-1.96797	1.02814e-08	6.05239e-07													1.38135	2.91384	4.96618	2.99153	3.55836	3.32488	4.87586
LAIR1	chr19;chr19;chr19;chr19;chr19;chr19;chr19;chr19;chr19;chr19;chr19;chr19;chr19;chr19;chr19;chr19;chr19;chr19;chr19;chr19;chr19;chr19;chr19;chr19;chr19;chr19;chr19;chr19;chr19;chr19;chr19;chr19;chr19;chr19;chr19;chr19;chr19;chr19;chr19;chr19;chr19;chr19;chr19;chr19;chr19;chr19;chr19;chr19;chr19;chr19;chr19;chr19;chr19;chr19;chr19;chr19;chr19;chr19;chr19;chr19;chr19;chr19;chr19;chr19;chr19;chr19;chr…	54865233;54865233;54865233;54865233;54865233;54865233;54865233;54865233;54867563;54867563;54867563;54867563;54867563;54867563;54867563;54867563;54867839;54867839;54867839;54867839;54867839;54867839;54867839;54867839;54867965;54867965;54867965;54867965;54867965;54867965;54867965;54867965;54868100;54868100;54868100;54868100;54868100;54868100;54868100;54868100;54868537;54868537;54868537;54868537;548…	54867023;54867023;54867023;54867023;54867023;54867023;54867023;54867023;54867615;54867615;54867615;54867615;54867615;54867615;54867615;54867615;54867876;54867876;54867876;54867876;54867876;54867876;54867876;54867876;54868007;54868007;54868007;54868007;54868007;54868007;54868007;54868007;54868228;54868228;54868228;54868228;54868228;54868228;54868228;54868228;54868575;54868575;54868575;54868575;548…	-;-;-;-;-;-;-;-;-;-;-;-;-;-;-;-;-;-;-;-;-;-;-;-;-;-;-;-;-;-;-;-;-;-;-;-;-;-;-;-;-;-;-;-;-;-;-;-;-;-;-;-;-;-;-;-;-;-;-;-;-;-;-;-;-;-;-;-;-;-;-;-;-;-;-;-;-	3448	leukocyte associated immunoglobulin like receptor 1	1.37201	0.456289	1.54377e-06	1.76917e-05	-1.0815	-0.113037	0.230093	0.322829	-1.48383	-0.569327	2.06362e-05	0.00100803	1.44984	0.535894	1.41478e-08	6.19254e-08	1.14965	0.201201	0.0325217	0.0647379	-1.26111	-0.334693	0.011979	0.0454941													7.30548	7.95824	7.74743	7.29268	7.62395	7.68112	7.86872
MVK	chr12;chr12;chr12;chr12;chr12;chr12;chr12;chr12;chr12;chr12;chr12;chr12;chr12;chr12;chr12;chr12;chr12;chr12;chr12;chr12;chr12;chr12;chr12;chr12;chr12;chr12;chr12;chr12;chr12;chr12;chr12;chr12	110011500;110011500;110011500;110012614;110012614;110012623;110013803;110013803;110013803;110017607;110017607;110017607;110019200;110019200;110023827;110023827;110023827;110024559;110024559;110024559;110028576;110028576;110028576;110029046;110029046;110029046;110032833;110032833;110032833;110034231;110034231;110034231	110011678;110011678;110011678;110012705;110012705;110012705;110013950;110013950;110013950;110017751;110017751;110017751;110019355;110019355;110023930;110023930;110023930;110024604;110024604;110024604;110028666;110028666;110028666;110029162;110029162;110029162;110032986;110032986;110032986;110035075;110035075;110035075	+;+;+;+;+;+;+;+;+;+;+;+;+;+;+;+;+;+;+;+;+;+;+;+;+;+;+;+;+;+;+;+	2077	mevalonate kinase	-1.69594	-0.762081	6.92013e-08	1.13617e-06	-3.03972	-1.60394	4.94124e-30	6.0235e-28	-1.79236	-0.841857	2.06233e-05	0.00100803	-1.17817	-0.236548	0.0852154	0.12129	-2.43723	-1.28524	3.33005e-20	2.43997e-18	-2.06865	-1.04869	7.62144e-08	3.13073e-06													5.38737	4.43797	4.72494	4.69971	5.92214	4.16942	4.76233
LSG1	chr3;chr3;chr3;chr3;chr3;chr3;chr3;chr3;chr3;chr3;chr3;chr3;chr3;chr3	194361517;194365302;194366893;194369410;194371610;194371844;194373458;194379686;194380802;194386286;194386932;194387181;194390738;194392793	194362976;194365475;194366972;194369533;194371753;194371945;194373871;194379862;194380862;194386372;194387018;194387301;194390864;194393206	-;-;-;-;-;-;-;-;-;-;-;-;-;-	3572	large 60S subunit nuclear export GTPase 1	-1.10574	-0.145011	0.114804	0.216404	1.32963	0.411024	9.57571e-06	4.68747e-05	1.47022	0.556035	2.08624e-05	0.00101245	-1.60098	-0.678958	1.4534e-13	1.22826e-12	-1.02677	-0.0381093	0.686025	0.766485	1.55925	0.640848	1.10047e-06	2.7713e-05													6.3756	5.96304	5.62543	5.95367	5.71329	5.96169	5.52521
FCAR	chr19;chr19;chr19;chr19;chr19;chr19;chr19;chr19;chr19;chr19;chr19;chr19;chr19;chr19;chr19;chr19;chr19;chr19;chr19;chr19;chr19;chr19;chr19;chr19;chr19;chr19;chr19;chr19;chr19;chr19;chr19;chr19	55385549;55385549;55385549;55385549;55385549;55385549;55385549;55385549;55386786;55386786;55386786;55396647;55396647;55396647;55396647;55396647;55396647;55396647;55399374;55399374;55399374;55399374;55399374;55399374;55401015;55401015;55401015;55401015;55401015;55401015;55401015;55401015	55385779;55385779;55385779;55385779;55385779;55385779;55385779;55385779;55386821;55386821;55386821;55396937;55396937;55396937;55396937;55396937;55396937;55396937;55399661;55399661;55399661;55399587;55399595;55399595;55402786;55402786;55402786;55402786;55402786;55402786;55402786;55402786	+;+;+;+;+;+;+;+;+;+;+;+;+;+;+;+;+;+;+;+;+;+;+;+;+;+;+;+;+;+;+;+	2618	Fc fragment of IgA receptor	2.73355	1.45078	6.59763e-09	1.42586e-07	1.03229	0.0458539	0.831384	0.877572	-2.64804	-1.40492	2.09472e-05	0.00101245	10.9009	3.44637	2.58131e-48	6.23815e-46	2.96186	1.5665	7.69845e-14	2.32557e-12	-3.68041	-1.87987	1.57867e-09	1.257e-07													0.291865	2.42487	3.76254	2.15755	1.95414	2.55104	3.79279
MRPL12	chr17;chr17;chr17;chr17;chr17	79670400;79671274;79671663;79673936;79674154	79670605;79671460;79671746;79674070;79674556	+;+;+;+;+	1015	mitochondrial ribosomal protein L12	-1.2034	-0.267111	0.00968133	0.0306435	1.28323	0.359784	0.000620067	0.00196852	1.54424	0.626894	2.09359e-05	0.00101245	-1.92806	-0.947154	8.01761e-20	1.43805e-18	-1.03498	-0.0496028	0.639913	0.726635	1.8629	0.897551	1.38025e-09	1.12503e-07													7.20022	6.78193	6.14715	6.74952	6.2208	6.24081	5.89828
FAN1	chr15;chr15;chr15;chr15;chr15;chr15;chr15;chr15;chr15;chr15;chr15;chr15;chr15;chr15;chr15;chr15;chr15;chr15;chr15;chr15;chr15;chr15;chr15;chr15;chr15;chr15;chr15	31196055;31196076;31196076;31196076;31196715;31196715;31196715;31196715;31200321;31200321;31200321;31200321;31202817;31202817;31202817;31202817;31206061;31210367;31212748;31214438;31217330;31217992;31220756;31221406;31222746;31229322;31233769	31196090;31196214;31196227;31196214;31198100;31198100;31198100;31198100;31200461;31200461;31200461;31200461;31203018;31203991;31203991;31203991;31206294;31210498;31212856;31214557;31217494;31218142;31220859;31221600;31222874;31229462;31235310	+;+;+;+;+;+;+;+;+;+;+;+;+;+;+;+;+;+;+;+;+;+;+;+;+;+;+	5897	FANCD2/FANCI-associated nuclease 1	1.15302	0.205416	0.0529973	0.119528	1.79849	0.846789	3.52124e-15	8.52461e-14	1.55981	0.641373	2.1449e-05	0.00103308	-1.46873	-0.554566	1.99772e-07	7.46978e-07	1.20132	0.264618	0.0160809	0.0355617	1.76441	0.819184	8.85805e-08	3.52723e-06													5.16143	5.35963	4.57808	5.04309	4.37214	5.25335	4.61192
GLIPR1	chr12;chr12;chr12;chr12;chr12;chr12	75874513;75875614;75884186;75889357;75892474;75892604	75874834;75875859;75884298;75889442;75892500;75895716	+;+;+;+;+;+	3907	GLI pathogenesis related 1	2.19109	1.13165	8.5895e-21	2.04001e-18	1.33619	0.41813	0.000377967	0.00126558	-1.6398	-0.71352	2.17694e-05	0.00104486	4.64934	2.21703	1.44305e-73	2.20867e-70	2.93503	1.55337	4.53088e-39	2.22903e-36	-1.58409	-0.663653	6.34878e-05	0.00071979													5.05649	6.44312	7.30593	5.70685	5.54782	6.30151	7.31534
GATA2-AS1	chr3;chr3;chr3	128208046;128208622;128220452	128208513;128208912;128222050	+;+;+	2358	GATA2 antisense RNA 1	-1.5465	-0.629004	6.71873e-09	1.44837e-07	-2.39087	-1.25754	2.13738e-35	3.92565e-33	-1.54599	-0.628533	2.25668e-05	0.00107192	1.15644	0.209696	0.0369711	0.0572929	-1.34554	-0.428184	1.24664e-05	6.74486e-05	-1.55604	-0.63788	5.52083e-06	0.000101535													4.43595	3.90186	4.89572	4.8358	5.31334	4.09088	4.86567
SLA	chr8;chr8;chr8;chr8;chr8;chr8;chr8;chr8;chr8;chr8;chr8;chr8;chr8;chr8;chr8;chr8;chr8;chr8;chr8;chr8;chr8;chr8;chr8;chr8;chr8;chr8;chr8;chr8;chr8;chr8;chr8;chr8;chr8;chr8;chr8;chr8;chr8;chr8	134048973;134048973;134048973;134048973;134048973;134052243;134052243;134052243;134052243;134052243;134057229;134057229;134057229;134057229;134060075;134060075;134060075;134060075;134060075;134062147;134062147;134062147;134062147;134062147;134063061;134063061;134063061;134063061;134063061;134072345;134072345;134072345;134072345;134087098;134114797;134114797;134114797;134114797	134050982;134050982;134050982;134050982;134050982;134052375;134052375;134052375;134052375;134052375;134057360;134057360;134057360;134057360;134060178;134060178;134060178;134060178;134060178;134062233;134062233;134062233;134062233;134062233;134063160;134063160;134063160;134063160;134063160;134072603;134072445;134072445;134072445;134087375;134115310;134115310;134115310;134115310	-;-;-;-;-;-;-;-;-;-;-;-;-;-;-;-;-;-;-;-;-;-;-;-;-;-;-;-;-;-;-;-;-;-;-;-;-;-	3617	Src-like-adaptor	1.0427	0.0603189	0.570078	0.694615	-1.4875	-0.572887	5.1708e-08	4.01963e-07	-1.55101	-0.633206	2.25378e-05	0.00107192	2.78085	1.47552	1.26806e-43	2.0311e-41	1.69746	0.76338	2.98972e-13	7.98128e-12	-1.63824	-0.712145	1.42689e-06	3.40647e-05													6.69691	6.92416	8.02386	7.00703	7.2138	6.96206	8.08677
KIAA0368	chr9;chr9;chr9;chr9;chr9;chr9;chr9;chr9;chr9;chr9;chr9;chr9;chr9;chr9;chr9;chr9;chr9;chr9;chr9;chr9;chr9;chr9;chr9;chr9;chr9;chr9;chr9;chr9;chr9;chr9;chr9;chr9;chr9;chr9;chr9;chr9;chr9;chr9;chr9;chr9;chr9;chr9;chr9;chr9;chr9;chr9;chr9;chr9;chr9;chr9;chr9	114122973;114125868;114128519;114128802;114131315;114132715;114133002;114133901;114134709;114135450;114135595;114136252;114137393;114138756;114140860;114145491;114146802;114147617;114148657;114151836;114152264;114154036;114155048;114155960;114156440;114159310;114170851;114172321;114173260;114174294;114176175;114176709;114178552;114180163;114182297;114184201;114184414;114185479;114187698;114188023…	114124449;114125939;114128607;114128907;114131453;114132907;114133045;114134109;114134900;114135516;114135686;114136318;114137482;114138821;114141010;114145612;114146849;114147722;114148736;114152003;114152381;114154104;114155162;114156014;114156585;114159433;114170952;114172493;114173422;114174428;114176266;114176931;114178632;114180286;114182400;114184323;114184480;114185528;114187776;114188108…	-;-;-;-;-;-;-;-;-;-;-;-;-;-;-;-;-;-;-;-;-;-;-;-;-;-;-;-;-;-;-;-;-;-;-;-;-;-;-;-;-;-;-;-;-;-;-;-;-;-;-	7391	KIAA0368	1.04434	0.0625904	0.366493	0.507994	1.39214	0.477303	5.00007e-12	7.7826e-11	1.33303	0.414713	2.24525e-05	0.00107192	-1.45745	-0.543442	4.44497e-15	4.57619e-14	1.01149	0.016483	0.813651	0.869392	1.47419	0.559925	1.27147e-08	7.1781e-07													6.97832	7.07575	6.4504	6.93918	6.64371	7.02438	6.58761
SPRY2	chr13;chr13	80910112;80914757	80911891;80915086	-;-	2110	sprouty RTK signaling antagonist 2	-1.48346	-0.568971	2.02707e-07	2.97685e-06	-2.33039	-1.22057	4.62544e-29	5.18012e-27	-1.57091	-0.651599	2.34546e-05	0.00111026	-1.30743	-0.386733	0.000264189	0.000622832	-1.38331	-0.468122	1.0187e-05	5.63105e-05	-1.05804	-0.0813897	0.587001	0.735486													5.15127	4.61622	4.76197	5.69728	5.27744	4.32411	4.93311
MARS2	chr2	198570028	198573114	+	3087	methionyl-tRNA synthetase 2, mitochondrial	1.05408	0.0759814	0.611823	0.727794	1.97632	0.982817	2.02128e-10	2.46617e-09	1.87493	0.906835	2.41635e-05	0.00113991	-2.0174	-1.0125	2.5984e-11	1.62621e-10	1.00279	0.00401639	0.979493	0.986466	2.02303	1.01652	3.06273e-06	6.27814e-05													5.74681	5.66537	4.75586	5.19437	4.8409	5.3206	4.34106
NCF2	chr1;chr1;chr1;chr1;chr1;chr1;chr1;chr1;chr1;chr1;chr1;chr1;chr1;chr1;chr1;chr1;chr1;chr1;chr1;chr1;chr1;chr1;chr1;chr1;chr1;chr1;chr1;chr1;chr1;chr1;chr1;chr1;chr1;chr1;chr1;chr1;chr1;chr1;chr1;chr1;chr1;chr1;chr1;chr1;chr1;chr1;chr1;chr1;chr1;chr1;chr1;chr1;chr1;chr1;chr1;chr1;chr1;chr1	183524697;183524697;183524697;183524697;183529231;183529231;183529231;183529231;183532330;183532330;183532330;183532330;183532569;183532569;183532569;183532569;183533140;183533140;183533140;183533140;183534839;183534839;183534839;183534839;183536055;183536055;183536055;183536055;183536339;183536339;183536339;183536339;183538277;183538277;183538277;183538277;183539915;183539915;183539915;183539915…	183525365;183525365;183525365;183525365;183529408;183529408;183529408;183529408;183532441;183532441;183532441;183532441;183532720;183532720;183532720;183532720;183533165;183533165;183533165;183533165;183534914;183534914;183534914;183534914;183536123;183536123;183536123;183536123;183536480;183536480;183536480;183536480;183538320;183538320;183538320;183538320;183539974;183539974;183539974;183539974…	-;-;-;-;-;-;-;-;-;-;-;-;-;-;-;-;-;-;-;-;-;-;-;-;-;-;-;-;-;-;-;-;-;-;-;-;-;-;-;-;-;-;-;-;-;-;-;-;-;-;-;-;-;-;-;-;-;-	2494	neutrophil cytosolic factor 2	1.51032	0.594855	0.00628726	0.0214056	-1.58467	-0.664182	0.0011405	0.00337712	-2.39336	-1.25904	2.45501e-05	0.00115419	8.6056	3.10528	3.49183e-44	5.86585e-42	2.61271	1.38555	1.3051e-11	2.6017e-10	-3.29375	-1.71973	3.76914e-09	2.58308e-07													3.24303	4.36001	6.05649	3.49715	5.60028	5.44205	7.18051
SRM	chr1;chr1;chr1;chr1;chr1;chr1;chr1;chr1	11114649;11115019;11115838;11116068;11116661;11118857;11119282;11119834	11114942;11115141;11115983;11116151;11116814;11118949;11119402;11120091	-;-;-;-;-;-;-;-	1273	spermidine synthase	-1.16924	-0.225567	0.0760038	0.15815	1.45218	0.53822	3.06224e-05	0.000134339	1.69794	0.763787	2.4845e-05	0.00116014	-2.45884	-1.29798	1.01692e-23	2.80162e-22	-1.27652	-0.352213	0.00669541	0.0168455	1.92621	0.945764	2.08645e-07	7.16729e-06													7.84833	7.46181	6.52949	7.37368	6.71559	6.82873	6.08995
B2M	chr15;chr15;chr15;chr15	45003685;45007621;45008527;45009805	45003811;45007899;45008554;45010357	+;+;+;+	987	beta-2-microglobulin	1.29517	0.373145	1.17965e-05	0.000102911	-1.09709	-0.133677	0.115076	0.182835	-1.42092	-0.506822	2.47821e-05	0.00116014	1.86188	0.896757	1.0449e-25	3.49357e-24	1.18731	0.2477	0.00350743	0.00963599	-1.56814	-0.649057	6.52549e-08	2.76581e-06													9.64191	10.1919	10.4417	9.95266	10.3734	10.3145	10.6803
MYADM	chr19;chr19;chr19;chr19;chr19;chr19;chr19;chr19;chr19;chr19;chr19;chr19;chr19;chr19;chr19;chr19;chr19;chr19;chr19;chr19;chr19;chr19;chr19;chr19;chr19;chr19;chr19;chr19;chr19;chr19;chr19;chr19;chr19;chr19	54368838;54369412;54369412;54371119;54371119;54371119;54371119;54371119;54371799;54372645;54372645;54372645;54372944;54372944;54373008;54373008;54373008;54373008;54373008;54373008;54373020;54373856;54376782;54376782;54376782;54376782;54376782;54376782;54376782;54376782;54376782;54376782;54376782;54376782	54368982;54369671;54369671;54371197;54371202;54371197;54371197;54371197;54371913;54372852;54373092;54373092;54373092;54373092;54373092;54373092;54373092;54373092;54373092;54373092;54373092;54374086;54379689;54379689;54379689;54379689;54379689;54379689;54379689;54379689;54379689;54379689;54379689;54379689	+;+;+;+;+;+;+;+;+;+;+;+;+;+;+;+;+;+;+;+;+;+;+;+;+;+;+;+;+;+;+;+;+;+	4191	myeloid associated differentiation marker	-1.32063	-0.40123	1.96538e-05	0.000160767	-1.93922	-0.955479	6.33548e-25	4.52182e-23	-1.4684	-0.554249	2.49647e-05	0.00116179	-1.24692	-0.318368	0.00060309	0.00133049	-1.9808	-0.986081	2.62082e-26	4.05638e-24	-1.58855	-0.667713	3.35593e-07	1.06483e-05													6.93999	6.69886	6.63584	7.99052	7.76053	7.00601	7.00183
ERGIC3	chr20;chr20;chr20;chr20;chr20;chr20;chr20;chr20;chr20;chr20;chr20;chr20;chr20;chr20;chr20;chr20;chr20;chr20;chr20;chr20;chr20;chr20;chr20;chr20;chr20;chr20;chr20	34129778;34129778;34130072;34130072;34130262;34130262;34130571;34130571;34135163;34135163;34136262;34136262;34136561;34136561;34142143;34142815;34142815;34143804;34143804;34143978;34143978;34144744;34144744;34144965;34144965;34145196;34145196	34129934;34129934;34130142;34130142;34130349;34130349;34130690;34130690;34135256;34135256;34136427;34136427;34136618;34136618;34142157;34142846;34142846;34143900;34143900;34144042;34144042;34144880;34144880;34145020;34145020;34145405;34145405	+;+;+;+;+;+;+;+;+;+;+;+;+;+;+;+;+;+;+;+;+;+;+;+;+;+;+	1366	ERGIC and golgi 3	1.26577	0.340018	4.42136e-05	0.000326215	-1.11168	-0.152747	0.0634251	0.110487	-1.40714	-0.492765	2.55497e-05	0.00118501	1.34351	0.426007	2.53541e-07	9.3734e-07	1.0024	0.00345851	0.966495	0.978284	-1.34029	-0.422548	0.000290278	0.00242338													7.20963	7.75774	7.58443	7.31197	7.71307	7.56476	7.81179
HIST1H2BK	chr6;chr6	27106072;27114188	27106460;27114637	-;-	839	histone cluster 1 H2B family member k	7.17169	2.84231	8.60192e-33	7.40572e-30	2.85862	1.51532	1.18357e-11	1.74745e-10	-2.50879	-1.32699	2.56737e-05	0.00118676	5.96287	2.57601	4.92555e-28	2.01081e-26	1.79039	0.840271	0.000139853	0.000568787	-3.3305	-1.73574	3.58927e-08	1.7049e-06													3.39423	6.83332	5.80669	4.21282	5.04683	6.84785	5.94501
ACVR1B	chr12;chr12;chr12;chr12;chr12;chr12;chr12;chr12;chr12;chr12;chr12;chr12;chr12;chr12;chr12;chr12;chr12;chr12;chr12;chr12;chr12;chr12;chr12;chr12;chr12;chr12;chr12;chr12	52345451;52345451;52347164;52369049;52369049;52369049;52370111;52370111;52370111;52374753;52374753;52374753;52376470;52377783;52377783;52377783;52378976;52378976;52378976;52380602;52380602;52380602;52385647;52385647;52385647;52387769;52387769;52387769	52345618;52345618;52347283;52369288;52369288;52369288;52370359;52370359;52370359;52374983;52374983;52374983;52376592;52377950;52377950;52377950;52379132;52379132;52379132;52380726;52380726;52380726;52385777;52385777;52385777;52390863;52390863;52390863	+;+;+;+;+;+;+;+;+;+;+;+;+;+;+;+;+;+;+;+;+;+;+;+;+;+;+;+	4807	activin A receptor type 1B	-1.20355	-0.267301	0.0117567	0.0357555	-1.84842	-0.88629	4.11154e-18	1.4485e-16	-1.5358	-0.61899	2.57874e-05	0.00118803	1.20463	0.268586	0.00823805	0.01479	-1.00293	-0.00422192	0.966185	0.978114	-1.20816	-0.272808	0.0552043	0.143317													4.8873	4.68818	5.24433	5.17765	5.48626	4.78956	5.50401
GTF3A	chr13;chr13;chr13;chr13;chr13;chr13;chr13;chr13;chr13	27998681;28001229;28004007;28004670;28006868;28008276;28008942;28009270;28009570	27999075;28001329;28004103;28004758;28006941;28008356;28009171;28009329;28009846	+;+;+;+;+;+;+;+;+	1404	general transcription factor IIIA	-1.17619	-0.234125	0.0235164	0.0623918	1.30429	0.383266	0.000234841	0.000825027	1.5341	0.61739	2.59213e-05	0.00119022	-2.05727	-1.04073	2.10465e-23	5.58604e-22	-1.09021	-0.124612	0.232979	0.330548	1.88703	0.916117	4.93194e-10	4.78433e-08													8.18365	7.81072	7.11995	7.64214	7.39604	7.41089	7.06945
TNPO2	chr19;chr19;chr19;chr19;chr19;chr19;chr19;chr19;chr19;chr19;chr19;chr19;chr19;chr19;chr19;chr19;chr19;chr19;chr19;chr19;chr19;chr19;chr19;chr19;chr19;chr19;chr19;chr19;chr19;chr19;chr19;chr19;chr19;chr19;chr19;chr19;chr19;chr19;chr19;chr19;chr19;chr19;chr19;chr19;chr19;chr19;chr19;chr19;chr19;chr19;chr19;chr19;chr19;chr19;chr19;chr19;chr19;chr19;chr19;chr19;chr19;chr19;chr19;chr19;chr19;chr19;chr…	12810008;12810008;12810008;12812140;12812140;12812140;12812412;12812412;12812412;12812566;12812566;12812566;12812886;12812886;12812886;12813637;12813637;12813637;12814242;12814242;12814242;12814528;12814528;12814528;12816054;12816054;12816054;12816306;12816306;12816306;12816496;12816496;12816496;12817010;12817010;12817010;12817384;12817384;12817384;12821435;12821435;12821435;12822110;12822110;128…	12812057;12812057;12812057;12812267;12812267;12812267;12812486;12812486;12812486;12812665;12812665;12812665;12812961;12812961;12812991;12813732;12813732;12813732;12814340;12814340;12814340;12814615;12814615;12814615;12816212;12816212;12816212;12816413;12816413;12816413;12816582;12816582;12816582;12817181;12817181;12817181;12817609;12817609;12817609;12821587;12821587;12821587;12822275;12822275;128…	-;-;-;-;-;-;-;-;-;-;-;-;-;-;-;-;-;-;-;-;-;-;-;-;-;-;-;-;-;-;-;-;-;-;-;-;-;-;-;-;-;-;-;-;-;-;-;-;-;-;-;-;-;-;-;-;-;-;-;-;-;-;-;-;-;-;-;-;-;-;-;-;-;-;-;-	5452	transportin 2	-1.09643	-0.132813	0.173629	0.293862	1.36666	0.450659	4.9139e-06	2.56981e-05	1.49845	0.583471	2.60786e-05	0.00119347	-1.59506	-0.673611	5.62825e-12	3.86679e-11	1.09233	0.127412	0.198896	0.290724	1.74234	0.801023	8.66479e-09	5.37646e-07													7.29821	6.94033	6.51208	6.808	6.39765	6.61258	6.31262
RAB20	chr13;chr13	111175413;111213695	111176544;111214084	-;-	1522	RAB20, member RAS oncogene family	-1.28231	-0.358745	0.00297126	0.0115947	-2.06975	-1.04946	5.32862e-21	2.4882e-19	-1.61408	-0.690711	2.61958e-05	0.00119486	1.88268	0.91279	3.00858e-16	3.53913e-15	1.0966	0.133031	0.215926	0.310867	-1.71684	-0.779759	4.74823e-07	1.4066e-05													4.0442	3.9345	4.83136	4.77847	5.16227	4.28295	5.32403
EMID1	chr22;chr22;chr22;chr22;chr22;chr22;chr22;chr22;chr22;chr22;chr22;chr22;chr22;chr22;chr22;chr22;chr22;chr22;chr22;chr22;chr22;chr22;chr22;chr22;chr22;chr22;chr22;chr22;chr22;chr22	29601901;29601901;29610915;29610915;29611516;29611516;29621122;29621128;29622479;29622479;29627009;29627009;29627582;29627582;29628245;29628245;29629368;29629368;29629603;29629603;29630126;29630126;29630294;29630294;29639434;29639434;29650192;29650192;29654806;29654806	29602128;29602128;29611028;29611028;29611619;29611619;29621205;29621205;29622540;29622540;29627129;29627129;29627671;29627671;29628391;29628391;29629457;29629457;29629655;29629655;29630188;29630188;29630338;29630338;29639478;29639478;29650276;29650276;29655586;29655586	+;+;+;+;+;+;+;+;+;+;+;+;+;+;+;+;+;+;+;+;+;+;+;+;+;+;+;+;+;+	2112	EMI domain containing 1	1.07495	0.104273	0.548722	0.676328	-1.86562	-0.899655	3.95843e-08	3.13556e-07	-2.00545	-1.00393	2.63844e-05	0.00119949	3.26359	1.70646	3.46059e-26	1.20989e-24	1.68216	0.750318	1.35346e-06	9.4687e-06	-1.94012	-0.956143	1.726e-05	0.000251861													2.54281	2.89185	4.1012	2.63844	3.28358	2.3694	4.18996
SERPINB2	chr18;chr18;chr18;chr18;chr18;chr18;chr18;chr18;chr18;chr18;chr18;chr18;chr18;chr18;chr18;chr18;chr18	61554939;61554939;61557072;61558670;61558670;61562498;61562498;61564325;61564325;61564961;61564961;61568974;61568974;61569638;61569638;61570135;61570135	61555004;61555004;61557329;61558846;61558846;61562617;61562617;61564453;61564453;61565078;61565078;61569116;61569116;61569802;61569802;61571124;61571124	+;+;+;+;+;+;+;+;+;+;+;+;+;+;+;+;+	2166	serpin family B member 2	1.46348	0.549404	0.301829	0.442779	-5.02947	-2.33041	4.77612e-08	3.73177e-07	-7.36053	-2.87981	2.74085e-05	0.00124087	6.35664	2.66827	3.21335e-09	1.53056e-08	1.68685	0.754334	0.0392582	0.0759098	-3.76835	-1.91393	0.000975353	0.00640395													-0.647499	-1.09913	0.912661	-2.60663	0.646387	-0.800813	1.37541
ARMCX3	chrX;chrX;chrX;chrX;chrX;chrX;chrX;chrX;chrX;chrX;chrX;chrX;chrX;chrX;chrX	100878120;100878120;100878351;100878776;100878776;100878804;100879148;100879148;100879148;100879470;100879470;100879470;100879824;100879824;100879824	100878266;100878266;100878420;100878883;100878883;100878883;100879208;100879208;100879208;100879540;100879540;100879540;100882831;100882831;100882831	+;+;+;+;+;+;+;+;+;+;+;+;+;+;+	3465	armadillo repeat containing, X-linked 3	1.13884	0.187571	0.0681297	0.144873	-1.32878	-0.410098	3.29828e-05	0.000144006	-1.51327	-0.597669	2.76549e-05	0.00124087	1.18062	0.239546	0.0171199	0.0285955	-1.29372	-0.371522	0.000177891	0.000703963	-1.52739	-0.611069	1.49211e-05	0.000221964													5.13074	5.25582	5.25447	5.37995	5.80898	5.34849	5.43675
ADAMDEC1	chr8;chr8;chr8;chr8;chr8;chr8;chr8;chr8;chr8;chr8;chr8;chr8;chr8;chr8;chr8;chr8;chr8;chr8;chr8;chr8;chr8;chr8;chr8;chr8;chr8;chr8;chr8;chr8;chr8;chr8;chr8;chr8;chr8;chr8;chr8;chr8;chr8;chr8;chr8;chr8;chr8;chr8	24241798;24241798;24241798;24247642;24249775;24249775;24250775;24250775;24250775;24251582;24251582;24251582;24253233;24253233;24253233;24254783;24254783;24254783;24255196;24255196;24255196;24255993;24255993;24255993;24256387;24256387;24256387;24256906;24256906;24256906;24257683;24257683;24257683;24259428;24259428;24259428;24261516;24261516;24261516;24262805;24262805;24262805	24242105;24242105;24242105;24247731;24249893;24249893;24250851;24250851;24250851;24251660;24251660;24251660;24253309;24253309;24253309;24254969;24254969;24254969;24255258;24255258;24255258;24256064;24256064;24256064;24256553;24256553;24256553;24256987;24256987;24256987;24257813;24257813;24257813;24259605;24259605;24259605;24261601;24261601;24261601;24263526;24263526;24263526	+;+;+;+;+;+;+;+;+;+;+;+;+;+;+;+;+;+;+;+;+;+;+;+;+;+;+;+;+;+;+;+;+;+;+;+;+;+;+;+;+;+	2438	ADAM like decysin 1	6.24596	2.64292	1.58715e-28	7.80821e-26	2.48253	1.31181	4.01059e-09	3.86876e-08	-2.51596	-1.33111	2.76177e-05	0.00124087	11.1357	3.47712	6.96538e-46	1.33261e-43	3.32694	1.7342	1.27562e-14	4.29625e-13	-3.34712	-1.74292	3.74982e-08	1.74506e-06													2.96236	6.0123	6.04318	3.61478	4.69515	6.30309	6.28516
PPRC1	chr10;chr10;chr10;chr10;chr10;chr10;chr10;chr10;chr10;chr10;chr10;chr10;chr10;chr10;chr10;chr10;chr10;chr10;chr10;chr10;chr10;chr10;chr10;chr10;chr10;chr10;chr10;chr10;chr10;chr10;chr10;chr10;chr10;chr10;chr10;chr10;chr10;chr10;chr10;chr10	103892751;103892751;103892751;103897607;103897607;103897607;103898376;103898376;103898477;103898636;103898636;103898636;103898857;103898857;103898857;103902802;103902802;103902802;103904007;103904007;103904007;103904777;103904777;103906429;103906429;103908129;103908129;103908129;103908385;103908385;103908391;103908574;103908574;103908574;103908935;103908935;103908935;103909683;103909683;103909683	103892978;103892978;103892978;103897795;103897795;103897795;103898522;103898522;103898522;103898737;103898737;103898737;103901761;103901761;103901761;103902855;103902855;103902855;103904064;103904064;103904064;103904847;103904847;103907149;103907149;103908278;103908278;103908278;103908451;103908451;103908451;103908695;103908695;103908695;103909086;103909086;103909086;103910090;103910090;103910090	+;+;+;+;+;+;+;+;+;+;+;+;+;+;+;+;+;+;+;+;+;+;+;+;+;+;+;+;+;+;+;+;+;+;+;+;+;+;+;+	5374	peroxisome proliferator-activated receptor gamma, coactivator-related 1	-1.06166	-0.0863208	0.46184	0.599034	1.53236	0.615755	2.62053e-07	1.7756e-06	1.62684	0.702076	2.75068e-05	0.00124087	-1.89176	-0.91973	7.51348e-15	7.45664e-14	1.05476	0.0769099	0.523157	0.623783	1.99535	0.99664	3.37413e-09	2.34741e-07													7.03328	6.69886	6.03395	6.47308	5.94417	6.30784	5.72306
PKM	chr15;chr15;chr15;chr15;chr15;chr15;chr15;chr15;chr15;chr15;chr15;chr15;chr15;chr15;chr15;chr15;chr15;chr15;chr15;chr15;chr15;chr15;chr15;chr15;chr15;chr15;chr15;chr15;chr15;chr15;chr15;chr15;chr15;chr15;chr15;chr15;chr15;chr15;chr15;chr15;chr15;chr15;chr15;chr15;chr15;chr15;chr15;chr15;chr15;chr15;chr15;chr15;chr15;chr15;chr15;chr15;chr15;chr15;chr15;chr15;chr15;chr15;chr15;chr15;chr15;chr15;chr…	72491370;72491370;72491370;72491370;72491370;72491370;72491370;72492815;72492815;72492815;72492815;72492815;72492815;72492815;72494795;72494795;72494795;72495363;72495363;72495363;72495363;72499069;72499069;72499069;72499069;72499069;72499069;72499069;72499468;72499468;72499468;72499468;72499468;72499468;72499468;72500962;72500962;72500962;72500962;72500962;72500962;72500962;72502014;72502014;725…	72492097;72492097;72492097;72492097;72492097;72492097;72492097;72492996;72492996;72492996;72492996;72492996;72492996;72492996;72494961;72494961;72494961;72495529;72495529;72495529;72495529;72499221;72499221;72499221;72499221;72499221;72499221;72499221;72499618;72499618;72499618;72499618;72499618;72499618;72499618;72501232;72501232;72501232;72501232;72501232;72501232;72501232;72502200;72502200;725…	-;-;-;-;-;-;-;-;-;-;-;-;-;-;-;-;-;-;-;-;-;-;-;-;-;-;-;-;-;-;-;-;-;-;-;-;-;-;-;-;-;-;-;-;-;-;-;-;-;-;-;-;-;-;-;-;-;-;-;-;-;-;-;-;-;-;-;-;-;-;-;-;-;-;-;-;-	3181	pyruvate kinase, muscle	-1.31142	-0.391135	1.02857e-08	2.1306e-07	-1.73447	-0.794498	3.39844e-31	4.82613e-29	-1.32259	-0.403362	2.82748e-05	0.00126456	1.32206	0.402784	3.34141e-09	1.58607e-08	-1.15334	-0.205813	0.00246151	0.00711741	-1.52478	-0.608597	2.52321e-10	2.84652e-08													10.3599	9.90856	10.6557	10.6437	11.1501	10.3015	10.9395
SDCBP	chr8;chr8;chr8;chr8;chr8;chr8;chr8;chr8;chr8;chr8;chr8;chr8;chr8;chr8;chr8;chr8;chr8;chr8;chr8;chr8;chr8;chr8;chr8;chr8;chr8;chr8;chr8;chr8;chr8;chr8;chr8;chr8;chr8;chr8;chr8;chr8;chr8;chr8;chr8;chr8;chr8;chr8;chr8;chr8;chr8	59465728;59465728;59465728;59465728;59465728;59477578;59477578;59477578;59477581;59477581;59483446;59483446;59483446;59483446;59483446;59484764;59484764;59484764;59484764;59484764;59488459;59488459;59488459;59488462;59488462;59490592;59490592;59490592;59490592;59490592;59492182;59492182;59492182;59492182;59492182;59493076;59493076;59493076;59493076;59493076;59494245;59494245;59494245;59494245;594…	59465862;59465862;59465862;59465862;59465862;59477625;59477643;59477643;59477643;59477643;59483524;59483524;59483524;59483524;59483524;59484873;59484873;59484873;59484873;59484873;59488620;59488620;59488620;59488620;59488620;59490767;59490767;59490767;59490767;59490767;59492353;59492353;59492353;59492353;59492353;59493167;59493167;59493167;59493167;59493167;59495419;59495419;59495419;59495419;594…	+;+;+;+;+;+;+;+;+;+;+;+;+;+;+;+;+;+;+;+;+;+;+;+;+;+;+;+;+;+;+;+;+;+;+;+;+;+;+;+;+;+;+;+;+	2167	syndecan binding protein	1.23696	0.306796	0.00538597	0.0188304	-1.26818	-0.342754	0.00169648	0.00481736	-1.56868	-0.64955	2.83765e-05	0.001265	2.06156	1.04374	3.68165e-21	7.69572e-20	1.00964	0.0138478	0.89885	0.931862	-2.04187	-1.02989	2.88236e-11	4.51187e-09													7.22504	7.86394	8.36692	8.12925	8.50001	8.38153	8.584
ADAMTS7	chr15;chr15;chr15;chr15;chr15;chr15;chr15;chr15;chr15;chr15;chr15;chr15;chr15;chr15;chr15;chr15;chr15;chr15;chr15;chr15;chr15;chr15;chr15;chr15	79051545;79054745;79056041;79056268;79056897;79057987;79059721;79060475;79063504;79063927;79065425;79066509;79066966;79068530;79069091;79069786;79080573;79082031;79083012;79083482;79088932;79090290;79092534;79103463	79051920;79054907;79056187;79056441;79057049;79059393;79059934;79060601;79063645;79064171;79065545;79066642;79067135;79068675;79069183;79069930;79080716;79082180;79083136;79083565;79089128;79090455;79092889;79103773	-;-;-;-;-;-;-;-;-;-;-;-;-;-;-;-;-;-;-;-;-;-;-;-	5490	ADAM metallopeptidase with thrombospondin type 1 motif 7	-17.1882	-4.10335	1.85009e-10	6.02481e-09	-1.82887	-0.87095	0.009443	0.0216327	9.39831	3.2324	2.85994e-05	0.00127083	1.78327	0.834529	0.0186671	0.0309099	1.74814	0.805824	0.00974992	0.0232002	-1.0201	-0.0287052	0.947211	0.972993													-0.745308	-6.54566	0.72536	0.731699	0.764253	0.341808	1.486
GLUL	chr1;chr1;chr1;chr1;chr1;chr1;chr1;chr1;chr1;chr1;chr1;chr1;chr1;chr1;chr1;chr1;chr1;chr1;chr1;chr1;chr1;chr1	182347228;182347228;182347228;182354492;182354492;182354492;182354895;182354895;182354895;182355391;182355391;182355391;182356266;182356266;182356266;182357707;182357707;182357707;182359632;182360310;182360814;182360814	182353858;182353858;182353858;182354691;182354691;182354691;182355022;182355022;182355022;182355537;182355537;182355537;182356427;182356427;182356427;182357885;182357885;182357885;182359987;182360539;182361341;182361341	-;-;-;-;-;-;-;-;-;-;-;-;-;-;-;-;-;-;-;-;-;-	8561	glutamate-ammonia ligase	-1.37872	-0.463328	1.36774e-06	1.59261e-05	-2.03839	-1.02743	9.01972e-27	8.17412e-25	-1.47847	-0.564101	2.91535e-05	0.00128303	-1.14749	-0.198478	0.0376741	0.0582579	-1.78573	-0.836516	2.07905e-18	1.16894e-16	-1.55621	-0.638039	2.19428e-06	4.78815e-05													8.54295	8.16494	8.52563	8.50986	10.0877	9.30203	9.44991
SH2D3C	chr9;chr9;chr9;chr9;chr9;chr9;chr9;chr9;chr9;chr9;chr9;chr9;chr9;chr9;chr9;chr9;chr9;chr9;chr9;chr9;chr9;chr9;chr9;chr9;chr9;chr9;chr9;chr9;chr9;chr9;chr9;chr9;chr9;chr9;chr9;chr9;chr9;chr9;chr9;chr9;chr9;chr9;chr9;chr9;chr9;chr9;chr9;chr9;chr9;chr9;chr9;chr9;chr9;chr9;chr9;chr9;chr9;chr9;chr9;chr9;chr9;chr9;chr9;chr9;chr9;chr9;chr9;chr9;chr9;chr9;chr9;chr9;chr9;chr9;chr9;chr9;chr9	130500596;130500596;130500596;130500596;130500596;130500596;130500596;130501961;130501961;130501961;130501961;130501961;130501961;130501961;130502537;130502537;130502537;130502537;130502537;130502537;130502537;130504067;130504067;130504067;130504067;130504067;130504067;130504067;130505128;130505128;130505128;130505128;130505128;130505128;130505128;130506843;130506843;130506843;130506843;130506843…	130501200;130501200;130501200;130501200;130501200;130501200;130501200;130502167;130502167;130502167;130502167;130502167;130502167;130502167;130502648;130502648;130502648;130502648;130502648;130502648;130502648;130504238;130504238;130504238;130504238;130504238;130504238;130504238;130505243;130505243;130505243;130505243;130505243;130505243;130505243;130507378;130507378;130507378;130507378;130507378…	-;-;-;-;-;-;-;-;-;-;-;-;-;-;-;-;-;-;-;-;-;-;-;-;-;-;-;-;-;-;-;-;-;-;-;-;-;-;-;-;-;-;-;-;-;-;-;-;-;-;-;-;-;-;-;-;-;-;-;-;-;-;-;-;-;-;-;-;-;-;-;-;-;-;-;-;-	4255	SH2 domain containing 3C	-1.04958	-0.0698138	0.646783	0.755485	-1.94528	-0.959979	1.3125e-10	1.65414e-09	-1.85339	-0.890165	2.89987e-05	0.00128303	2.38259	1.25253	7.69968e-17	9.72164e-16	1.1836	0.243178	0.0982046	0.164251	-2.01301	-1.00935	1.41488e-06	3.38957e-05													4.90756	5.35562	6.29625	5.50833	5.89871	5.43629	6.57672
SREBF2	chr22;chr22;chr22;chr22;chr22;chr22;chr22;chr22;chr22;chr22;chr22;chr22;chr22;chr22;chr22;chr22;chr22;chr22;chr22;chr22;chr22;chr22;chr22;chr22;chr22;chr22;chr22;chr22;chr22;chr22;chr22;chr22;chr22;chr22;chr22;chr22;chr22;chr22;chr22;chr22;chr22	42229083;42229083;42262835;42262835;42264615;42264615;42266893;42266893;42269802;42269802;42271341;42271341;42271547;42271547;42273233;42273233;42273946;42273946;42274663;42276720;42276720;42280846;42280846;42289121;42289121;42290824;42290824;42293056;42293056;42294653;42294653;42295241;42296024;42296334;42296334;42298974;42298974;42300867;42300867;42301444;42301444	42229362;42229362;42263284;42263284;42264796;42264796;42267039;42267039;42270023;42270023;42271455;42271455;42271728;42271728;42273425;42273425;42274127;42274127;42274762;42276996;42276996;42281015;42281015;42289289;42289289;42290941;42290941;42293165;42293165;42294785;42294785;42295557;42296126;42296502;42296502;42299159;42299159;42300978;42300978;42303312;42303312	+;+;+;+;+;+;+;+;+;+;+;+;+;+;+;+;+;+;+;+;+;+;+;+;+;+;+;+;+;+;+;+;+;+;+;+;+;+;+;+;+	5786	sterol regulatory element binding transcription factor 2	-1.12946	-0.17563	0.0190926	0.0527055	-1.53367	-0.61699	1.33966e-16	4.00301e-15	-1.35788	-0.441361	2.91535e-05	0.00128303	1.01578	0.0225932	0.761683	0.805818	-1.41654	-0.502368	1.58971e-11	3.15084e-10	-1.43889	-0.524961	6.23019e-07	1.79542e-05													8.60101	8.49452	8.54745	8.44717	9.15727	8.68443	8.78362
CCL23	chr17;chr17;chr17;chr17;chr17;chr17;chr17;chr17	34340096;34340096;34340784;34340784;34341374;34341374;34344859;34344859	34340348;34340348;34340898;34340949;34341433;34341433;34345005;34345005	-;-;-;-;-;-;-;-	626	C-C motif chemokine ligand 23	1.29894	0.37733	0.00613245	0.0209562	-1.34471	-0.427296	0.00152024	0.00435733	-1.74669	-0.804625	2.96111e-05	0.0012949	2.05886	1.04184	4.19498e-15	4.32853e-14	1.59575	0.674236	2.60561e-07	2.16348e-06	-1.29021	-0.367607	0.0479087	0.129097													3.91809	4.3276	4.59186	4.13619	4.1627	3.65273	4.77055
XPO5	chr6;chr6;chr6;chr6;chr6;chr6;chr6;chr6;chr6;chr6;chr6;chr6;chr6;chr6;chr6;chr6;chr6;chr6;chr6;chr6;chr6;chr6;chr6;chr6;chr6;chr6;chr6;chr6;chr6;chr6;chr6;chr6	43490068;43492209;43492569;43492845;43493577;43494423;43495372;43495897;43496566;43498426;43499217;43501644;43514308;43515345;43515998;43517226;43517630;43519035;43521110;43523573;43526238;43527915;43528661;43529984;43533397;43534906;43536448;43538239;43538594;43540243;43541217;43543497	43491743;43492373;43492706;43492952;43493659;43494485;43495469;43495943;43496663;43498562;43499313;43501744;43514489;43515444;43516197;43517315;43517671;43519190;43521240;43523701;43526328;43528040;43528744;43530083;43533473;43535091;43536474;43538421;43538731;43540315;43541338;43543812	-;-;-;-;-;-;-;-;-;-;-;-;-;-;-;-;-;-;-;-;-;-;-;-;-;-;-;-;-;-;-;-	5364	exportin 5	-1.04836	-0.0681311	0.542927	0.671409	1.51185	0.596319	1.35112e-07	9.67849e-07	1.58496	0.66445	2.95445e-05	0.0012949	-1.97612	-0.982667	3.56768e-18	5.36516e-17	-1.0159	-0.0227529	0.840938	0.889619	1.94519	0.959914	1.86258e-09	1.44141e-07													7.9529	7.65701	6.98464	7.51354	7.09884	7.38382	6.80921
SPRED2	chr2;chr2;chr2;chr2;chr2;chr2;chr2;chr2;chr2;chr2;chr2;chr2	65537985;65537985;65543868;65543868;65559121;65559121;65561739;65561739;65571853;65571853;65593724;65659096	65541303;65541303;65544017;65544017;65559185;65559185;65561907;65561907;65572030;65572030;65593931;65659656	-;-;-;-;-;-;-;-;-;-;-;-	4650	sprouty related EVH1 domain containing 2	-1.23147	-0.30038	0.00266216	0.0105772	-1.84817	-0.886094	3.80819e-19	1.48186e-17	-1.50078	-0.585714	3.0616e-05	0.00133461	1.08586	0.118845	0.222088	0.282328	-1.14902	-0.200402	0.0397682	0.0768205	-1.24768	-0.319246	0.0204654	0.0687561													5.77685	5.26441	6.00335	6.07112	5.86062	5.12488	5.81598
CCDC66	chr3;chr3;chr3;chr3;chr3;chr3;chr3;chr3;chr3;chr3;chr3;chr3;chr3;chr3;chr3;chr3;chr3;chr3;chr3;chr3;chr3;chr3;chr3;chr3;chr3;chr3;chr3;chr3;chr3;chr3;chr3;chr3;chr3;chr3;chr3;chr3;chr3;chr3;chr3;chr3;chr3;chr3;chr3;chr3;chr3;chr3;chr3;chr3;chr3;chr3;chr3;chr3;chr3;chr3	56591184;56591184;56591184;56592874;56592874;56592874;56593597;56593597;56593597;56597712;56597712;56597712;56600622;56600622;56600622;56600978;56600978;56600978;56605209;56605209;56605209;56626998;56626998;56626998;56627519;56627519;56627519;56627972;56627972;56627972;56647617;56647617;56647617;56649156;56649156;56649156;56649950;56649950;56649950;56651140;56651140;56651140;56652200;56652200;566…	56591262;56591281;56591281;56592938;56592938;56592938;56593622;56593622;56593622;56598153;56598153;56598153;56600787;56600787;56600768;56601081;56601081;56601081;56605330;56605330;56605330;56627129;56627129;56627129;56627769;56627769;56627769;56628056;56628056;56628056;56647778;56647778;56647778;56649300;56649300;56649300;56650081;56650081;56650081;56651633;56651633;56651633;56652240;56652240;566…	+;+;+;+;+;+;+;+;+;+;+;+;+;+;+;+;+;+;+;+;+;+;+;+;+;+;+;+;+;+;+;+;+;+;+;+;+;+;+;+;+;+;+;+;+;+;+;+;+;+;+;+;+;+	3136	coiled-coil domain containing 66	-1.01877	-0.026826	0.854418	0.905633	1.80222	0.849778	2.03413e-08	1.70439e-07	1.83605	0.876604	3.09001e-05	0.00134274	-1.72207	-0.784146	9.9571e-08	3.89104e-07	1.05437	0.0763829	0.626484	0.715574	1.8157	0.860529	6.31889e-05	0.000717478													4.38774	4.04824	3.68753	4.0619	3.57996	3.96843	3.34916
ULBP2	chr6;chr6;chr6;chr6;chr6	150263074;150266445;150267508;150268456;150269859	150263293;150266708;150267789;150268587;150270368	+;+;+;+;+	1408	UL16 binding protein 2	-2.07952	-1.05625	2.31417e-07	3.33448e-06	-4.83378	-2.27315	4.74101e-28	4.87369e-26	-2.32446	-1.2169	3.10954e-05	0.00134698	-1.16062	-0.214901	0.248371	0.310944	-1.8889	-0.917548	1.28602e-06	9.04281e-06	-1.62749	-0.702648	0.00813774	0.0337034													2.65249	1.7788	2.63207	3.57817	3.13102	0.690643	2.62292
C16orf13	chr16;chr16;chr16;chr16;chr16;chr16;chr16;chr16;chr16;chr16;chr16;chr16;chr16;chr16;chr16;chr16;chr16;chr16;chr16;chr16;chr16;chr16;chr16;chr16;chr16;chr16;chr16;chr16;chr16;chr16;chr16;chr16;chr16;chr16;chr16;chr16;chr16;chr16;chr16;chr16;chr16;chr16;chr16;chr16;chr16;chr16;chr16	684427;684427;684427;684427;684427;684427;684427;684427;684427;684427;684719;684719;684719;684719;684719;684719;684719;684719;684719;684719;684889;684889;684889;684889;684889;684889;685281;685281;685281;685281;685281;685281;685612;685612;685612;685612;685612;686094;686094;686094;686094;686094;686094;686094;686094;686094;686094	684644;684644;684644;684644;684644;684644;684644;684644;684644;684644;684797;684797;684797;684797;684797;684797;684797;684797;684797;684797;684956;685063;685063;684956;684956;684956;685340;685340;685340;685340;685340;685340;685774;685774;685774;685774;685774;686366;686366;686366;686366;686366;686366;686366;686366;686366;686366	-;-;-;-;-;-;-;-;-;-;-;-;-;-;-;-;-;-;-;-;-;-;-;-;-;-;-;-;-;-;-;-;-;-;-;-;-;-;-;-;-;-;-;-;-;-;-	968	NA	-1.0314	-0.0446011	0.650241	0.757662	1.45565	0.541663	7.71106e-08	5.81071e-07	1.50135	0.586264	3.12632e-05	0.00135	-1.79328	-0.842601	1.90513e-17	2.63221e-16	-1.10087	-0.138641	0.181494	0.270314	1.62897	0.70396	9.07798e-07	2.38844e-05													5.88398	5.7625	4.8883	5.3244	4.9465	5.28577	4.82417
CCND3	chr6;chr6;chr6;chr6;chr6;chr6;chr6;chr6;chr6;chr6;chr6;chr6;chr6;chr6;chr6;chr6;chr6;chr6;chr6;chr6;chr6;chr6;chr6;chr6;chr6;chr6;chr6;chr6	41902671;41902671;41902671;41902671;41902671;41902671;41904297;41904297;41904297;41904297;41904297;41904297;41904973;41904973;41904973;41904973;41904973;41904973;41908108;41908108;41908108;41908690;41909190;41909190;41997747;42016239;42016239;42016239	41903845;41903845;41903845;41903845;41903845;41903845;41904433;41904433;41904433;41904433;41904433;41904433;41905132;41905132;41905132;41905132;41905132;41905132;41908323;41908323;41908323;41909586;41909586;41909586;41997928;42016632;42016632;42016632	-;-;-;-;-;-;-;-;-;-;-;-;-;-;-;-;-;-;-;-;-;-;-;-;-;-;-;-	3161	cyclin D3	-1.96844	-0.977049	3.03011e-27	1.4393e-24	-2.83548	-1.50359	2.35359e-61	2.16138e-58	-1.44047	-0.526545	3.14754e-05	0.00135492	1.26817	0.342749	0.000114713	0.000285953	-1.25793	-0.331054	0.00019659	0.000770859	-1.59527	-0.673803	8.31261e-08	3.37776e-06													8.81986	7.6964	9.13416	8.969	9.26045	7.6799	8.85844
GGH	chr8;chr8;chr8;chr8;chr8;chr8;chr8;chr8;chr8	63927639;63930052;63936466;63936639;63938717;63939740;63942726;63948215;63951219	63928012;63930189;63936556;63936745;63938855;63939824;63942776;63948329;63951610	-;-;-;-;-;-;-;-;-	1492	gamma-glutamyl hydrolase	-2.08732	-1.06165	1.81138e-14	1.43401e-12	-3.64446	-1.8657	4.68996e-41	1.31845e-38	-1.746	-0.80405	3.22328e-05	0.0013832	1.06373	0.0891354	0.504393	0.570023	-1.68352	-0.751479	2.07896e-08	2.22411e-07	-1.79081	-0.840614	8.71764e-06	0.000145558													5.71842	4.24325	5.93383	6.07687	6.45502	4.33034	5.7046
SH3BGRL3	chr1;chr1;chr1	26606213;26607256;26607549	26606694;26607423;26608013	+;+;+	1115	SH3 domain binding glutamate rich protein like 3	-1.17198	-0.22895	0.0229535	0.0612049	-1.76373	-0.818631	3.76042e-16	1.0593e-14	-1.50491	-0.589681	3.24037e-05	0.00138621	1.36509	0.449001	6.9869e-06	2.10033e-05	-1.19806	-0.2607	0.00895999	0.0215889	-1.63547	-0.709701	4.9729e-07	1.46371e-05													7.60058	7.59625	8.12029	8.11594	8.10694	7.49196	8.01105
RPN2	chr20;chr20;chr20;chr20;chr20;chr20;chr20;chr20;chr20;chr20;chr20;chr20;chr20;chr20;chr20;chr20;chr20;chr20;chr20;chr20;chr20;chr20;chr20;chr20;chr20;chr20;chr20;chr20;chr20;chr20;chr20;chr20;chr20;chr20	35807456;35807456;35812583;35812583;35826800;35827453;35827453;35832288;35832288;35833170;35833170;35835676;35835676;35838450;35838450;35842163;35842163;35852281;35852281;35854091;35854091;35856953;35856953;35858376;35858376;35860699;35860699;35862423;35862423;35864983;35864983;35866805;35869706;35869706	35807772;35807772;35812776;35812776;35826895;35827628;35827628;35832363;35832363;35833304;35833304;35835852;35835852;35838568;35838568;35842268;35842268;35852372;35852372;35854205;35854205;35857147;35857147;35858462;35858462;35860794;35860794;35862498;35862498;35865112;35865112;35866852;35870025;35870025	+;+;+;+;+;+;+;+;+;+;+;+;+;+;+;+;+;+;+;+;+;+;+;+;+;+;+;+;+;+;+;+;+;+	2555	ribophorin II	-1.15735	-0.210831	0.00329767	0.0125902	-1.54931	-0.631625	1.26243e-18	4.64974e-17	-1.33866	-0.420794	3.25406e-05	0.00138652	1.05242	0.0737102	0.300879	0.366455	-1.06861	-0.0957402	0.179347	0.26769	-1.12463	-0.16945	0.0927437	0.209057													8.66115	8.30208	8.6176	8.62257	8.82663	8.09301	8.64617
COMTD1	chr10;chr10;chr10;chr10;chr10;chr10;chr10	76993729;76994368;76994696;76994818;76995025;76995374;76995593	76993983;76994501;76994750;76994936;76995130;76995501;76995770	-;-;-;-;-;-;-	975	catechol-O-methyltransferase domain containing 1	-1.26584	-0.340097	0.103363	0.199838	1.94773	0.961793	3.82675e-05	0.000164268	2.46552	1.30189	3.26121e-05	0.00138652	-2.07098	-1.05032	6.03655e-07	2.10663e-06	1.22965	0.298246	0.231452	0.328856	2.54658	1.34856	3.61315e-05	0.000460881													2.54281	2.42487	1.6522	2.00041	0.837799	1.88517	1.6846
SESN3	chr11;chr11;chr11;chr11;chr11;chr11;chr11;chr11;chr11;chr11;chr11;chr11;chr11;chr11;chr11;chr11;chr11;chr11;chr11	94898677;94898677;94908662;94908662;94910883;94910883;94911874;94911874;94917584;94917584;94918420;94918420;94922943;94924568;94924568;94926621;94926621;94963947;94965321	94906505;94906505;94908806;94908806;94911073;94911073;94911992;94911992;94917758;94917758;94918656;94918656;94923125;94924765;94924765;94926686;94926686;94964246;94965705	-;-;-;-;-;-;-;-;-;-;-;-;-;-;-;-;-;-;-	9828	sestrin 3	1.27631	0.351983	0.00317081	0.0122176	-1.2583	-0.331482	0.00345516	0.00901608	-1.60599	-0.683465	3.27881e-05	0.00138971	2.03214	1.023	1.5352e-18	2.40584e-17	1.17884	0.237368	0.0350717	0.0690457	-1.72384	-0.785629	1.16171e-06	2.90956e-05													4.88934	5.10625	5.85414	4.77847	5.72666	5.39528	5.907
BMI1	chr10;chr10;chr10;chr10;chr10;chr10;chr10;chr10;chr10;chr10	22610139;22615360;22615819;22616524;22616671;22616879;22617063;22617529;22617977;22618142	22610625;22615490;22615915;22616579;22616721;22616987;22617108;22617627;22618057;22620414	+;+;+;+;+;+;+;+;+;+	3430	BMI1 proto-oncogene, polycomb ring finger	-1.00467	-0.00672742	0.961994	0.978694	1.78669	0.837291	1.1558e-08	1.01344e-07	1.79504	0.844018	3.36124e-05	0.00142028	-1.53334	-0.616682	1.1849e-05	3.44346e-05	1.01949	0.027849	0.856956	0.90125	1.56323	0.644531	0.00204819	0.011483													3.83592	3.89081	3.30809	3.48731	2.80404	3.38596	2.76129
PUS1	chr12;chr12;chr12;chr12;chr12;chr12;chr12;chr12;chr12;chr12;chr12;chr12;chr12;chr12;chr12;chr12;chr12;chr12	132413745;132413798;132413813;132414452;132414452;132414452;132416720;132416720;132416720;132423718;132423718;132423718;132425837;132425837;132425837;132428084;132428084;132428084	132413925;132413949;132414341;132414680;132414680;132414680;132416857;132416857;132416857;132423820;132423820;132423820;132426528;132426528;132426528;132428406;132428406;132428406	+;+;+;+;+;+;+;+;+;+;+;+;+;+;+;+;+;+	2082	pseudouridylate synthase 1	-1.17563	-0.233433	0.0811048	0.166203	1.4732	0.558955	4.20782e-05	0.000178842	1.73194	0.792388	3.37704e-05	0.00142259	-2.65329	-1.40778	7.31233e-25	2.26863e-23	-1.0764	-0.106213	0.441444	0.548322	2.46497	1.30157	1.67493e-11	2.84842e-09													6.80235	6.43363	5.27169	6.14573	5.72666	5.89076	5.11835
PQLC3	chr2;chr2;chr2;chr2;chr2;chr2;chr2;chr2;chr2;chr2;chr2;chr2;chr2;chr2;chr2;chr2;chr2;chr2;chr2;chr2;chr2;chr2;chr2;chr2;chr2;chr2;chr2;chr2;chr2;chr2;chr2	11295498;11295498;11295498;11295498;11295498;11300592;11300592;11300592;11300592;11300592;11300751;11300751;11300751;11300751;11300751;11304330;11304330;11304330;11304330;11312051;11312051;11312051;11312877;11315094;11315094;11315094;11317863;11317863;11317863;11317863;11317863	11295815;11295815;11295815;11295815;11295815;11300674;11300674;11300674;11300674;11300674;11300820;11300820;11300820;11300820;11300874;11304387;11304387;11304387;11304387;11312171;11312171;11312171;11312950;11315135;11315135;11315135;11318998;11318998;11318998;11318998;11318998	+;+;+;+;+;+;+;+;+;+;+;+;+;+;+;+;+;+;+;+;+;+;+;+;+;+;+;+;+;+;+	1956	PQ loop repeat containing 3	1.66146	0.732453	2.35262e-10	7.36531e-09	1.04872	0.0686252	0.536307	0.633642	-1.58428	-0.663827	3.39522e-05	0.00142589	1.44187	0.527936	3.37554e-06	1.06087e-05	1.04322	0.0610373	0.585092	0.680311	-1.38214	-0.466899	0.00338925	0.0170639													4.126	4.78085	4.66971	3.95531	4.48231	4.78049	4.7513
CD164	chr6;chr6;chr6;chr6;chr6;chr6;chr6;chr6;chr6;chr6;chr6;chr6;chr6;chr6;chr6;chr6;chr6;chr6;chr6;chr6;chr6;chr6;chr6;chr6;chr6;chr6;chr6;chr6;chr6	109687717;109687717;109687717;109687717;109687717;109690125;109691614;109691614;109691614;109691614;109697277;109697277;109697277;109697277;109699103;109699103;109699103;109699103;109699103;109700782;109700782;109700782;109700782;109700782;109703407;109703407;109703407;109703407;109703407	109689528;109689528;109690220;109690220;109690220;109690220;109691670;109691670;109691670;109691670;109697315;109697315;109697315;109697315;109699174;109699174;109699174;109699174;109699174;109700865;109700865;109700865;109700865;109700865;109703762;109703762;109703762;109703762;109703762	-;-;-;-;-;-;-;-;-;-;-;-;-;-;-;-;-;-;-;-;-;-;-;-;-;-;-;-;-	3112	CD164 molecule	1.02022	0.0288768	0.792854	0.864484	-1.53164	-0.615078	2.25372e-08	1.87244e-07	-1.56261	-0.643955	3.4222e-05	0.00143285	1.08066	0.111911	0.307513	0.373379	-1.44169	-0.527766	1.56618e-06	1.07924e-05	-1.55798	-0.639677	3.7576e-05	0.000476182													7.81145	7.69561	8.10156	8.2304	8.45288	7.73581	7.90712
DYNLT3	chrX;chrX;chrX;chrX;chrX	37698089;37700281;37701035;37705570;37706734	37699904;37700358;37701158;37705611;37706889	-;-;-;-;-	2216	dynein light chain Tctex-type 3	1.19437	0.256251	0.11147	0.211822	-1.57546	-0.65577	1.26896e-05	6.05682e-05	-1.88168	-0.912021	3.4533e-05	0.00143713	1.6912	0.758046	6.22562e-07	2.16779e-06	-1.03827	-0.0541885	0.712775	0.78819	-1.75593	-0.812234	0.000123744	0.00123341													2.73642	2.77655	3.42045	3.61929	3.41554	3.05841	3.61559
FOXO3	chr6;chr6;chr6;chr6;chr6;chr6;chr6	108881026;108882069;108882289;108984658;108984658;109001030;109001030	108881218;108883032;108883032;108986092;108986092;109005971;109005971	+;+;+;+;+;+;+	7534	forkhead box O3	1.05784	0.0811208	0.419278	0.561115	-1.41531	-0.501118	3.55768e-07	2.35046e-06	-1.49717	-0.582239	3.44362e-05	0.00143713	1.18524	0.245181	0.0135601	0.0231931	-1.28648	-0.363425	0.000220111	0.000851693	-1.52478	-0.608606	1.33589e-05	0.000203787													6.18298	6.42025	6.66763	6.36574	7.08993	6.83859	6.93334
ERCC2	chr19;chr19;chr19;chr19;chr19;chr19;chr19;chr19;chr19;chr19;chr19;chr19;chr19;chr19;chr19;chr19;chr19;chr19;chr19;chr19;chr19;chr19;chr19;chr19;chr19;chr19;chr19;chr19;chr19;chr19;chr19;chr19;chr19;chr19;chr19	45854649;45855467;45855764;45856004;45856341;45856500;45857988;45858923;45860528;45860732;45860888;45862023;45864782;45864782;45867001;45867001;45867244;45867244;45867493;45867493;45867682;45867682;45868096;45868096;45868300;45868300;45871888;45871888;45872188;45872188;45872328;45872328;45873391;45873391;45873794	45854979;45855610;45855907;45856074;45856413;45856592;45858109;45858986;45860629;45860801;45860957;45862170;45864900;45864900;45867169;45867169;45867377;45867377;45867589;45867589;45867805;45867805;45868212;45868212;45868416;45868416;45872001;45872001;45872250;45872250;45872405;45872405;45873845;45873490;45873845	-;-;-;-;-;-;-;-;-;-;-;-;-;-;-;-;-;-;-;-;-;-;-;-;-;-;-;-;-;-;-;-;-;-;-	3019	ERCC excision repair 2, TFIIH core complex helicase subunit	1.11497	0.157003	0.0345509	0.0850954	1.51292	0.597333	4.89548e-15	1.14686e-13	1.35691	0.44033	3.50749e-05	0.00145529	-1.34477	-0.427364	8.16242e-09	3.68043e-08	1.05463	0.076736	0.32779	0.433581	1.41824	0.5041	2.98374e-06	6.14364e-05													6.11405	6.22075	5.76067	5.57139	5.3562	5.92409	5.45556
SLC20A1	chr2;chr2;chr2;chr2;chr2;chr2;chr2;chr2;chr2;chr2;chr2	113403434;113404140;113404901;113405230;113410279;113414699;113416402;113416781;113417964;113418719;113420441	113403706;113404739;113405041;113405315;113410375;113414818;113416671;113417339;113418149;113418803;113421400	+;+;+;+;+;+;+;+;+;+;+	3377	solute carrier family 20 member 1	-2.02815	-1.02017	6.29385e-27	2.88993e-24	-2.96628	-1.56866	6.08417e-61	5.23809e-58	-1.46255	-0.54849	3.56625e-05	0.00146337	1.35515	0.438453	2.15125e-06	6.95457e-06	1.13577	0.183674	0.0463742	0.0873758	-1.19315	-0.254779	0.0509172	0.135011													7.6465	6.53999	8.0051	8.05563	8.01084	6.65476	8.26577
BIN2	chr12;chr12;chr12;chr12;chr12;chr12;chr12;chr12;chr12;chr12;chr12;chr12;chr12;chr12;chr12;chr12;chr12;chr12;chr12;chr12;chr12;chr12;chr12;chr12;chr12;chr12;chr12;chr12;chr12;chr12;chr12;chr12;chr12;chr12;chr12;chr12;chr12;chr12;chr12;chr12;chr12;chr12;chr12;chr12;chr12;chr12;chr12;chr12;chr12;chr12	51674822;51674822;51674822;51674822;51678500;51678500;51678500;51678500;51681892;51681892;51681892;51681892;51685375;51685375;51685375;51685375;51689580;51689580;51689580;51689580;51690873;51690873;51690873;51690873;51692987;51692987;51692987;51692987;51693391;51693391;51693391;51693391;51695804;51695804;51695804;51696470;51696470;51696470;51696871;51696871;51696871;51696871;51707607;51707607;517…	51675312;51675312;51675312;51675312;51678571;51678571;51678571;51678571;51681972;51681972;51681972;51681972;51686128;51686128;51686128;51686128;51689662;51689662;51689662;51689662;51690948;51690948;51690948;51690948;51693072;51693072;51693072;51693072;51693498;51693498;51693498;51693498;51695899;51695899;51696564;51696564;51696564;51696564;51696925;51696925;51696925;51696925;51707687;51707687;517…	-;-;-;-;-;-;-;-;-;-;-;-;-;-;-;-;-;-;-;-;-;-;-;-;-;-;-;-;-;-;-;-;-;-;-;-;-;-;-;-;-;-;-;-;-;-;-;-;-;-	2993	bridging integrator 2	1.04255	0.0601216	0.578854	0.700924	-1.48464	-0.570114	1.09312e-07	8.00519e-07	-1.54782	-0.630235	3.54689e-05	0.00146337	1.65052	0.722922	1.92559e-11	1.23143e-10	1.20002	0.263057	0.0137292	0.0311925	-1.37541	-0.459866	0.00237217	0.0129054													6.92218	7.36335	7.81922	7.14405	7.76937	7.48953	8.21197
HOXA9	chr7;chr7	27202057;27204497	27203460;27205149	-;-	2057	homeobox A9	-1.12101	-0.164798	0.297926	0.438876	1.70411	0.769018	1.84721e-06	1.05758e-05	1.91032	0.933816	3.56946e-05	0.00146337	-1.13498	-0.182666	0.234197	0.295698	1.5609	0.642376	8.63864e-05	0.000372798	1.77159	0.825042	0.000235991	0.00206006													3.79736	3.45377	3.11169	3.16202	2.42894	3.2611	3.08496
SLC7A2	chr8;chr8;chr8;chr8;chr8;chr8;chr8;chr8;chr8;chr8;chr8;chr8;chr8;chr8;chr8;chr8;chr8;chr8;chr8;chr8;chr8;chr8;chr8;chr8;chr8;chr8;chr8;chr8;chr8;chr8;chr8;chr8;chr8;chr8;chr8;chr8	17354597;17396286;17396286;17400827;17400827;17400827;17401960;17401960;17401960;17406187;17406187;17406187;17407810;17407810;17407810;17409273;17409273;17409273;17412069;17412069;17412455;17415804;17415804;17415804;17417837;17417837;17417837;17419453;17419453;17419453;17421112;17421112;17421112;17422459;17422459;17422459	17354746;17396431;17396431;17401224;17401224;17401224;17402115;17402115;17402115;17406352;17406352;17406352;17407943;17407943;17407943;17409495;17409495;17409495;17412208;17412208;17412591;17415906;17415906;17415906;17418042;17418042;17418042;17419619;17419619;17419619;17421220;17421220;17421220;17428077;17428077;17428077	+;+;+;+;+;+;+;+;+;+;+;+;+;+;+;+;+;+;+;+;+;+;+;+;+;+;+;+;+;+;+;+;+;+;+;+	7854	solute carrier family 7 member 2	-1.16558	-0.221045	0.176738	0.297807	1.67167	0.74129	7.68573e-06	3.83035e-05	1.94846	0.962335	3.55281e-05	0.00146337	-2.17881	-1.12354	1.14416e-11	7.51228e-11	-1.17766	-0.235923	0.156203	0.239424	1.85012	0.887616	0.000146336	0.00141062													7.14754	6.54705	5.80964	6.89708	5.86941	6.22835	5.34985
SNX10	chr7;chr7;chr7;chr7;chr7;chr7;chr7;chr7;chr7;chr7;chr7;chr7;chr7;chr7;chr7;chr7;chr7;chr7;chr7;chr7;chr7;chr7;chr7;chr7;chr7;chr7;chr7;chr7;chr7;chr7;chr7	26331515;26331515;26331515;26386040;26386040;26386040;26396627;26400504;26400595;26400595;26400595;26403945;26404155;26404155;26404155;26404155;26404667;26404667;26404667;26404667;26404667;26411441;26411441;26411441;26411441;26411441;26412111;26412111;26412111;26412111;26412111	26331706;26331706;26331753;26386086;26386086;26386086;26396747;26400681;26400681;26400681;26400681;26404122;26404255;26404255;26404255;26404255;26404765;26404765;26404765;26404765;26404765;26411653;26411653;26411653;26411653;26411653;26413949;26413949;26413949;26413949;26413949	+;+;+;+;+;+;+;+;+;+;+;+;+;+;+;+;+;+;+;+;+;+;+;+;+;+;+;+;+;+;+	3015	sorting nexin 10	1.23766	0.307613	0.000435357	0.00231994	-1.14484	-0.195148	0.0210316	0.0429902	-1.41692	-0.502761	3.5839e-05	0.00146493	1.58069	0.660557	8.28778e-15	8.18381e-14	1.24014	0.310506	0.000216576	0.000838957	-1.27461	-0.350052	0.00336329	0.0169766													5.41734	5.53662	6.07704	5.3244	5.90193	5.68013	6.20255
PCID2	chr13;chr13;chr13;chr13;chr13;chr13;chr13;chr13;chr13;chr13;chr13;chr13;chr13;chr13;chr13;chr13;chr13;chr13;chr13;chr13;chr13;chr13;chr13;chr13;chr13;chr13;chr13;chr13;chr13;chr13;chr13;chr13;chr13;chr13;chr13;chr13;chr13;chr13;chr13;chr13;chr13;chr13;chr13;chr13;chr13;chr13;chr13;chr13;chr13;chr13;chr13;chr13;chr13;chr13;chr13;chr13;chr13;chr13;chr13;chr13;chr13;chr13;chr13;chr13;chr13;chr13;chr…	113831853;113831853;113831853;113831853;113831853;113832488;113832488;113832488;113833280;113833280;113833280;113833280;113833280;113834231;113834231;113834231;113834231;113834231;113834472;113834472;113834472;113834472;113834472;113835444;113835444;113835444;113835444;113835444;113838660;113838660;113838660;113838660;113838660;113839799;113839799;113839799;113839799;113839799;113845186;113845186…	113832290;113832322;113832322;113832601;113832601;113832601;113832601;113832601;113833403;113833403;113833403;113833403;113833403;113834356;113834356;113834356;113834356;113834356;113834545;113834545;113834545;113834545;113834545;113835544;113835544;113835544;113835544;113835544;113838801;113838801;113838801;113838801;113838801;113839874;113839874;113839874;113839874;113839874;113845289;113845289…	-;-;-;-;-;-;-;-;-;-;-;-;-;-;-;-;-;-;-;-;-;-;-;-;-;-;-;-;-;-;-;-;-;-;-;-;-;-;-;-;-;-;-;-;-;-;-;-;-;-;-;-;-;-;-;-;-;-;-;-;-;-;-;-;-;-;-;-;-;-;-;-;-	2677	PCI domain containing 2	-1.09017	-0.124558	0.125868	0.231486	1.27788	0.353754	1.83969e-05	8.4557e-05	1.39311	0.478313	3.69515e-05	0.00150594	-1.927	-0.946354	1.03645e-30	5.51239e-29	-1.16029	-0.214484	0.0112888	0.0263557	1.66079	0.731871	5.16345e-10	4.93935e-08													6.28172	6.14607	5.29293	5.95367	5.66486	5.84581	5.37342
CNR2	chr1;chr1	24200460;24239736	24202152;24239817	-;-	1775	cannabinoid receptor 2	6.57883	2.71783	1.46125e-36	1.82988e-33	2.91237	1.54219	7.62916e-15	1.73705e-13	-2.25892	-1.17564	3.78662e-05	0.00153866	7.05346	2.81833	1.84715e-39	2.1382e-37	3.59155	1.84461	2.36648e-20	1.79658e-18	-1.9639	-0.973724	0.000597362	0.00429023													2.44642	5.45647	5.13722	1.64092	3.70806	5.56731	5.63129
METTL9	chr16;chr16;chr16;chr16;chr16;chr16;chr16;chr16;chr16;chr16;chr16;chr16;chr16;chr16;chr16;chr16;chr16;chr16;chr16;chr16	21608542;21608542;21610797;21610797;21623966;21623966;21623966;21623966;21629186;21629186;21629186;21629186;21636252;21636252;21636252;21636252;21666548;21666548;21666551;21666551	21608621;21608621;21611219;21611219;21624156;21624156;21624156;21624156;21629395;21629395;21629395;21629395;21636436;21636436;21636436;21636436;21668794;21668794;21668794;21668794	+;+;+;+;+;+;+;+;+;+;+;+;+;+;+;+;+;+;+;+	3336	methyltransferase like 9	1.10423	0.143035	0.169362	0.288697	-1.37357	-0.457927	8.29496e-06	4.10868e-05	-1.51673	-0.600962	3.95159e-05	0.00160097	2.03619	1.02587	3.75666e-23	9.70881e-22	1.29229	0.369933	0.000292829	0.00109612	-1.57564	-0.655937	5.91346e-06	0.000107749													6.60439	7.00451	7.57752	6.72199	7.25424	7.05808	7.73829
PSMG4	chr6;chr6;chr6;chr6;chr6;chr6;chr6;chr6;chr6	3259162;3259162;3259162;3263918;3263918;3263918;3264443;3267825;3267825	3259430;3259430;3259430;3263993;3263993;3264097;3264559;3268300;3268300	+;+;+;+;+;+;+;+;+	1042	proteasome assembly chaperone 4	-1.0506	-0.0712087	0.552648	0.679465	1.55746	0.639193	2.94319e-07	1.97893e-06	1.63626	0.710402	4.00163e-05	0.0016165	-1.47175	-0.557533	2.89239e-06	9.17612e-06	-1.04465	-0.0630255	0.630672	0.719045	1.40884	0.494507	0.00526104	0.0240288													4.26751	4.25191	3.82997	3.84407	3.5692	3.90307	3.42052
HMGB3	chrX;chrX;chrX;chrX;chrX;chrX;chrX;chrX;chrX;chrX;chrX;chrX;chrX;chrX;chrX;chrX;chrX;chrX;chrX;chrX	150148981;150151748;150151748;150151858;150154068;150154068;150154068;150154072;150154524;150154524;150154524;150154524;150155601;150155601;150155601;150155601;150156250;150156250;150156250;150156250	150149117;150151849;150151849;150152064;150154222;150154222;150154222;150154222;150154663;150154663;150154663;150154663;150155775;150155775;150155775;150155775;150159248;150159248;150159248;150159248	+;+;+;+;+;+;+;+;+;+;+;+;+;+;+;+;+;+;+;+	3915	high mobility group box 3	-2.03933	-1.0281	1.34362e-19	2.50113e-17	-3.20459	-1.68014	6.15615e-49	2.49415e-46	-1.57139	-0.652044	4.06108e-05	0.00163571	-1.67875	-0.747391	1.97409e-11	1.25894e-10	-1.90125	-0.926946	1.06185e-16	4.78004e-15	-1.13253	-0.179555	0.252348	0.424742													6.87204	5.41466	6.17563	6.695	7.12662	5.35614	6.18728
VCL	chr10;chr10;chr10;chr10;chr10;chr10;chr10;chr10;chr10;chr10;chr10;chr10;chr10;chr10;chr10;chr10;chr10;chr10;chr10;chr10;chr10;chr10;chr10;chr10;chr10;chr10;chr10;chr10;chr10;chr10;chr10;chr10;chr10;chr10;chr10;chr10;chr10;chr10;chr10;chr10;chr10;chr10;chr10	75757872;75757872;75802841;75802841;75830428;75830428;75830733;75830733;75832488;75832488;75834501;75834501;75842212;75842212;75843124;75843124;75848954;75848954;75849781;75849781;75854029;75854029;75855414;75855414;75856962;75856962;75860706;75860706;75863578;75863578;75864809;75864809;75866988;75866988;75868729;75868729;75871667;75873942;75873942;75874553;75874553;75877781;75877781	75758133;75758133;75802911;75802911;75830578;75830578;75830841;75830841;75832610;75832610;75834661;75834661;75842302;75842302;75843271;75843271;75849107;75849107;75849956;75849956;75854219;75854219;75855613;75855613;75857090;75857090;75860855;75860855;75863686;75863686;75865111;75865111;75867112;75867112;75868914;75868914;75871870;75874145;75874145;75874657;75874657;75879914;75879914	+;+;+;+;+;+;+;+;+;+;+;+;+;+;+;+;+;+;+;+;+;+;+;+;+;+;+;+;+;+;+;+;+;+;+;+;+;+;+;+;+;+;+	5486	vinculin	-1.11189	-0.153015	0.046198	0.107067	-1.50996	-0.594514	3.75289e-15	9.022e-14	-1.35801	-0.441499	4.09473e-05	0.00164446	1.41741	0.503257	2.40003e-11	1.51099e-10	1.06779	0.0946314	0.206642	0.300208	-1.32742	-0.408625	0.000119022	0.00119673													6.94441	6.85053	7.50867	7.05652	7.39261	6.87473	7.5782
FLAD1	chr1;chr1;chr1;chr1;chr1;chr1;chr1;chr1;chr1;chr1;chr1;chr1;chr1;chr1;chr1;chr1;chr1;chr1;chr1;chr1;chr1;chr1;chr1;chr1;chr1	154955770;154955770;154955770;154955770;154956318;154956318;154956318;154959942;154960581;154960581;154960581;154962036;154962036;154962036;154962635;154962635;154962635;154962815;154962815;154962815;154965189;154965189;154965189;154965378;154965378	154955873;154955873;154955873;154956542;154956542;154956542;154956542;154961488;154961325;154961325;154961325;154962183;154962183;154962183;154962733;154962733;154962733;154963004;154963004;154963004;154965262;154965587;154965262;154965587;154965587	+;+;+;+;+;+;+;+;+;+;+;+;+;+;+;+;+;+;+;+;+;+;+;+;+	3156	flavin adenine dinucleotide synthetase 1	1.01427	0.0204383	0.848958	0.902316	1.57027	0.65101	3.57023e-09	3.46337e-08	1.54818	0.630572	4.12103e-05	0.00165021	-1.20264	-0.266199	0.0125627	0.0216582	1.32731	0.408501	0.000241473	0.000925514	1.59627	0.674701	1.20064e-05	0.000186745													6.20688	6.08437	5.75965	5.78623	5.28568	5.68134	5.32217
ZNF697	chr1;chr1;chr1	120162000;120168498;120190314	120166739;120168760;120190390	-;-;-	5080	zinc finger protein 697	-1.17066	-0.227327	0.162382	0.280303	-2.23561	-1.16067	4.06067e-13	7.26439e-12	-1.90969	-0.933342	4.2244e-05	0.0016867	1.19732	0.259807	0.0944931	0.132902	-1.34828	-0.431115	0.00564058	0.0145177	-1.61431	-0.690922	0.00168575	0.00991934													3.53107	3.34465	3.81046	4.05192	3.93866	3.11723	3.59106
NDOR1	chr9;chr9;chr9;chr9;chr9;chr9;chr9;chr9;chr9;chr9;chr9;chr9;chr9;chr9;chr9;chr9;chr9;chr9;chr9;chr9;chr9;chr9;chr9;chr9;chr9;chr9;chr9;chr9;chr9;chr9;chr9;chr9;chr9;chr9;chr9;chr9;chr9;chr9;chr9;chr9;chr9;chr9;chr9;chr9;chr9;chr9;chr9;chr9;chr9;chr9;chr9;chr9;chr9;chr9;chr9	140100119;140100119;140100119;140100119;140100684;140100684;140100684;140100684;140106954;140106954;140106954;140106954;140108232;140108232;140108232;140108232;140108419;140108419;140108419;140108656;140108656;140108656;140108656;140109022;140109022;140109022;140109022;140109250;140109250;140109250;140109250;140109547;140109547;140109547;140109547;140109859;140109859;140109859;140109880;140110111…	140100364;140100364;140100364;140100364;140100761;140100761;140100761;140100761;140107051;140107051;140107051;140107051;140108330;140108330;140108330;140108330;140108520;140108520;140108520;140108865;140108865;140108865;140108865;140109143;140109143;140109143;140109143;140109470;140109470;140109470;140109470;140109654;140109654;140109654;140109654;140109973;140109973;140109973;140109973;140110257…	+;+;+;+;+;+;+;+;+;+;+;+;+;+;+;+;+;+;+;+;+;+;+;+;+;+;+;+;+;+;+;+;+;+;+;+;+;+;+;+;+;+;+;+;+;+;+;+;+;+;+;+;+;+;+	4877	NADPH dependent diflavin oxidoreductase 1	-1.13063	-0.177125	0.0660084	0.141674	1.30853	0.387948	8.80559e-05	0.000345281	1.47946	0.565073	4.27433e-05	0.0017017	1.03029	0.0430481	0.64847	0.704747	1.47317	0.558927	1.69086e-08	1.84561e-07	1.42987	0.515879	0.000162697	0.00153294													6.05807	5.80431	6.04318	6.00457	5.03711	5.24349	5.60396
BST1	chr4;chr4;chr4;chr4;chr4;chr4;chr4;chr4;chr4	15704573;15707138;15709134;15713430;15716908;15717330;15720530;15724498;15733363	15704955;15707264;15709269;15713512;15716984;15717422;15720616;15724557;15733796	+;+;+;+;+;+;+;+;+	1480	bone marrow stromal cell antigen 1	1.08166	0.113243	0.36409	0.505579	-1.51093	-0.595437	7.89644e-07	4.8473e-06	-1.63431	-0.70868	4.42435e-05	0.00175614	1.41558	0.501396	2.73557e-05	7.52144e-05	1.10219	0.140373	0.233319	0.330689	-1.28434	-0.361023	0.0313785	0.093863													4.00338	4.22578	4.58039	4.08492	4.45043	4.0982	4.48783
HIPK2	chr7;chr7;chr7;chr7;chr7;chr7;chr7;chr7;chr7;chr7;chr7;chr7;chr7;chr7;chr7;chr7;chr7;chr7;chr7;chr7;chr7;chr7;chr7;chr7;chr7;chr7;chr7;chr7;chr7;chr7	139246316;139246316;139259874;139259874;139268563;139268563;139281463;139281463;139285163;139285163;139288827;139288827;139297948;139297948;139299032;139299032;139305147;139305147;139311347;139311347;139313699;139313699;139315911;139315911;139316348;139316348;139415731;139415731;139477404;139477404	139258143;139258143;139260034;139260034;139268810;139268810;139281744;139281744;139285342;139285342;139288969;139288969;139298069;139298069;139299158;139299239;139305309;139305309;139311531;139311531;139313785;139313785;139316030;139316030;139316471;139316471;139416814;139416814;139477693;139477693	-;-;-;-;-;-;-;-;-;-;-;-;-;-;-;-;-;-;-;-;-;-;-;-;-;-;-;-;-;-	15225	homeodomain interacting protein kinase 2	-1.40984	-0.495536	0.00265842	0.0105746	-2.705	-1.43563	1.15367e-18	4.28306e-17	-1.91865	-0.940092	4.45337e-05	0.00175614	2.52689	1.33736	8.81241e-17	1.10556e-15	1.55851	0.640168	4.58805e-05	0.000213371	-1.62135	-0.697196	0.00176647	0.0102715													4.58927	4.43797	6.18627	5.36391	5.47909	4.66202	6.49725
LOC100129518	chr6;chr6	160181291;160183026	160182668;160183364	-;-	1717	uncharacterized LOC100129518	-1.12186	-0.165891	0.573085	0.696817	-3.45218	-1.78751	8.58727e-12	1.30114e-10	-3.0772	-1.62162	4.45459e-05	0.00175614	-1.1753	-0.233028	0.404395	0.473002	-2.75467	-1.46188	1.79009e-08	1.94465e-07	-2.34381	-1.22885	0.00133798	0.00822796													0.387266	0.87584	0.256903	-0.044029	1.72135	-0.0528695	0.689394
IER3	chr6;chr6;chr6_cox_hap2;chr6_cox_hap2;chr6_dbb_hap3;chr6_dbb_hap3;chr6_mann_hap4;chr6_mann_hap4;chr6_qbl_hap6;chr6_qbl_hap6;chr6_ssto_hap7;chr6_ssto_hap7	30710976;30712086;2223045;2224155;2004635;2005745;2059070;2060180;2003905;2005015;2043293;2044403	30711973;30712327;2224042;2224396;2005632;2005986;2060067;2060421;2004902;2005256;2044290;2044644	-;-;-;-;-;-;-;-;-;-;-;-	7440	immediate early response 3	-1.33283	-0.414489	0.123729	0.228528	-3.91165	-1.96778	6.75955e-13	1.16976e-11	-2.93486	-1.55329	4.46205e-05	0.00175614	6.79556	2.76459	6.46309e-24	1.82064e-22	1.90653	0.930949	0.000325759	0.00120304	-3.56436	-1.83364	6.016e-07	1.74097e-05													2.96236	2.93551	5.64648	5.42832	3.85257	2.86603	5.23577
SH3BGRL	chrX;chrX;chrX;chrX	80457303;80532483;80533830;80552694	80457744;80532668;80533910;80554046	+;+;+;+	2062	SH3 domain binding glutamate rich protein like	1.58183	0.661591	9.2857e-14	6.52605e-12	1.11218	0.153394	0.0804518	0.135232	-1.42227	-0.508197	4.5714e-05	0.00179405	1.61879	0.694914	3.76661e-15	3.8982e-14	-1.07551	-0.10502	0.232764	0.330412	-1.74102	-0.799934	1.3791e-10	1.759e-08													7.08489	7.86887	7.90058	7.51294	7.86675	7.77573	7.59411
RABEPK	chr9;chr9;chr9;chr9;chr9;chr9;chr9;chr9;chr9;chr9;chr9;chr9;chr9;chr9;chr9;chr9;chr9;chr9;chr9;chr9;chr9;chr9;chr9;chr9;chr9	127962821;127962821;127962862;127963059;127963059;127965287;127965287;127965287;127969843;127969843;127969843;127975649;127975649;127982818;127982818;127982818;127990189;127990189;127990189;127994875;127994875;127994875;127995967;127995967;127995967	127962856;127962856;127963185;127963185;127963185;127965345;127965345;127965345;127970000;127970000;127970000;127975801;127975801;127982979;127982979;127982979;127990338;127990338;127990338;127995024;127995024;127995024;127996438;127996438;127996438	+;+;+;+;+;+;+;+;+;+;+;+;+;+;+;+;+;+;+;+;+;+;+;+;+	1664	Rab9 effector protein with kelch motifs	-1.11709	-0.159744	0.239014	0.372952	1.5503	0.632551	5.60836e-06	2.90106e-05	1.73183	0.792295	4.58598e-05	0.00179466	-2.17978	-1.12418	3.16285e-16	3.71109e-15	-1.09444	-0.130189	0.362428	0.469568	1.99169	0.993996	5.19893e-07	1.52373e-05													5.17319	4.62291	3.9946	4.32754	4.31534	4.61433	4.18996
DPH1	chr17;chr17;chr17;chr17;chr17;chr17;chr17;chr17;chr17;chr17;chr17;chr17;chr17	1933431;1936799;1937073;1939264;1939823;1940129;1943049;1943512;1943799;1944397;1944775;1945062;1945899	1933524;1936951;1937136;1939385;1939980;1940250;1943117;1943668;1943899;1944475;1944915;1945169;1946725	+;+;+;+;+;+;+;+;+;+;+;+;+	2195	diphthamide biosynthesis 1	1.1645	0.219707	0.0292773	0.0743675	1.74539	0.803547	3.44563e-15	8.35626e-14	1.49883	0.58384	4.64574e-05	0.00181289	-1.50545	-0.590199	6.43791e-09	2.93942e-08	1.03147	0.0447075	0.676103	0.757735	1.55284	0.634906	1.70136e-05	0.000248702													4.641	4.77485	4.02876	4.13619	3.97171	4.80753	3.9554
RRS1	chr8	67341263	67342968	+	1706	ribosome biogenesis regulator homolog	1.03642	0.0516046	0.731887	0.820002	1.90441	0.929341	1.93918e-09	1.97868e-08	1.83749	0.877736	4.67305e-05	0.0018184	-2.42641	-1.27882	7.95545e-17	1.00262e-15	-1.03234	-0.0459246	0.767366	0.833168	2.35039	1.2329	1.42932e-08	7.86477e-07													7.03097	6.93092	5.75762	6.40481	5.68741	6.09752	5.33515
H6PD	chr1;chr1;chr1;chr1;chr1;chr1;chr1;chr1;chr1;chr1	9294863;9299903;9304984;9304984;9307025;9307025;9322118;9322118;9323568;9323568	9295125;9300077;9305620;9305620;9307142;9307142;9322387;9322387;9331394;9331394	+;+;+;+;+;+;+;+;+;+	9290	hexose-6-phosphate dehydrogenase/glucose 1-dehydrogenase	2.1417	1.09876	2.41975e-16	2.77767e-14	1.266	0.340275	0.00915526	0.0210669	-1.69171	-0.758484	4.70095e-05	0.0018241	1.98635	0.990117	9.32545e-14	8.0944e-13	1.61474	0.6913	1.20067e-07	1.08029e-06	-1.23014	-0.298817	0.106707	0.231296													5.29812	6.74713	6.34248	5.37196	5.87379	6.60617	6.7208
POLRMT	chr19;chr19;chr19;chr19;chr19;chr19;chr19;chr19;chr19;chr19;chr19;chr19;chr19;chr19;chr19;chr19;chr19;chr19;chr19;chr19;chr19	617223;617419;617570;617777;618488;618705;618997;619210;619586;619958;620365;621058;622149;622582;622821;623454;624719;625124;629540;632834;633425	617323;617480;617655;617849;618586;618760;619110;619296;619765;620080;620487;621846;622373;622752;622985;623603;624905;625254;630168;632938;633568	-;-;-;-;-;-;-;-;-;-;-;-;-;-;-;-;-;-;-;-;-	3800	RNA polymerase mitochondrial	1.01395	0.0199818	0.859055	0.90896	1.59516	0.673704	4.68379e-09	4.44041e-08	1.57322	0.653722	4.78006e-05	0.00184959	-1.5955	-0.674012	2.36662e-09	1.14911e-08	1.07708	0.107126	0.358306	0.465541	1.71849	0.781137	1.46933e-06	3.48364e-05													6.01578	5.90932	5.27026	5.57488	5.06226	5.63429	5.10974
MSRB1	chr16;chr16;chr16;chr16	1988234;1990779;1991258;1993103	1989144;1990893;1991406;1993294	-;-;-;-	1367	methionine sulfoxide reductase B1	1.10804	0.148008	0.235306	0.368963	-1.47287	-0.558626	4.14588e-06	2.1881e-05	-1.63199	-0.706634	4.85657e-05	0.00187393	1.90588	0.930459	2.33634e-14	2.17895e-13	1.27183	0.346903	0.0038309	0.0104002	-1.49854	-0.583556	0.000622569	0.00444577													4.99156	5.48246	5.85509	4.81629	5.72666	5.16551	5.95225
IFRD2	chr3;chr3;chr3;chr3;chr3;chr3;chr3;chr3;chr3;chr3;chr3;chr3	50325163;50325840;50326014;50326231;50326686;50326878;50327143;50327360;50327601;50327819;50327991;50329648	50325702;50325935;50326142;50326368;50326791;50327059;50327193;50327517;50327725;50327903;50328110;50330026	-;-;-;-;-;-;-;-;-;-;-;-	2109	interferon related developmental regulator 2	-1.16831	-0.224426	0.0961501	0.189453	1.47214	0.557911	5.00789e-05	0.000208221	1.71991	0.782337	4.87938e-05	0.00187747	-2.35439	-1.23535	1.79214e-19	3.10916e-18	-1.17474	-0.232338	0.0937959	0.157893	2.00418	1.00301	2.32261e-07	7.7877e-06													7.11829	6.57492	5.84937	6.5753	5.94208	6.01002	5.47413
ABCF2	chr7;chr7;chr7;chr7;chr7;chr7;chr7;chr7;chr7;chr7;chr7;chr7;chr7;chr7;chr7;chr7;chr7;chr7;chr7;chr7;chr7;chr7;chr7;chr7;chr7;chr7;chr7;chr7;chr7;chr7;chr7	150904923;150908570;150911144;150911965;150911965;150912690;150912690;150913053;150913053;150915167;150915167;150915647;150915647;150915840;150915840;150916150;150916150;150918664;150918664;150919607;150919607;150920764;150920764;150921018;150921018;150921862;150921862;150923391;150923391;150924249;150924249	150905193;150911277;150911277;150912168;150912168;150912818;150912818;150913115;150913115;150915277;150915277;150915736;150915736;150915959;150915959;150916245;150916245;150918766;150918766;150919702;150919702;150920935;150920935;150921200;150921200;150922074;150922074;150923586;150923586;150924460;150924460	-;-;-;-;-;-;-;-;-;-;-;-;-;-;-;-;-;-;-;-;-;-;-;-;-;-;-;-;-;-;-	4967	ATP binding cassette subfamily F member 2	-1.1172	-0.15989	0.234414	0.3679	1.5348	0.618047	6.07236e-06	3.11533e-05	1.71468	0.777937	4.90757e-05	0.00188306	-2.07628	-1.054	8.65299e-15	8.50785e-14	1.00402	0.0057884	0.966287	0.978146	2.08463	1.05979	3.68651e-08	1.72141e-06													7.34203	6.90095	6.29414	6.92695	6.23788	6.45903	5.95586
TRAPPC6B	chr14;chr14;chr14;chr14;chr14;chr14;chr14;chr14;chr14;chr14;chr14	39617015;39617015;39620950;39620950;39623415;39627489;39627489;39628687;39628687;39639219;39639219	39619585;39619585;39621043;39621043;39623498;39627606;39627606;39628754;39628754;39639634;39639634	-;-;-;-;-;-;-;-;-;-;-	3351	trafficking protein particle complex 6B	1.10116	0.13903	0.169407	0.288703	-1.34432	-0.426877	8.61747e-06	4.25011e-05	-1.48032	-0.565908	4.93657e-05	0.00188892	1.22339	0.290888	0.00291139	0.0057137	-1.33359	-0.415319	1.74157e-05	9.06999e-05	-1.63151	-0.706207	2.78328e-07	9.10682e-06													4.4853	4.73834	4.92323	4.97255	5.137	4.90673	4.85025
XPNPEP2	chrX;chrX;chrX;chrX;chrX;chrX;chrX;chrX;chrX;chrX;chrX;chrX;chrX;chrX;chrX;chrX;chrX;chrX;chrX;chrX;chrX	128872946;128876084;128877937;128879179;128880212;128880571;128881583;128884444;128885721;128886126;128887135;128888448;128889270;128890460;128893156;128894488;128895148;128895982;128896670;128901579;128902267	128873238;128876157;128878047;128879242;128880316;128880657;128881729;128884545;128885802;128886321;128887224;128888557;128889347;128890531;128893216;128894557;128895252;128896041;128896746;128901668;128903525	+;+;+;+;+;+;+;+;+;+;+;+;+;+;+;+;+;+;+;+;+	3333	X-prolyl aminopeptidase 2	1.19001	0.250975	0.777181	0.853706	-78.5889	-6.29625	4.22949e-09	4.06002e-08	-93.5216	-6.54723	5.0466e-05	0.00190639	7.07153	2.82202	3.62484e-06	1.13431e-05	1.17809	0.236446	0.606338	0.698353	-6.00255	-2.58558	0.000989101	0.00647262													-6.54566	-6.54566	-0.979069	-3.51551	-2.40839	-6.54566	-1.42498
EMC10	chr19;chr19;chr19;chr19;chr19;chr19;chr19;chr19;chr19;chr19;chr19;chr19;chr19;chr19;chr19	50979734;50979734;50981186;50981186;50982214;50982214;50983368;50983368;50983838;50983838;50984141;50984141;50985118;50985406;50985406	50979915;50979915;50981258;50981258;50982323;50982323;50983472;50983472;50984019;50984019;50984234;50984234;50985204;50986783;50986783	+;+;+;+;+;+;+;+;+;+;+;+;+;+;+	2211	ER membrane protein complex subunit 10	1.15739	0.21088	0.00565978	0.0195987	-1.16745	-0.223364	0.00300876	0.00799647	-1.3512	-0.434244	5.0479e-05	0.00190639	1.43922	0.525289	2.05528e-12	1.49165e-11	1.05952	0.0834072	0.266802	0.368182	-1.35838	-0.441882	2.99862e-05	0.000397555													6.33952	6.68453	6.88698	6.48487	6.43071	6.25561	6.67045
CASP7	chr10;chr10;chr10;chr10;chr10;chr10;chr10;chr10;chr10;chr10;chr10;chr10;chr10;chr10;chr10;chr10;chr10;chr10;chr10;chr10;chr10;chr10;chr10;chr10;chr10;chr10;chr10;chr10;chr10;chr10;chr10;chr10;chr10;chr10;chr10;chr10;chr10;chr10;chr10;chr10;chr10;chr10;chr10;chr10;chr10;chr10;chr10;chr10;chr10;chr10;chr10	115438921;115438921;115439428;115439428;115439428;115439428;115451723;115451756;115457253;115457253;115457253;115457253;115457253;115457253;115469104;115480760;115480791;115480791;115480791;115480791;115480791;115480791;115481410;115481410;115481410;115481410;115481410;115481410;115481410;115485121;115485121;115485121;115485121;115485121;115485121;115485121;115485576;115486064;115486064;115486064…	115439108;115439108;115439737;115439737;115439737;115439737;115451829;115451829;115457362;115457362;115457362;115457362;115457362;115457362;115469205;115480927;115480927;115480927;115480927;115480927;115480927;115480927;115481538;115481538;115481538;115481538;115481538;115481538;115481538;115485296;115485296;115485188;115485296;115485296;115485296;115485296;115485649;115486193;115486193;115486193…	+;+;+;+;+;+;+;+;+;+;+;+;+;+;+;+;+;+;+;+;+;+;+;+;+;+;+;+;+;+;+;+;+;+;+;+;+;+;+;+;+;+;+;+;+;+;+;+;+;+;+	3093	caspase 7	-1.59211	-0.67094	7.27337e-11	2.65758e-09	-2.37331	-1.2469	8.18208e-37	1.7077e-34	-1.49067	-0.575959	5.02076e-05	0.00190639	1.13183	0.178655	0.0639657	0.0937769	-1.42884	-0.514841	7.73239e-08	7.23598e-07	-1.6172	-0.693496	3.36263e-07	1.06483e-05													5.00478	4.39951	5.21644	5.45128	5.60028	4.55705	5.25152
NOP2	chr12;chr12;chr12;chr12;chr12;chr12;chr12;chr12;chr12;chr12;chr12;chr12;chr12;chr12;chr12;chr12;chr12;chr12;chr12;chr12;chr12;chr12;chr12;chr12;chr12;chr12;chr12;chr12;chr12;chr12;chr12;chr12;chr12;chr12;chr12;chr12;chr12;chr12;chr12;chr12;chr12;chr12;chr12;chr12;chr12;chr12;chr12;chr12;chr12;chr12;chr12;chr12;chr12;chr12;chr12;chr12;chr12;chr12;chr12;chr12;chr12;chr12;chr12;chr12;chr12;chr12;chr…	6666036;6666036;6666036;6666036;6666036;6667182;6669264;6669264;6669264;6669264;6669264;6669613;6669613;6669613;6669613;6669613;6669864;6669864;6669864;6669864;6669864;6670097;6670097;6670097;6670097;6670097;6670830;6670830;6670830;6670830;6670830;6671050;6671050;6671050;6671050;6671050;6672247;6672247;6672247;6672247;6672247;6672481;6672481;6672481;6672481;6672481;6672778;6672778;6672778;6672778…	6666808;6666808;6666808;6666808;6666808;6667303;6669492;6669492;6669492;6669492;6669492;6669735;6669735;6669735;6669735;6669735;6669953;6669953;6669953;6669953;6669953;6670236;6670236;6670236;6670236;6670236;6670970;6670970;6670970;6670970;6670970;6671137;6671137;6671137;6671137;6671137;6672336;6672336;6672336;6672336;6672336;6672678;6672678;6672678;6672678;6672678;6672937;6672937;6672937;6672937…	-;-;-;-;-;-;-;-;-;-;-;-;-;-;-;-;-;-;-;-;-;-;-;-;-;-;-;-;-;-;-;-;-;-;-;-;-;-;-;-;-;-;-;-;-;-;-;-;-;-;-;-;-;-;-;-;-;-;-;-;-;-;-;-;-;-;-;-;-;-;-;-;-;-;-;-;-;-;-;-;-;-	2981	NOP2 nucleolar protein	1.13383	0.18121	0.212504	0.341529	2.03107	1.02224	6.69601e-12	1.026e-10	1.79133	0.841027	5.04492e-05	0.00190639	-1.75207	-0.809058	3.2919e-08	1.36502e-07	1.25968	0.333054	0.0249618	0.0519331	2.20704	1.14211	4.29134e-08	1.97044e-06													7.00958	7.09151	6.14948	6.55601	6.01722	6.49828	5.88193
TAPT1	chr4;chr4;chr4;chr4;chr4;chr4;chr4;chr4;chr4;chr4;chr4;chr4;chr4;chr4	16162128;16168256;16172276;16175827;16176293;16177742;16181200;16188158;16188404;16189843;16192984;16204085;16215391;16227882	16165160;16168416;16172352;16175895;16176352;16177851;16181280;16188227;16188501;16189978;16193146;16204203;16215521;16228161	-;-;-;-;-;-;-;-;-;-;-;-;-;-	4588	transmembrane anterior posterior transformation 1	1.30394	0.382874	1.03147e-05	9.13729e-05	-1.07071	-0.0985672	0.224153	0.315619	-1.39614	-0.481441	5.05141e-05	0.00190639	2.02671	1.01914	3.4435e-35	2.8748e-33	1.05195	0.0730687	0.368277	0.475536	-1.92662	-0.946068	2.68898e-16	1.68367e-13													4.58425	5.10147	5.56268	5.55264	5.17119	5.14091	5.30152
CD300LF	chr17;chr17;chr17;chr17;chr17;chr17;chr17;chr17;chr17;chr17;chr17;chr17;chr17;chr17;chr17;chr17;chr17;chr17;chr17;chr17;chr17;chr17;chr17;chr17;chr17;chr17;chr17;chr17;chr17;chr17;chr17;chr17;chr17;chr17;chr17;chr17;chr17;chr17;chr17;chr17;chr17;chr17;chr17;chr17;chr17;chr17;chr17;chr17;chr17;chr17;chr17;chr17;chr17;chr17;chr17;chr17	72690447;72690447;72690447;72690447;72690447;72690447;72690447;72690447;72691864;72691864;72691864;72691864;72691864;72691864;72691864;72691864;72692334;72692334;72692334;72692334;72692334;72694508;72694508;72694508;72694508;72694508;72694508;72694715;72699174;72699174;72699174;72699174;72699174;72699174;72699174;72699174;72700617;72700617;72700617;72700617;72700617;72700617;72700617;72700617;727…	72691390;72691390;72691390;72691390;72691390;72691390;72691390;72691390;72691998;72691998;72691998;72691998;72691998;72691998;72691998;72691998;72692356;72692356;72692356;72692356;72692356;72694620;72694620;72694620;72694620;72694620;72694620;72694760;72699237;72699237;72699282;72699282;72699237;72699237;72699237;72699237;72700955;72700955;72700955;72700955;72700955;72700955;72700955;72700955;727…	-;-;-;-;-;-;-;-;-;-;-;-;-;-;-;-;-;-;-;-;-;-;-;-;-;-;-;-;-;-;-;-;-;-;-;-;-;-;-;-;-;-;-;-;-;-;-;-;-;-;-;-;-;-;-;-	2060	CD300 molecule like family member f	1.17729	0.235471	0.106696	0.204755	-1.48974	-0.575058	2.68171e-05	0.000119048	-1.75385	-0.810529	5.11054e-05	0.00192343	4.06481	2.02319	1.50509e-45	2.84009e-43	2.31224	1.20929	5.54577e-19	3.38022e-17	-1.75795	-0.813894	2.62009e-05	0.000358409													4.06959	4.69454	6.16799	4.33853	5.58834	5.25171	6.59842
SH2D2A	chr1;chr1;chr1;chr1;chr1;chr1;chr1;chr1;chr1;chr1;chr1;chr1;chr1;chr1;chr1;chr1;chr1;chr1;chr1;chr1;chr1;chr1;chr1;chr1;chr1;chr1;chr1;chr1;chr1;chr1;chr1;chr1;chr1;chr1;chr1;chr1;chr1;chr1;chr1;chr1;chr1;chr1;chr1	156776035;156776035;156776035;156776035;156776849;156776967;156776967;156776967;156776967;156778995;156778995;156778995;156778995;156778995;156779453;156779453;156779453;156779453;156779453;156783640;156783640;156783640;156783640;156783640;156783997;156783997;156783997;156783997;156783997;156784829;156784829;156784829;156784829;156784829;156785798;156785798;156785798;156785798;156785798;156786467…	156776365;156776365;156776365;156776365;156777137;156777137;156777137;156777137;156777137;156779282;156779282;156779282;156779282;156779282;156779599;156779599;156779599;156779599;156779599;156783808;156783808;156783808;156783808;156783808;156784086;156784086;156784116;156784086;156784086;156785013;156785013;156785013;156785013;156785013;156785886;156785939;156785855;156785886;156785886;156786640…	-;-;-;-;-;-;-;-;-;-;-;-;-;-;-;-;-;-;-;-;-;-;-;-;-;-;-;-;-;-;-;-;-;-;-;-;-;-;-;-;-;-;-	1845	SH2 domain containing 2A	-1.14285	-0.192632	0.477247	0.61354	-3.32236	-1.73221	8.31568e-11	1.08577e-09	-2.90709	-1.53958	5.16822e-05	0.00193559	2.91012	1.54108	7.77774e-10	4.02171e-09	2.73013	1.44897	1.20344e-09	1.65278e-08	-1.06593	-0.0921067	0.786094	0.877901													1.01384	0.463605	2.99902	1.87019	1.90365	0.437237	3.35645
GBP2	chr1;chr1;chr1;chr1;chr1;chr1;chr1;chr1;chr1;chr1;chr1	89571816;89575360;89575847;89578155;89579699;89582675;89583260;89585862;89586826;89587460;89591546	89573974;89575553;89575949;89578367;89579979;89582917;89583456;89585971;89586953;89587666;89591842	-;-;-;-;-;-;-;-;-;-;-	4132	guanylate binding protein 2	-1.04214	-0.0595457	0.788847	0.861727	-2.47788	-1.3091	1.36209e-09	1.43997e-08	-2.37769	-1.24956	5.17093e-05	0.00193559	6.79257	2.76396	1.92866e-34	1.51813e-32	1.52178	0.605762	0.00395038	0.0106888	-4.46356	-2.15819	8.84232e-13	2.48578e-10													3.15766	3.82269	5.9852	5.17305	5.29713	4.76678	6.23952
ABCC1	chr16;chr16;chr16;chr16;chr16;chr16;chr16;chr16;chr16;chr16;chr16;chr16;chr16;chr16;chr16;chr16;chr16;chr16;chr16;chr16;chr16;chr16;chr16;chr16;chr16;chr16;chr16;chr16;chr16;chr16;chr16	16043434;16101673;16103633;16108348;16110353;16126966;16130329;16138307;16139693;16141999;16146581;16149949;16162013;16165499;16170183;16173209;16177223;16180681;16184262;16196484;16200595;16205232;16208623;16215832;16218646;16219667;16225646;16228207;16230335;16232221;16235030	16043656;16101849;16103758;16108485;16110478;16127027;16130460;16138537;16139870;16142160;16146673;16150152;16162159;16165586;16170258;16173335;16177399;16180848;16184445;16196574;16200730;16205439;16208933;16216031;16218772;16219768;16225792;16228365;16230501;16232415;16236930	+;+;+;+;+;+;+;+;+;+;+;+;+;+;+;+;+;+;+;+;+;+;+;+;+;+;+;+;+;+;+	6563	ATP binding cassette subfamily C member 1	1.05112	0.0719253	0.375355	0.516689	-1.30507	-0.384123	9.32326e-07	5.65264e-06	-1.37178	-0.456048	5.23095e-05	0.00195275	2.11632	1.08156	1.0805e-42	1.63559e-40	1.74994	0.807306	2.01481e-25	2.56982e-23	-1.20937	-0.274254	0.0125962	0.0472271													6.02415	6.26634	7.11519	6.11491	6.67289	6.44546	7.4768
MYL12A	chr18;chr18;chr18;chr18;chr18;chr18;chr18;chr18;chr18;chr18;chr18;chr18;chr18;chr18;chr18;chr18;chr18	3247480;3247528;3247528;3249359;3252211;3253231;3253231;3253231;3253231;3253887;3253887;3253887;3253887;3255744;3255744;3255744;3255744	3247585;3247907;3247907;3249441;3252323;3253426;3253426;3253426;3253426;3254048;3254048;3254048;3254048;3256235;3256235;3256235;3256235	+;+;+;+;+;+;+;+;+;+;+;+;+;+;+;+;+	1474	myosin light chain 12A	-1.02809	-0.0399609	0.626171	0.738928	-1.4217	-0.507621	5.18504e-10	5.93715e-09	-1.38286	-0.46766	5.29806e-05	0.00197245	1.25872	0.331957	4.62046e-05	0.000122046	-1.04741	-0.0668199	0.411532	0.519104	-1.31839	-0.398776	0.000532996	0.00392621													7.91413	7.96286	8.23522	8.2167	8.35372	7.82343	8.33112
OSCAR	chr19;chr19;chr19;chr19;chr19;chr19;chr19;chr19;chr19;chr19;chr19;chr19;chr19;chr19;chr19;chr19;chr19;chr19;chr19;chr19;chr19;chr19;chr19;chr19;chr19;chr19;chr19;chr19;chr19;chr19;chr19;chr19;chr19	54597933;54597933;54597933;54597933;54597933;54597933;54599137;54599137;54599137;54600149;54600149;54600149;54600149;54600149;54600149;54602881;54602881;54603039;54603039;54603039;54603039;54604047;54604047;54604047;54604047;54604047;54604047;54605962;54605962;54605962;54605962;54605962;54605962	54599418;54599418;54598622;54598622;54598622;54599418;54599418;54599418;54599418;54600451;54600451;54600451;54600451;54600451;54600451;54602892;54602892;54603071;54603071;54603071;54603071;54604242;54604242;54604242;54604242;54604242;54604242;54605994;54605994;54605994;54605994;54605994;54605994	-;-;-;-;-;-;-;-;-;-;-;-;-;-;-;-;-;-;-;-;-;-;-;-;-;-;-;-;-;-;-;-;-	2063	osteoclast associated, immunoglobulin-like receptor	-1.05389	-0.0757207	0.690248	0.788471	-2.16177	-1.11221	1.30891e-10	1.65112e-09	-2.05124	-1.03649	5.39002e-05	0.00200128	4.77156	2.25446	5.69378e-37	5.56254e-35	2.05708	1.04059	3.71687e-10	5.62019e-09	-2.31958	-1.21387	3.93176e-07	1.20624e-05													2.34312	3.0392	4.76197	3.08583	3.93866	3.3679	5.13117
MRPS2	chr9;chr9;chr9;chr9;chr9;chr9;chr9;chr9;chr9;chr9;chr9;chr9;chr9;chr9;chr9;chr9;chr9;chr9;chr9;chr9;chr9;chr9	138392477;138392477;138392477;138392477;138392477;138392844;138392844;138392844;138392844;138392844;138393545;138393690;138393690;138393690;138393690;138393915;138394982;138395388;138395388;138395388;138395388;138395388	138392599;138392599;138392599;138392599;138392599;138392969;138392969;138392969;138392969;138393172;138393819;138393819;138393819;138393819;138393819;138394112;138395124;138396519;138396519;138396519;138396519;138396519	+;+;+;+;+;+;+;+;+;+;+;+;+;+;+;+;+;+;+;+;+;+	2200	mitochondrial ribosomal protein S2	-1.23445	-0.30387	0.00299961	0.0116887	1.21817	0.284713	0.00609129	0.0147751	1.50377	0.588583	5.41823e-05	0.00200635	-2.27886	-1.18831	2.29709e-30	1.18511e-28	-1.37611	-0.460593	1.60266e-05	8.4391e-05	1.65602	0.72772	9.28034e-07	2.4297e-05													6.32905	5.71944	4.99929	5.7383	5.37486	5.49845	4.70632
ADAMTSL4	chr1;chr1;chr1;chr1;chr1;chr1;chr1;chr1;chr1;chr1;chr1;chr1;chr1;chr1;chr1;chr1;chr1;chr1;chr1;chr1;chr1;chr1;chr1;chr1;chr1;chr1;chr1;chr1;chr1;chr1;chr1;chr1;chr1;chr1;chr1;chr1;chr1;chr1;chr1;chr1;chr1;chr1;chr1;chr1;chr1;chr1;chr1;chr1;chr1;chr1;chr1;chr1;chr1;chr1;chr1;chr1;chr1;chr1;chr1;chr1;chr1;chr1;chr1;chr1;chr1;chr1;chr1;chr1;chr1;chr1;chr1;chr1;chr1;chr1	150521845;150521845;150521845;150521845;150522298;150522298;150522298;150522298;150524681;150524681;150524681;150524681;150525019;150525019;150525019;150525019;150525374;150525374;150525374;150525374;150525902;150525902;150525902;150525902;150526841;150526841;150526841;150526841;150527042;150527042;150527905;150527905;150527905;150527905;150528638;150528638;150528638;150528638;150529097;150529097…	150521975;150521975;150521975;150521975;150522371;150522371;150522371;150522371;150524784;150524784;150524784;150524784;150525076;150525076;150525076;150525076;150525729;150525729;150525729;150525729;150526598;150526598;150526598;150526598;150526943;150526943;150526943;150526943;150527110;150527110;150528041;150528041;150528041;150528041;150528842;150528842;150528842;150528842;150529269;150529269…	+;+;+;+;+;+;+;+;+;+;+;+;+;+;+;+;+;+;+;+;+;+;+;+;+;+;+;+;+;+;+;+;+;+;+;+;+;+;+;+;+;+;+;+;+;+;+;+;+;+;+;+;+;+;+;+;+;+;+;+;+;+;+;+;+;+;+;+;+;+;+;+;+;+	4422	ADAMTS like 4	1.27159	0.346631	0.00061029	0.00309185	-1.16979	-0.226245	0.0232524	0.04678	-1.48749	-0.572876	5.48929e-05	0.00202721	2.30364	1.20392	8.54097e-33	5.68366e-31	1.55475	0.636678	1.57125e-10	2.60771e-09	-1.48169	-0.56724	5.55766e-05	0.000642276													6.49419	6.96556	7.67889	6.75773	6.91778	6.82928	7.6733
CAMK2A	chr5;chr5;chr5;chr5;chr5;chr5;chr5;chr5;chr5;chr5;chr5;chr5;chr5;chr5;chr5;chr5;chr5;chr5;chr5;chr5;chr5;chr5;chr5;chr5;chr5;chr5;chr5;chr5;chr5;chr5;chr5;chr5;chr5;chr5;chr5;chr5;chr5	149599054;149599054;149602552;149602552;149607755;149607755;149610868;149610868;149618263;149618263;149619267;149624724;149624724;149627335;149627335;149629789;149629789;149630251;149630251;149631313;149631313;149631545;149631545;149633007;149633007;149636136;149636136;149636329;149636329;149637126;149637126;149644519;149644519;149652628;149652628;149669127;149669127	149602276;149602276;149602780;149602780;149607849;149607849;149610943;149610943;149618311;149618311;149619299;149624764;149624764;149627377;149627377;149629872;149629872;149630373;149630373;149631407;149631407;149631628;149631628;149633109;149633109;149636208;149636208;149636394;149636394;149637180;149637180;149644578;149644578;149652722;149652722;149669403;149669403	-;-;-;-;-;-;-;-;-;-;-;-;-;-;-;-;-;-;-;-;-;-;-;-;-;-;-;-;-;-;-;-;-;-;-;-;-	4904	calcium/calmodulin dependent protein kinase II alpha	1.16601	0.221577	0.711309	0.804523	-7.20419	-2.84884	1.41249e-10	1.77211e-09	-8.40013	-3.07041	5.51556e-05	0.00203147	23.9097	4.57952	3.64983e-21	7.64078e-20	1.38601	0.470941	0.205374	0.298705	-17.2507	-4.10858	1.78795e-11	3.00354e-09													-2.87577	-6.54566	1.44515	-0.592949	1.34618	-1.88524	1.81744
LINC00211	chr2;chr2;chr2;chr2;chr2;chr2;chr2	38053390;38053390;38056076;38056076;38056391;38092257;38102886	38055021;38055021;38056181;38056181;38056854;38092421;38103006	-;-;-;-;-;-;-	2488	long intergenic non-protein coding RNA 211	-1.26672	-0.341101	0.291197	0.431653	-4.27034	-2.09435	2.38679e-13	4.43698e-12	-3.37117	-1.75325	5.53791e-05	0.00203426	4.75811	2.25039	2.81995e-16	3.33445e-15	1.34785	0.430658	0.0850304	0.145339	-3.53016	-1.81973	9.07114e-07	2.38844e-05													0.921245	0.339092	2.75145	1.16101	1.79706	0.291617	2.53561
VASP	chr19;chr19;chr19;chr19;chr19;chr19;chr19;chr19;chr19;chr19;chr19;chr19;chr19	46010688;46020921;46021187;46024580;46025426;46025598;46025976;46026902;46027099;46027355;46027828;46029204;46029398	46011034;46021092;46021352;46024664;46025475;46025839;46026076;46026953;46027135;46027400;46027918;46029261;46030240	+;+;+;+;+;+;+;+;+;+;+;+;+	2290	vasodilator-stimulated phosphoprotein	-1.41346	-0.499234	5.05339e-10	1.46858e-08	-1.93737	-0.9541	9.2114e-33	1.39436e-30	-1.37066	-0.454866	5.59475e-05	0.00204967	1.20652	0.270854	0.000594075	0.00131333	1.00953	0.0136785	0.862244	0.905109	-1.19514	-0.257175	0.0210687	0.0704079													7.53926	7.17585	7.7809	7.78677	7.82976	6.95149	7.8871
SNHG16	chr17;chr17;chr17;chr17;chr17;chr17;chr17;chr17;chr17;chr17;chr17;chr17;chr17;chr17	74553846;74553846;74553846;74553846;74555027;74555027;74557370;74557370;74557370;74557370;74559201;74559201;74559201;74559201	74553939;74553939;74553939;74553939;74555125;74555125;74557484;74557484;74557480;74557480;74561430;74561430;74561430;74561430	+;+;+;+;+;+;+;+;+;+;+;+;+;+	2538	small nucleolar RNA host gene 16	-1.15157	-0.203608	0.043429	0.102018	1.29688	0.375041	0.000254664	0.000888549	1.49345	0.578649	5.71777e-05	0.00208919	-1.82954	-0.871484	8.02914e-18	1.163e-16	1.02315	0.0330171	0.750076	0.818867	1.8719	0.904501	4.1744e-10	4.25943e-08													6.54291	6.28334	5.70153	6.20095	5.79057	5.95061	5.53649
PRKAR1A	chr17;chr17;chr17;chr17;chr17;chr17;chr17;chr17;chr17;chr17;chr17;chr17;chr17;chr17;chr17;chr17;chr17;chr17;chr17;chr17;chr17;chr17;chr17;chr17;chr17;chr17;chr17;chr17;chr17;chr17;chr17;chr17;chr17;chr17;chr17;chr17;chr17;chr17;chr17;chr17;chr17;chr17;chr17;chr17;chr17;chr17;chr17;chr17;chr17;chr17;chr17;chr17;chr17;chr17;chr17;chr17;chr17;chr17;chr17;chr17;chr17;chr17;chr17;chr17;chr17;chr17	66409764;66507921;66508520;66508520;66508520;66511128;66511535;66511535;66511535;66511535;66511535;66511535;66518897;66518897;66518897;66518897;66518897;66518897;66519866;66519866;66519866;66519866;66519866;66519866;66520157;66520157;66520157;66520157;66520157;66520157;66521053;66521053;66521053;66521053;66521053;66521053;66521895;66521895;66521895;66521895;66521895;66521895;66523981;66523981;665…	66409936;66508283;66508689;66508689;66508720;66511260;66511717;66511717;66511717;66511717;66511717;66511717;66519067;66519067;66519067;66519067;66519067;66519067;66519957;66519957;66519957;66519957;66519957;66519957;66520218;66520218;66520218;66520218;66520218;66520218;66521099;66521099;66521099;66521099;66521099;66521099;66522053;66522053;66522053;66522053;66522053;66522053;66524041;66524041;665…	+;+;+;+;+;+;+;+;+;+;+;+;+;+;+;+;+;+;+;+;+;+;+;+;+;+;+;+;+;+;+;+;+;+;+;+;+;+;+;+;+;+;+;+;+;+;+;+;+;+;+;+;+;+;+;+;+;+;+;+;+;+;+;+;+;+	5235	protein kinase cAMP-dependent type I regulatory subunit alpha	1.04982	0.0701369	0.362942	0.504391	-1.28916	-0.366434	1.62409e-06	9.39206e-06	-1.35338	-0.436571	5.75246e-05	0.0020963	1.39219	0.47736	4.51796e-10	2.40011e-09	-1.00528	-0.0075938	0.920645	0.948391	-1.39954	-0.484954	7.09029e-06	0.000125216													7.73247	7.86887	8.31422	7.95036	8.24514	7.97423	8.21122
CREG1	chr1;chr1;chr1;chr1	167510251;167515338;167517239;167522625	167511538;167515522;167517358;167523056	-;-;-;-	2025	cellular repressor of E1A stimulated genes 1	1.19107	0.252252	0.00106185	0.00489199	-1.13464	-0.182238	0.0162407	0.034439	-1.35143	-0.43449	5.8408e-05	0.00212288	1.4343	0.52035	9.90377e-12	6.58102e-11	-1.06274	-0.0877931	0.247205	0.346386	-1.5243	-0.608143	1.61288e-08	8.7127e-07													7.39105	7.75164	7.85775	7.52591	7.99611	7.92492	8.04334
RPUSD4	chr11;chr11;chr11;chr11;chr11;chr11;chr11;chr11;chr11;chr11;chr11;chr11;chr11;chr11	126071989;126071989;126074126;126074126;126075363;126075363;126075583;126075603;126079416;126079416;126080785;126080785;126081345;126081345	126073552;126073552;126074223;126074223;126075434;126075507;126075676;126075676;126079617;126079617;126080950;126080950;126081587;126081587	-;-;-;-;-;-;-;-;-;-;-;-;-;-	2512	RNA pseudouridylate synthase domain containing 4	-1.07259	-0.101103	0.297616	0.438513	1.37072	0.454933	4.00209e-06	2.12115e-05	1.47022	0.556036	5.86079e-05	0.00212453	-1.7689	-0.822852	3.32393e-17	4.45401e-16	-1.13185	-0.178687	0.076295	0.132798	1.56283	0.644165	4.25969e-06	8.2181e-05													6.08411	5.85635	5.23996	5.64403	5.42195	5.56599	5.02298
CD53	chr1;chr1;chr1;chr1;chr1;chr1;chr1;chr1;chr1;chr1;chr1;chr1;chr1;chr1;chr1;chr1;chr1	111413821;111415722;111415778;111434014;111434014;111434967;111434967;111436949;111436949;111437582;111437582;111439275;111439275;111440431;111440431;111441746;111441746	111413881;111415870;111415870;111434093;111434093;111435155;111435155;111437023;111437023;111437677;111437677;111439355;111439355;111440514;111440514;111442558;111442558	+;+;+;+;+;+;+;+;+;+;+;+;+;+;+;+;+	1628	CD53 molecule	1.08405	0.116426	0.200544	0.327581	-1.31605	-0.396216	9.75144e-06	4.76672e-05	-1.42666	-0.512641	5.91666e-05	0.00213916	1.82922	0.871232	4.00343e-22	9.29971e-21	1.27072	0.345647	0.000104742	0.000441479	-1.43952	-0.525585	3.16714e-05	0.000413922													6.72457	7.00707	7.59216	7.12554	7.29153	7.13925	7.76046
DDHD1	chr14;chr14;chr14;chr14;chr14;chr14;chr14;chr14;chr14;chr14;chr14;chr14;chr14;chr14;chr14;chr14;chr14;chr14;chr14;chr14;chr14;chr14;chr14;chr14;chr14;chr14;chr14;chr14;chr14;chr14;chr14;chr14;chr14;chr14;chr14;chr14;chr14;chr14	53503458;53503458;53503458;53518562;53521156;53521156;53521156;53522378;53522378;53522378;53525195;53525195;53525195;53527844;53527844;53527844;53529661;53529661;53529661;53539315;53539315;53539315;53540459;53540459;53540459;53558503;53558503;53558503;53560034;53560034;53560034;53569749;53570401;53570401;53570401;53618979;53618979;53618979	53513667;53513667;53513667;53518645;53521347;53521347;53521347;53522630;53522630;53522630;53525344;53525344;53525344;53527919;53527919;53527919;53529923;53529923;53529923;53539421;53539421;53539421;53540565;53540565;53540565;53558650;53558650;53558650;53560162;53560162;53560162;53569769;53570574;53570574;53570574;53620046;53620046;53620046	-;-;-;-;-;-;-;-;-;-;-;-;-;-;-;-;-;-;-;-;-;-;-;-;-;-;-;-;-;-;-;-;-;-;-;-;-;-	12982	DDHD domain containing 1	1.10578	0.145059	0.267587	0.405769	1.84804	0.885999	1.11244e-11	1.65128e-10	1.67127	0.740941	5.98311e-05	0.00215657	-1.25218	-0.324444	0.0123423	0.0213293	1.28728	0.36433	0.00657016	0.0165789	1.61191	0.688774	0.000221462	0.00195679													3.98443	3.98731	3.58563	3.79706	3.61699	4.21389	3.60338
REPIN1	chr7;chr7;chr7;chr7;chr7;chr7;chr7;chr7;chr7;chr7	150065879;150065879;150065879;150066760;150066760;150067849;150068258;150068317;150068317;150068317	150066030;150066030;150066030;150066957;150066957;150067973;150071133;150071133;150071133;150071133	+;+;+;+;+;+;+;+;+;+	3351	replication initiator 1	1.28446	0.361164	0.000245248	0.00141766	1.89083	0.919022	1.33124e-20	5.95384e-19	1.47208	0.557858	5.99612e-05	0.00215657	1.01467	0.0210119	0.830132	0.863285	1.46667	0.552543	2.22612e-08	2.3516e-07	1.44546	0.531531	0.000131594	0.0012985													6.73027	7.27689	6.67735	6.38839	6.28301	7.24483	6.73066
PDIA5	chr3;chr3;chr3;chr3;chr3;chr3;chr3;chr3;chr3;chr3;chr3;chr3;chr3;chr3;chr3;chr3;chr3;chr3;chr3;chr3;chr3;chr3;chr3;chr3;chr3;chr3;chr3;chr3;chr3;chr3;chr3;chr3;chr3	122785856;122785856;122808015;122808015;122811202;122811202;122821258;122821258;122821598;122821598;122825596;122825596;122829791;122829791;122835078;122835078;122842913;122842913;122843119;122843119;122849327;122864369;122864369;122864946;122864965;122869081;122869081;122873818;122873818;122880168;122880168;122880727;122880727	122786053;122786053;122808141;122808141;122811289;122811289;122821341;122821341;122821643;122821643;122825688;122825688;122829851;122829851;122835145;122835145;122843004;122843004;122843190;122843190;122849463;122864439;122864439;122865106;122865106;122869211;122869211;122873888;122873888;122880302;122880302;122880953;122880953	+;+;+;+;+;+;+;+;+;+;+;+;+;+;+;+;+;+;+;+;+;+;+;+;+;+;+;+;+;+;+;+;+	1862	protein disulfide isomerase family A member 5	-1.09154	-0.12636	0.325994	0.466892	-1.81076	-0.856597	3.03339e-11	4.23353e-10	-1.65891	-0.730237	6.02205e-05	0.00216025	-1.18929	-0.2501	0.0474796	0.0716904	-1.27184	-0.346917	0.00627168	0.0159308	-1.06941	-0.0968175	0.588457	0.736172													4.49068	4.27759	4.11398	4.5111	4.68522	3.6124	4.23816
ADORA2B	chr17;chr17	15848231;15877993	15848897;15879210	+;+	1885	adenosine A2b receptor	-1.39475	-0.480003	0.000163344	0.00100136	-2.25945	-1.17597	1.83635e-23	1.1446e-21	-1.61997	-0.695967	6.04219e-05	0.00216185	2.09799	1.069	1.80313e-20	3.47386e-19	1.25464	0.327274	0.00325783	0.00904953	-1.67218	-0.741731	3.49794e-06	7.02391e-05													3.91008	3.51261	4.8639	4.42353	4.70009	3.79463	4.91593
C1orf106	chr1;chr1;chr1;chr1;chr1;chr1;chr1;chr1;chr1;chr1;chr1;chr1;chr1;chr1;chr1;chr1;chr1;chr1;chr1;chr1	200860627;200863949;200867435;200867435;200868601;200868601;200869232;200869232;200870065;200870065;200876962;200876962;200877858;200877858;200878352;200878352;200880581;200880581;200882665;200882665	200860829;200864215;200867583;200867583;200868725;200868725;200869348;200869348;200870287;200870287;200877015;200877015;200878068;200878068;200878525;200878525;200881265;200881265;200884864;200884864	+;+;+;+;+;+;+;+;+;+;+;+;+;+;+;+;+;+;+;+	4408	chromosome 1 open reading frame 106	-2.12384	-1.08667	7.6146e-14	5.63931e-12	-3.73804	-1.90228	1.82216e-38	4.18338e-36	-1.76004	-0.815606	6.10627e-05	0.00217349	1.05599	0.0785994	0.574703	0.637813	1.07089	0.0988046	0.477764	0.582975	1.0141	0.0202052	0.918506	0.95627													5.68243	4.19017	6.00764	5.6855	5.89763	4.07242	6.09214
SDC2	chr8;chr8;chr8;chr8;chr8	97505882;97605708;97614623;97620563;97621613	97506559;97605819;97614756;97620698;97624037	+;+;+;+;+	3485	syndecan 2	-1.45859	-0.544575	1.1395e-06	1.35901e-05	-2.23888	-1.16277	2.05771e-27	1.95483e-25	-1.53496	-0.618199	6.09566e-05	0.00217349	1.98867	0.991806	3.49508e-20	6.55031e-19	1.04319	0.0610015	0.560309	0.657153	-1.90634	-0.930804	5.43545e-10	5.09342e-08													5.42439	5.09667	6.61856	5.46888	6.80254	5.82941	7.01169
VKORC1	chr16;chr16;chr16;chr16;chr16	31102175;31102175;31104633;31105878;31105878	31102663;31102663;31104742;31106276;31106276	-;-;-;-;-	998	vitamin K epoxide reductase complex subunit 1	1.08588	0.118868	0.283402	0.423091	-1.41651	-0.502346	3.60234e-06	1.92933e-05	-1.53817	-0.621214	6.12235e-05	0.00217359	1.13207	0.178967	0.100854	0.140831	-1.19661	-0.258954	0.0166543	0.0366533	-1.35465	-0.437922	0.00435949	0.020772													5.47005	5.78057	5.58811	5.37862	6.07444	5.60119	5.89327
CEL	chr9;chr9;chr9;chr9;chr9;chr9;chr9;chr9;chr9;chr9;chr9	135937365;135939791;135940027;135940427;135941917;135942225;135942475;135944059;135944443;135945848;135946374	135937455;135939941;135940149;135940624;135942047;135942332;135942592;135944245;135944646;135946045;135947250	+;+;+;+;+;+;+;+;+;+;+	2386	carboxyl ester lipase	1.23822	0.308263	0.34093	0.481392	-2.58638	-1.37094	2.60106e-07	1.76326e-06	-3.2025	-1.6792	6.21481e-05	0.00220074	11.2075	3.48639	3.29911e-34	2.53884e-32	3.56286	1.83303	2.85472e-13	7.68894e-12	-3.14564	-1.65335	8.57633e-06	0.000144209													0.387266	1.45799	3.81438	1.11063	2.18303	1.36026	4.60581
KIAA1551	chr12;chr12;chr12;chr12;chr12;chr12	32112353;32113711;32123123;32133812;32140173;32145312	32112425;32113805;32123290;32138891;32140256;32146043	+;+;+;+;+;+	6232	KIAA1551	1.23167	0.300613	0.00166174	0.00710118	-1.17904	-0.237615	0.0119499	0.0264816	-1.45219	-0.538228	6.23888e-05	0.0022036	1.53237	0.615762	9.96135e-11	5.77272e-10	-1.2839	-0.360538	0.000141478	0.000574375	-1.96741	-0.9763	3.59963e-13	1.07793e-10													7.27462	7.58344	7.92573	7.58966	7.99485	7.90889	7.84362
TNRC6C	chr17;chr17;chr17;chr17;chr17;chr17;chr17;chr17;chr17;chr17;chr17;chr17;chr17;chr17;chr17;chr17;chr17;chr17;chr17;chr17;chr17;chr17;chr17;chr17;chr17;chr17;chr17;chr17;chr17;chr17;chr17;chr17;chr17;chr17;chr17;chr17;chr17;chr17;chr17;chr17;chr17;chr17;chr17	76000318;76000318;76001139;76001139;76027597;76027597;76044926;76044926;76060803;76060803;76063838;76063838;76067166;76067166;76069118;76069118;76071217;76071217;76073266;76073266;76075476;76075476;76079128;76079128;76082584;76082584;76082934;76082934;76087521;76087521;76089014;76089014;76089701;76089701;76093826;76094424;76094424;76098555;76098555;76099495;76099495;76100566;76100566	76000350;76000350;76001160;76001160;76027923;76027923;76047529;76047538;76061018;76061018;76064004;76064004;76067246;76067246;76069175;76069175;76071359;76071359;76073415;76073415;76075622;76075622;76079247;76079247;76082667;76082667;76083174;76083174;76087688;76087688;76089205;76089205;76089844;76089844;76093942;76094618;76094618;76098625;76098625;76099634;76099634;76104916;76104916	+;+;+;+;+;+;+;+;+;+;+;+;+;+;+;+;+;+;+;+;+;+;+;+;+;+;+;+;+;+;+;+;+;+;+;+;+;+;+;+;+;+;+	9780	trinucleotide repeat containing 6C	-1.03883	-0.0549538	0.542214	0.670949	1.34308	0.425543	8.10071e-08	6.07443e-07	1.39522	0.480497	6.26178e-05	0.00220604	1.0466	0.0657097	0.442925	0.510825	-1.07095	-0.098886	0.227693	0.324563	-1.12085	-0.164596	0.165018	0.31558													4.46083	4.34389	4.42487	4.5752	4.9814	5.41447	4.91839
TNFSF4	chr1;chr1;chr1;chr1;chr1;chr1	173152870;173152870;173157660;173157660;173174450;173176163	173156004;173156004;173157708;173157708;173174697;173176452	-;-;-;-;-;-	3722	tumor necrosis factor superfamily member 4	2.90276	1.53743	5.73314e-05	0.000410042	-1.28653	-0.363486	0.197255	0.284255	-3.73449	-1.90091	6.41029e-05	0.00224116	13.9904	3.80636	1.21152e-32	7.79845e-31	3.8217	1.93421	3.6288e-14	1.15177e-12	-3.66078	-1.87215	9.14836e-06	0.000151102													-1.36843	-0.306026	2.27021	0.167898	0.518029	0.939098	2.73913
BOP1	chr8;chr8;chr8;chr8;chr8;chr8;chr8;chr8;chr8;chr8;chr8;chr8;chr8;chr8;chr8;chr8	145486002;145486352;145486544;145486842;145487210;145487467;145487681;145487820;145487970;145488214;145488504;145488703;145488906;145500212;145512776;145514954	145486273;145486459;145486628;145487130;145487390;145487599;145487750;145487900;145488131;145488426;145488605;145488820;145489060;145500292;145512985;145515120	-;-;-;-;-;-;-;-;-;-;-;-;-;-;-;-	2427	block of proliferation 1	-1.14452	-0.194741	0.204752	0.332327	1.60369	0.681391	1.34218e-05	6.35561e-05	1.83545	0.876132	6.40482e-05	0.00224116	-2.2036	-1.13986	2.33216e-13	1.92714e-12	-1.04032	-0.0570238	0.71595	0.790749	2.1182	1.08284	8.61341e-07	2.30388e-05													7.41283	7.08789	6.14325	6.84072	6.33791	6.43322	5.79196
TRIM65	chr17;chr17;chr17;chr17;chr17;chr17;chr17;chr17;chr17;chr17;chr17	73885041;73885041;73887894;73888092;73888092;73888348;73888348;73888836;73888836;73892605;73892605	73887428;73887428;73887959;73888266;73888266;73888581;73888581;73888931;73888931;73893084;73893084	-;-;-;-;-;-;-;-;-;-;-	3439	tripartite motif containing 65	-1.03728	-0.0528096	0.651768	0.758927	1.53053	0.614033	2.48668e-07	1.69323e-06	1.5876	0.666843	6.4e-05	0.00224116	-1.98596	-0.989838	5.89376e-17	7.58753e-16	-1.0814	-0.112903	0.34819	0.454972	1.83647	0.876936	1.90266e-07	6.65207e-06													6.60377	6.3413	5.51406	5.96789	5.71817	5.99441	5.36982
SNAPC4	chr9;chr9;chr9;chr9;chr9;chr9;chr9;chr9;chr9;chr9;chr9;chr9;chr9;chr9;chr9;chr9;chr9;chr9;chr9;chr9;chr9;chr9;chr9	139270029;139270801;139271995;139274289;139275192;139275774;139276276;139276705;139277638;139278405;139279172;139281937;139282194;139282896;139286394;139286974;139287125;139288701;139289252;139289750;139290055;139291429;139292751	139270252;139270933;139273751;139274316;139275302;139275844;139276525;139276788;139278120;139278484;139279266;139282031;139282300;139283043;139286558;139287046;139287229;139288782;139289330;139289875;139290222;139291475;139292889	-;-;-;-;-;-;-;-;-;-;-;-;-;-;-;-;-;-;-;-;-;-;-	4650	small nuclear RNA activating complex polypeptide 4	1.05844	0.0819446	0.453159	0.591404	1.62953	0.704455	2.4539e-10	2.95734e-09	1.53955	0.62251	6.45685e-05	0.00225173	-1.1546	-0.20739	0.0554171	0.0823129	1.26604	0.340319	0.00255534	0.00734093	1.46176	0.547709	0.000460048	0.0034877													5.51034	5.44518	5.05672	5.22725	4.68771	5.28897	4.82417
CD1D	chr1;chr1;chr1;chr1;chr1;chr1;chr1	158149737;158150609;158151245;158151822;158152668;158153726;158153919	158149952;158150952;158151511;158152100;158152946;158153825;158156216	+;+;+;+;+;+;+	3783	CD1d molecule	-1.15558	-0.208618	0.35722	0.4984	-2.75926	-1.46428	2.55541e-11	3.6038e-10	-2.38777	-1.25566	6.47457e-05	0.0022522	2.53956	1.34458	9.73805e-10	4.97005e-09	1.31584	0.395979	0.0604383	0.109487	-1.93	-0.948601	0.00174892	0.0101952													3.2993	3.36076	4.87333	3.61929	4.58999	3.36184	5.09891
ACTN1	chr14;chr14;chr14;chr14;chr14;chr14;chr14;chr14;chr14;chr14;chr14;chr14;chr14;chr14;chr14;chr14;chr14;chr14;chr14;chr14;chr14;chr14;chr14;chr14;chr14;chr14;chr14;chr14;chr14;chr14;chr14;chr14;chr14;chr14;chr14;chr14;chr14;chr14;chr14;chr14;chr14;chr14;chr14;chr14;chr14;chr14;chr14;chr14;chr14;chr14;chr14;chr14;chr14;chr14;chr14;chr14;chr14;chr14;chr14;chr14;chr14;chr14;chr14;chr14	69340840;69340840;69340840;69343799;69343799;69343799;69345175;69345175;69345706;69345706;69346679;69346679;69346679;69347527;69347527;69347527;69349175;69349175;69349175;69349590;69349590;69349590;69350885;69350885;69350885;69351492;69351492;69351492;69352142;69352142;69352142;69356856;69356856;69356856;69358770;69358770;69358770;69360372;69360372;69360372;69369194;69369194;69369194;69371372;693…	69341734;69341734;69341734;69343957;69343957;69343957;69345240;69345240;69345786;69345786;69346825;69346825;69346825;69347706;69347706;69347706;69349309;69349309;69349309;69349772;69349772;69349772;69351025;69351025;69351025;69351600;69351600;69351600;69352292;69352292;69352292;69357003;69357003;69357003;69359000;69359000;69359000;69360464;69360464;69360464;69369279;69369279;69369279;69371453;693…	-;-;-;-;-;-;-;-;-;-;-;-;-;-;-;-;-;-;-;-;-;-;-;-;-;-;-;-;-;-;-;-;-;-;-;-;-;-;-;-;-;-;-;-;-;-;-;-;-;-;-;-;-;-;-;-;-;-;-;-;-;-;-;-	3791	actinin alpha 1	-1.43698	-0.523042	3.55988e-11	1.38133e-09	-1.95387	-0.966335	1.22807e-34	2.14134e-32	-1.3597	-0.443293	6.53068e-05	0.002266	-1.12083	-0.164573	0.0345275	0.0538527	-1.24599	-0.31729	4.5431e-05	0.000211423	-1.11166	-0.152718	0.165088	0.315626													7.73813	7.14014	7.57636	7.59768	7.99837	7.12275	7.60602
RRP9	chr3;chr3;chr3;chr3;chr3;chr3;chr3;chr3;chr3;chr3;chr3;chr3;chr3;chr3;chr3	51967442;51967724;51968488;51968647;51969213;51969358;51969608;51970273;51970447;51971208;51971561;51971685;51972111;51975425;51975797	51967615;51967797;51968567;51968792;51969275;51969492;51969708;51970365;51970571;51971334;51971602;51971752;51972220;51975507;51975957	-;-;-;-;-;-;-;-;-;-;-;-;-;-;-	1582	ribosomal RNA processing 9, small subunit (SSU) processome component, homolog (yeast)	-1.16575	-0.221264	0.123374	0.228059	1.51673	0.60096	4.7685e-05	0.000199897	1.76813	0.822224	6.57739e-05	0.00227647	-2.44089	-1.28741	1.40759e-18	2.22102e-17	-1.26121	-0.334804	0.0262966	0.0542674	1.93536	0.952604	5.21326e-06	9.67826e-05													6.02322	5.66212	4.66971	5.40891	5.068	5.11949	4.40228
RAP1B	chr12;chr12;chr12;chr12;chr12;chr12;chr12;chr12;chr12;chr12;chr12;chr12;chr12;chr12;chr12;chr12;chr12;chr12;chr12;chr12;chr12;chr12;chr12;chr12;chr12;chr12;chr12;chr12;chr12;chr12;chr12;chr12;chr12;chr12;chr12;chr12;chr12;chr12;chr12;chr12;chr12;chr12	69004619;69004619;69004619;69004619;69004619;69004619;69042479;69042479;69042479;69042479;69042479;69042479;69044180;69044180;69044180;69044180;69045775;69045775;69045775;69047892;69047892;69047892;69047892;69047892;69050086;69050086;69050086;69050086;69050086;69050086;69050881;69050881;69050881;69050881;69050881;69050881;69053060;69053060;69053060;69053060;69053060;69053060	69004823;69004832;69004832;69004823;69004823;69004823;69042561;69042561;69042561;69042561;69042561;69042561;69044248;69044248;69044248;69044248;69045831;69045831;69045831;69048032;69048032;69048032;69048032;69048032;69050229;69050229;69050229;69050229;69050229;69050229;69050997;69050997;69050997;69050997;69050997;69050997;69054385;69054385;69054385;69054385;69054385;69054385	+;+;+;+;+;+;+;+;+;+;+;+;+;+;+;+;+;+;+;+;+;+;+;+;+;+;+;+;+;+;+;+;+;+;+;+;+;+;+;+;+;+	2151	RAP1B, member of RAS oncogene family	-1.27077	-0.3457	2.72101e-05	0.000213938	-1.74718	-0.805027	2.70628e-23	1.64951e-21	-1.3749	-0.459327	6.73295e-05	0.00232447	1.01128	0.0161786	0.841119	0.872471	-1.39054	-0.475641	3.5299e-09	4.44871e-08	-1.40622	-0.49182	1.59596e-05	0.000235126													6.72114	6.37141	6.66111	7.07799	7.28291	6.43394	6.8837
MDN1	chr6;chr6;chr6;chr6;chr6;chr6;chr6;chr6;chr6;chr6;chr6;chr6;chr6;chr6;chr6;chr6;chr6;chr6;chr6;chr6;chr6;chr6;chr6;chr6;chr6;chr6;chr6;chr6;chr6;chr6;chr6;chr6;chr6;chr6;chr6;chr6;chr6;chr6;chr6;chr6;chr6;chr6;chr6;chr6;chr6;chr6;chr6;chr6;chr6;chr6;chr6;chr6;chr6;chr6;chr6;chr6;chr6;chr6;chr6;chr6;chr6;chr6;chr6;chr6;chr6;chr6;chr6;chr6;chr6;chr6;chr6;chr6;chr6;chr6;chr6;chr6;chr6;chr6;chr6;chr6…	90352494;90354734;90356259;90357751;90357975;90359743;90360451;90361911;90362711;90363883;90365483;90366419;90367928;90368329;90371150;90371806;90372511;90374206;90377733;90380638;90381919;90382266;90382955;90383823;90385183;90385821;90387289;90388318;90390308;90392851;90393550;90394595;90395546;90396621;90397063;90397797;90398292;90399589;90400392;90402162;90403793;90405324;90406079;90408584;904…	90353912;90354876;90356322;90357865;90358048;90359917;90360566;90362000;90362874;90364053;90365687;90366520;90368089;90368636;90371297;90371958;90372686;90374347;90377870;90380799;90382082;90382421;90383181;90384308;90385298;90385926;90387415;90388464;90390470;90393049;90393623;90394704;90395692;90396742;90397157;90397892;90398527;90399862;90400553;90402867;90403902;90405711;90406293;90408754;904…	-;-;-;-;-;-;-;-;-;-;-;-;-;-;-;-;-;-;-;-;-;-;-;-;-;-;-;-;-;-;-;-;-;-;-;-;-;-;-;-;-;-;-;-;-;-;-;-;-;-;-;-;-;-;-;-;-;-;-;-;-;-;-;-;-;-;-;-;-;-;-;-;-;-;-;-;-;-;-;-;-;-;-;-;-;-;-;-;-;-;-;-;-;-;-;-;-;-;-;-;-;-	18208	midasin AAA ATPase 1	1.07677	0.106707	0.423027	0.564527	1.8139	0.859093	1.65565e-10	2.05095e-09	1.68458	0.752386	6.76563e-05	0.00232991	-2.01512	-1.01086	5.83129e-14	5.19909e-13	1.00709	0.0101895	0.939328	0.960169	2.0294	1.02105	6.99981e-08	2.93077e-06													8.09414	7.90501	7.15014	7.59195	7.3949	7.93543	7.2561
MMS19	chr10;chr10;chr10;chr10;chr10;chr10;chr10;chr10;chr10;chr10;chr10;chr10;chr10;chr10;chr10;chr10;chr10;chr10;chr10;chr10;chr10;chr10;chr10;chr10;chr10;chr10;chr10;chr10;chr10;chr10;chr10;chr10;chr10;chr10;chr10;chr10;chr10;chr10;chr10;chr10;chr10;chr10;chr10;chr10;chr10;chr10;chr10;chr10;chr10;chr10;chr10;chr10;chr10;chr10;chr10;chr10;chr10;chr10;chr10;chr10;chr10;chr10;chr10;chr10;chr10;chr10;chr…	99218081;99218081;99218081;99218081;99218557;99218557;99218557;99218557;99218980;99218980;99218980;99218980;99219119;99219119;99219119;99219119;99219416;99219416;99219416;99219416;99219803;99219803;99219803;99219803;99220452;99220452;99220452;99220452;99220664;99220664;99220664;99220664;99221253;99221253;99221253;99221253;99221585;99221585;99221585;99221585;99221774;99221774;99221774;99221774;992…	99218476;99218476;99218476;99218476;99218657;99218657;99218657;99218657;99219039;99219039;99219039;99219039;99219283;99219283;99219283;99219283;99219498;99219498;99219498;99219498;99219989;99219989;99219989;99219989;99220508;99220508;99220508;99220508;99220764;99220764;99220764;99220764;99221379;99221379;99221379;99221379;99221653;99221653;99221653;99221653;99221876;99221876;99221876;99221876;992…	-;-;-;-;-;-;-;-;-;-;-;-;-;-;-;-;-;-;-;-;-;-;-;-;-;-;-;-;-;-;-;-;-;-;-;-;-;-;-;-;-;-;-;-;-;-;-;-;-;-;-;-;-;-;-;-;-;-;-;-;-;-;-;-;-;-;-;-;-;-;-;-;-;-;-;-;-;-;-;-;-;-;-;-;-;-;-;-;-;-;-;-;-;-;-;-;-;-;-;-;-;-;-;-;-;-;-;-;-;-;-;-;-;-;-;-;-;-;-;-;-;-;-	3785	MMS19 homolog, cytosolic iron-sulfur assembly component	-1.01658	-0.023723	0.732796	0.820432	1.28939	0.366688	1.23483e-07	8.93838e-07	1.31077	0.390411	6.95123e-05	0.00238786	-1.34487	-0.42747	5.59254e-10	2.93252e-09	-1.0631	-0.0882749	0.21133	0.305528	1.26505	0.339195	0.000585731	0.00422653													6.60563	6.48228	6.12204	6.26569	6.13587	6.56385	6.06789
DNAJB4	chr1;chr1;chr1	78470636;78478735;78481698	78471005;78479303;78482995	+;+;+	2237	DnaJ heat shock protein family (Hsp40) member B4	1.00925	0.0132858	0.920147	0.950721	-1.63364	-0.708092	1.13013e-08	9.94731e-08	-1.64876	-0.721378	7.06976e-05	0.00241621	1.09333	0.128725	0.310201	0.376278	-1.42739	-0.513379	3.45008e-05	0.000164903	-1.5606	-0.642104	0.000294042	0.00244444													3.38847	3.54115	3.51025	3.87081	4.25285	3.46168	3.89154
CYB5B	chr16;chr16;chr16;chr16;chr16	69458498;69481053;69482018;69492996;69496333	69458760;69481181;69482047;69493024;69500167	+;+;+;+;+	4286	cytochrome b5 type B	-1.35249	-0.435617	8.3006e-07	1.03103e-05	-1.90593	-0.930492	6.28727e-26	5.0062e-24	-1.4092	-0.494875	7.08637e-05	0.00241621	-1.01773	-0.0253556	0.770612	0.813735	-1.40113	-0.486591	2.77239e-08	2.86065e-07	-1.37672	-0.461236	0.000184877	0.00169054													7.1209	6.56279	7.03636	6.99406	7.34808	6.23252	6.85565
ANAPC7	chr12;chr12;chr12;chr12;chr12;chr12;chr12;chr12;chr12;chr12;chr12;chr12;chr12;chr12;chr12;chr12;chr12;chr12;chr12;chr12;chr12	110810705;110813272;110813871;110815198;110815198;110819557;110819557;110820648;110820648;110824132;110824132;110825544;110825544;110826317;110826317;110832906;110832906;110834071;110834071;110841332;110841332	110812138;110814021;110814021;110815422;110815422;110819753;110819753;110820765;110820765;110824274;110824274;110825697;110825697;110826428;110826428;110833025;110833025;110834257;110834257;110841535;110841535	-;-;-;-;-;-;-;-;-;-;-;-;-;-;-;-;-;-;-;-;-	3644	anaphase promoting complex subunit 7	-1.08317	-0.11526	0.165792	0.284442	1.28037	0.356562	2.59302e-05	0.000115558	1.38686	0.471823	7.08021e-05	0.00241621	-1.43769	-0.523749	2.50919e-10	1.38091e-09	1.00027	0.000391625	0.996352	0.997572	1.43808	0.52414	1.10456e-05	0.000175494													6.72057	6.51323	6.06721	6.29348	5.93162	6.03311	5.78926
ABCD2	chr12;chr12;chr12;chr12;chr12;chr12;chr12;chr12;chr12;chr12	39945022;39967518;39973337;39979954;39994373;39997714;39998564;40001401;40010790;40012479	39947933;39967643;39973421;39980099;39994518;39997808;39998732;40001516;40010970;40013843	-;-;-;-;-;-;-;-;-;-	5341	ATP binding cassette subfamily D member 2	1.37421	0.458604	0.217092	0.347161	-3.10367	-1.63397	1.28453e-05	6.11204e-05	-4.2651	-2.09258	7.1884e-05	0.00244494	1.28105	0.357323	0.32575	0.392393	-2.00936	-1.00674	0.00583643	0.0149715	-2.57409	-1.36406	0.00810466	0.0336296													1.12873	1.67958	1.63456	0.352644	1.12899	0.569497	0.903792
DHX37	chr12;chr12;chr12;chr12;chr12;chr12;chr12;chr12;chr12;chr12;chr12;chr12;chr12;chr12;chr12;chr12;chr12;chr12;chr12;chr12;chr12;chr12;chr12;chr12;chr12;chr12;chr12	125431370;125432630;125434532;125434695;125434959;125435236;125436944;125438426;125438633;125441237;125441575;125444858;125448940;125449476;125450214;125451339;125451669;125453080;125453413;125455848;125457049;125459965;125461888;125465036;125467057;125470642;125473463	125432433;125432727;125434605;125434789;125435096;125435350;125437116;125438542;125438757;125441425;125441681;125444969;125449172;125449552;125450358;125451424;125451764;125453194;125453514;125455961;125457145;125460057;125462036;125465384;125467169;125470811;125473667	-;-;-;-;-;-;-;-;-;-;-;-;-;-;-;-;-;-;-;-;-;-;-;-;-;-;-	4551	DEAH-box helicase 37	-1.00486	-0.00698756	0.941003	0.965254	1.44006	0.526126	3.77174e-08	3.00176e-07	1.44705	0.533114	7.2193e-05	0.00244793	-1.85458	-0.891094	8.67417e-21	1.73169e-19	-1.22968	-0.298284	0.00213678	0.00628801	1.50818	0.59281	1.2561e-05	0.000193544													7.05251	6.95499	6.03647	6.48425	6.36537	6.65971	5.89703
GPR18	chr13;chr13;chr13;chr13;chr13	99906967;99906967;99908582;99910408;99910408	99908160;99908160;99908773;99910682;99910682	-;-;-;-;-	1661	G protein-coupled receptor 18	1.71898	0.781557	1.24117e-07	1.91457e-06	-1.01846	-0.0263875	0.850675	0.89222	-1.75071	-0.807944	7.23274e-05	0.00244793	3.54067	1.82402	1.91294e-36	1.75672e-34	1.88789	0.916776	4.12765e-11	7.5011e-10	-1.87546	-0.907245	4.82983e-06	9.18934e-05													3.45053	4.63621	5.54744	4.60962	4.21884	4.58598	5.35896
CASP8	chr2;chr2;chr2;chr2;chr2;chr2;chr2;chr2;chr2;chr2;chr2;chr2;chr2;chr2;chr2;chr2;chr2;chr2;chr2;chr2;chr2;chr2;chr2;chr2;chr2;chr2;chr2;chr2;chr2;chr2;chr2;chr2;chr2;chr2;chr2;chr2;chr2;chr2;chr2;chr2;chr2;chr2;chr2;chr2;chr2;chr2;chr2;chr2;chr2;chr2;chr2;chr2;chr2;chr2;chr2;chr2;chr2;chr2;chr2;chr2;chr2;chr2;chr2	202098166;202098166;202098166;202098166;202098739;202098739;202098739;202098739;202122754;202122754;202125223;202131184;202131184;202131184;202131184;202131184;202131184;202131210;202134233;202136239;202136239;202136239;202136239;202136239;202136239;202136239;202137361;202137361;202137361;202137361;202137361;202137361;202137361;202137621;202137621;202137621;202137621;202139612;202139612;202139612…	202098345;202098277;202098277;202098345;202098835;202098835;202098835;202098835;202123105;202123105;202125336;202131514;202131514;202131514;202131514;202131514;202131514;202131514;202134328;202136344;202136344;202136344;202136344;202136344;202136344;202136344;202137499;202137499;202137499;202137499;202137499;202137499;202137499;202137665;202137665;202137665;202137665;202139676;202139676;202139676…	+;+;+;+;+;+;+;+;+;+;+;+;+;+;+;+;+;+;+;+;+;+;+;+;+;+;+;+;+;+;+;+;+;+;+;+;+;+;+;+;+;+;+;+;+;+;+;+;+;+;+;+;+;+;+;+;+;+;+;+;+;+;+	3641	caspase 8	1.06521	0.0911359	0.230911	0.364001	-1.25207	-0.324316	6.90783e-06	3.49707e-05	-1.33372	-0.415452	7.40807e-05	0.00249502	1.59708	0.675436	5.46939e-21	1.12114e-19	1.29234	0.369988	1.62218e-07	1.4116e-06	-1.2358	-0.305448	0.00241541	0.0130787													5.09586	5.18975	5.80865	5.28802	5.50613	5.26803	5.8461
STARD4	chr5;chr5;chr5;chr5;chr5;chr5;chr5;chr5;chr5;chr5;chr5;chr5;chr5;chr5;chr5;chr5;chr5;chr5;chr5;chr5;chr5;chr5;chr5;chr5;chr5;chr5;chr5;chr5;chr5;chr5;chr5;chr5;chr5;chr5;chr5;chr5;chr5;chr5;chr5;chr5;chr5;chr5;chr5;chr5;chr5;chr5;chr5;chr5;chr5;chr5;chr5	110831732;110831732;110831732;110831732;110831732;110831732;110835845;110835845;110835845;110835845;110836700;110836700;110836700;110836700;110836700;110836784;110837660;110837660;110837660;110837660;110837660;110837660;110837660;110840713;110842028;110842028;110842028;110842028;110842028;110842028;110842028;110842028;110842028;110842028;110843027;110843027;110843027;110843027;110843027;110843027…	110835804;110835804;110835804;110835804;110835804;110835804;110836814;110836814;110836814;110836814;110836814;110836814;110836814;110836814;110836814;110836814;110837786;110837786;110837786;110837786;110837786;110837786;110837786;110840741;110842077;110842077;110842077;110842077;110842077;110842077;110842077;110842077;110842077;110842077;110843140;110843140;110843140;110843140;110843140;110843140…	-;-;-;-;-;-;-;-;-;-;-;-;-;-;-;-;-;-;-;-;-;-;-;-;-;-;-;-;-;-;-;-;-;-;-;-;-;-;-;-;-;-;-;-;-;-;-;-;-;-;-	5576	StAR related lipid transfer domain containing 4	-2.34849	-1.23173	2.14824e-11	8.72921e-10	-4.75126	-2.24831	5.25848e-33	8.13883e-31	-2.02312	-1.01658	7.39629e-05	0.00249502	1.05683	0.0797493	0.657024	0.712919	-2.50204	-1.3231	3.43247e-13	9.02335e-12	-2.64424	-1.40285	3.63132e-08	1.71268e-06													6.24955	4.81632	6.28851	6.34274	7.47883	5.2101	6.18728
ITGB1	chr10;chr10;chr10;chr10;chr10;chr10;chr10;chr10;chr10;chr10;chr10;chr10;chr10;chr10;chr10;chr10;chr10;chr10;chr10;chr10;chr10;chr10;chr10;chr10;chr10;chr10;chr10;chr10;chr10;chr10;chr10;chr10;chr10;chr10;chr10;chr10;chr10;chr10;chr10;chr10;chr10;chr10;chr10;chr10;chr10;chr10;chr10;chr10	33189246;33189246;33189246;33195991;33197296;33197296;33197296;33199151;33199151;33199151;33200376;33200376;33200376;33200814;33200814;33200814;33208813;33208813;33208813;33209173;33209173;33209173;33211185;33211185;33211185;33211568;33211568;33211568;33212513;33212513;33212513;33214799;33214799;33214799;33217022;33217022;33217022;33218750;33218750;33218750;33221443;33221443;33221443;33224420;332…	33190563;33190563;33190563;33196071;33197462;33197462;33197462;33199383;33199383;33199383;33200598;33200598;33200598;33201052;33201052;33201052;33209012;33209012;33209012;33209313;33209313;33209313;33211274;33211274;33211274;33211663;33211663;33211663;33212668;33212668;33212668;33215037;33215037;33215037;33217192;33217192;33217192;33218972;33218972;33218972;33221528;33221528;33221528;33224486;332…	-;-;-;-;-;-;-;-;-;-;-;-;-;-;-;-;-;-;-;-;-;-;-;-;-;-;-;-;-;-;-;-;-;-;-;-;-;-;-;-;-;-;-;-;-;-;-;-	4087	integrin subunit beta 1	-1.11784	-0.160718	0.048519	0.111392	-1.53035	-0.613862	2.83129e-14	5.97258e-13	-1.36902	-0.453145	7.60573e-05	0.00255534	1.42046	0.506354	3.25113e-10	1.75832e-09	1.06787	0.094734	0.237135	0.33496	-1.33018	-0.41162	0.000288271	0.00241101													7.46604	7.34525	7.97563	7.96372	7.90066	7.42551	8.13716
CDC42EP1	chr22;chr22;chr22	37956471;37962079;37964115	37956595;37962819;37965410	+;+;+	2162	CDC42 effector protein 1	-2.62199	-1.39066	0.000456521	0.00241404	1.81621	0.860931	0.0344052	0.0656052	4.76208	2.25159	7.68959e-05	0.00257097	1.37309	0.457424	0.138221	0.186666	2.6635	1.41332	0.000299456	0.00111758	1.93979	0.955897	0.0559321	0.144742													0.0214722	-1.09913	0.210028	0.436842	-1.28475	0.0713258	-0.0879772
MMP25	chr16;chr16;chr16;chr16;chr16;chr16;chr16;chr16;chr16;chr16	3096682;3097416;3100010;3100255;3107034;3107311;3107532;3108182;3108413;3108828	3097017;3097548;3100145;3100547;3107210;3107395;3107614;3108334;3108670;3110724	+;+;+;+;+;+;+;+;+;+	3551	matrix metallopeptidase 25	1.58503	0.664514	0.00221918	0.00907907	-1.39398	-0.47921	0.012095	0.02673	-2.20951	-1.14372	7.67252e-05	0.00257097	4.82511	2.27056	3.25941e-28	1.3483e-26	1.87202	0.904596	1.32357e-06	9.28746e-06	-2.57749	-1.36597	6.95683e-07	1.96042e-05													1.88483	2.80036	3.84155	1.36819	3.59064	3.7765	4.6331
C20orf197	chr20;chr20;chr20;chr20;chr20;chr20;chr20;chr20;chr20;chr20;chr20;chr20;chr20	58630980;58630980;58630980;58630980;58632385;58633962;58633962;58644888;58644888;58644888;58645652;58645652;58646043	58631063;58631063;58631063;58631063;58632989;58634041;58634041;58645098;58645098;58645098;58648008;58648008;58648008	+;+;+;+;+;+;+;+;+;+;+;+;+	3337	chromosome 20 open reading frame 197	-1.09118	-0.125895	0.352632	0.493348	-1.81519	-0.860124	1.52724e-11	2.22387e-10	-1.66351	-0.734228	7.97176e-05	0.00265886	1.70837	0.772622	7.82626e-10	4.04225e-09	1.23131	0.3002	0.0136826	0.0311071	-1.38744	-0.472423	0.00688858	0.029524													3.69853	3.27838	4.35657	3.58741	4.15912	3.26761	4.36658
QRSL1	chr6;chr6;chr6;chr6;chr6;chr6;chr6;chr6;chr6;chr6;chr6	107077441;107088224;107088698;107090869;107096900;107100084;107100342;107102605;107103490;107110855;107113657	107077580;107088383;107088796;107090965;107097076;107100259;107100457;107102797;107103607;107111060;107116292	+;+;+;+;+;+;+;+;+;+;+	4118	glutaminyl-tRNA synthase (glutamine-hydrolyzing)-like 1	-1.04217	-0.0595954	0.59524	0.714298	1.48486	0.570325	5.50099e-07	3.50329e-06	1.54748	0.62992	8.06353e-05	0.00268297	-1.70077	-0.766184	1.01152e-11	6.70214e-11	-1.03549	-0.0503183	0.662969	0.746599	1.64247	0.715866	8.81953e-06	0.000146726													6.18547	5.79249	5.28023	5.78422	5.44861	5.69106	5.16481
INTS10	chr8;chr8;chr8;chr8;chr8;chr8;chr8;chr8;chr8;chr8;chr8;chr8;chr8;chr8;chr8;chr8;chr8	19674918;19675786;19677084;19677890;19679950;19680812;19681384;19682314;19683937;19687917;19689539;19690680;19694563;19700359;19701587;19703215;19709160	19675177;19675853;19677187;19678029;19680031;19680952;19681555;19682483;19684070;19688070;19689621;19690832;19694671;19700438;19701749;19703308;19709586	+;+;+;+;+;+;+;+;+;+;+;+;+;+;+;+;+	2534	integrator complex subunit 10	-1.03274	-0.0464735	0.558107	0.684501	1.31516	0.395239	6.05719e-07	3.83093e-06	1.35822	0.441712	8.13256e-05	0.00269638	-1.43691	-0.522973	4.01211e-11	2.45958e-10	-1.05585	-0.0784075	0.326712	0.432414	1.3609	0.444566	7.71015e-05	0.000842247													7.07059	6.89128	6.53782	6.75619	6.79043	6.97454	6.60303
MARS	chr12;chr12;chr12;chr12;chr12;chr12;chr12;chr12;chr12;chr12;chr12;chr12;chr12;chr12;chr12;chr12;chr12;chr12;chr12;chr12;chr12	57881736;57882802;57883050;57883207;57883679;57883990;57884321;57891940;57892203;57894104;57898008;57905481;57905791;57906019;57906534;57908503;57908737;57908933;57909703;57910028;57910218	57881982;57882892;57883128;57883341;57883754;57884162;57884427;57892056;57892406;57894305;57898082;57905651;57905886;57906136;57906747;57908634;57908841;57909119;57909774;57910120;57910438	+;+;+;+;+;+;+;+;+;+;+;+;+;+;+;+;+;+;+;+;+	2915	methionyl-tRNA synthetase	-1.56363	-0.644897	1.11946e-06	1.33976e-05	1.06753	0.0942829	0.478545	0.580301	1.66923	0.73918	8.14296e-05	0.00269638	-2.41824	-1.27396	1.57497e-21	3.45757e-20	-1.07998	-0.111006	0.405814	0.513984	2.23915	1.16295	6.35355e-10	5.72027e-08													8.00106	6.97996	6.64358	7.64823	6.70518	6.59974	6.29564
NUP50-AS1	chr22;chr22;chr22;chr22;chr22;chr22	45529639;45529639;45534705;45534705;45548286;45559458	45530678;45530678;45534797;45534797;45548465;45559662	-;-;-;-;-;-	1518	NUP50 antisense RNA 1 (head to head)	1.25605	0.32889	0.0697499	0.14747	2.73557	1.45184	2.85149e-11	3.99992e-10	2.17792	1.12295	8.35475e-05	0.00275987	-1.15512	-0.208041	0.247876	0.310606	2.27706	1.18717	1.9196e-07	1.64648e-06	2.63027	1.39521	1.6325e-06	3.7731e-05													2.08307	2.59787	1.96611	1.60497	-0.385024	1.86814	1.40386
MGC27345	chr7	127937738	127947816	-	10079	uncharacterized protein MGC27345	1.08344	0.115617	0.430268	0.570831	1.92582	0.945472	4.85954e-10	5.57835e-09	1.77751	0.829856	8.44025e-05	0.00278145	-1.35234	-0.435458	0.00286352	0.00562937	1.34057	0.422849	0.00745847	0.0184785	1.81291	0.858307	6.6386e-05	0.000745895													3.47788	3.62354	2.94994	3.13076	2.75742	3.59699	2.97548
[truncated: 13,357 more rows]
[truncated: 41 more columns]
