# Supplementary material for: Classic and targeted anti‐leukaemic agents interfere with the cholesterol biogenesis metagene in acute myeloid leukaemia: Therapeutic implications
Source: J Cell Mol Med. 2020 May 25;24(13):7378–92. doi: 10.1111/jcmm.15339 (PMC7339218; doi:10.1111/jcmm.15339)
Supplement: Supplementary file 3 — Table S1B [file JCMM-24-7378-s003.xlsx]

## Sheet: RawLog2
								Antibody Name	14-3-3-beta	14-3-3-zeta	4E-BP1	4E-BP1_pS65	53BP1	A-Raf	ACC1	ACC_pS79	ADAR1	Akt	Akt_pS473	Akt_pT308	AMPK-a2_pS345	AMPKa	AMPKa_pT172	Annexin-I	Annexin-VII	AR	ARID1A	Atg3	Atg7	ATM	ATM_pS1981	ATR_pS428	Aurora-B	Axl	b-Actin	b-Catenin	b-Catenin_pT41_S45	B-Raf	B-Raf_pS445	B7-H4	Bad_pS112	Bak	BAP1	Bax	Bcl-xL	Bcl2	Beclin	Bid	Bim
								Antibody Origin	R	R	R	R	R	R	R	R	M	R	R	R	R	R	R	M	M	R	R	R	R	R	R	R	R	R	R	R	R	R	R	R	R	R	M	R	R	M	G	R	R
								Gene Name	YWHAB	YWHAZ	EIF4EBP1	EIF4EBP1	TP53BP1	ARAF	ACACA	ACACA	ADAR	AKT1	AKT1	AKT1	PRKAA2	PRKAA1	PRKAA1	ANXA1	ANXA7	AR	ARID1A	ATG3	ATG7	ATM	ATM	ATR	AIM1	AXL	ACTB	CTNNB1	CTNNB1	BRAF	BRAF	VTCN1	BAD	BAK1	BAP1	BAX	BCL2L1	BCL2	BECN1	BID	BCL2L11
								Validation Status	V	V	V	V	V	V	C	V	V	V	V	V	V	C	C	V	V	V	C	V	V	V	V	C	V	V	C	V	V	C	V	C	V	C	V	V	V	V	C	C	V
								Slide Id	GBL1105912	GBL1105913	GBL1105659	GBL1105660	GBL1105771	GBL1105824	GBL1105662	GBL1105661	GBL1105938	GBL1105792	GBL1105705	GBL1105811	GBL1105844	GBL1105663	GBL1105664	GBL1105699	GBL1105937	GBL1105752	GBL1105857	GBL1105864	GBL1105865	GBL1105846	GBL1105847	GBL1105888	GBL1105854	GBL1105836	GBL1106096	GBL1105668	GBL1105818	GBL1105901	GBL1105672	GBL1105883	GBL1105665	GBL1105666	GBL1105964	GBL1105667	GBL1105669	GBL1105952	GBL1106080	GBL1105670	GBL1105671
								Antibody Name in Heatmap	14-3-3-beta-R-V	14-3-3-zeta-R-V	4E-BP1-R-V	4E-BP1_pS65-R-V	53BP1-R-V	A-Raf-R-V	ACC1-R-C	ACC_pS79-R-V	ADAR1-M-V	Akt-R-V	Akt_pS473-R-V	Akt_pT308-R-V	AMPK-a2_pS345-R-V	AMPKa-R-C	AMPKa_pT172-R-C	Annexin-I-M-V	Annexin-VII-M-V	AR-R-V	ARID1A-R-C	Atg3-R-V	Atg7-R-V	ATM-R-V	ATM_pS1981-R-V	ATR_pS428-R-C	Aurora-B-R-V	Axl-R-V	b-Actin-R-C	b-Catenin-R-V	b-Catenin_pT41_S45-R-V	B-Raf-R-C	B-Raf_pS445-R-V	B7-H4-R-C	Bad_pS112-R-V	Bak-R-C	BAP1-M-V	Bax-R-V	Bcl-xL-R-V	Bcl2-M-V	Beclin-G-C	Bid-R-C	Bim-R-V
								Probabilities (QC Score)	0.964705	0.936076	0.966809	0.971632	0.976831	0.971028	0.957822	0.961832	0.954815	0.966332	0.955601	0.964728	0.93228	0.951468	0.963269	0.868557	0.946353	0.95913	0.962868	0.936483	0.945226	0.9625	0.891331	0.96244	0.947626	0.975537	0.915854	0.96602	0.963589	0.929994	0.97395	0.911204	0.95666	0.953484	0.942424	0.950694	0.968278	0.921987	0.949376	0.965694	0.953509
								Slide no.	1	2	3	4	5	6	7	8	9	10	11	12	13	14	15	16	17	18	19	20	21	22	23	24	25	26	27	28	29	30	31	32	33	34	35	36	37	38	39	40	41
Order	Sample Source	Category_1	Category_2	Category_3	Sample	Sample Name	Sample description	Sample Type	14-3-3-beta-R-V	14-3-3-zeta-R-V	4E-BP1-R-V	4E-BP1_pS65-R-V	53BP1-R-V	A-Raf-R-V	ACC1-R-C	ACC_pS79-R-V	ADAR1-M-V	Akt-R-V	Akt_pS473-R-V	Akt_pT308-R-V	AMPK-a2_pS345-R-V	AMPKa-R-C	AMPKa_pT172-R-C	Annexin-I-M-V	Annexin-VII-M-V	AR-R-V	ARID1A-R-C	Atg3-R-V	Atg7-R-V	ATM-R-V	ATM_pS1981-R-V	ATR_pS428-R-C	Aurora-B-R-V	Axl-R-V	b-Actin-R-C	b-Catenin-R-V	b-Catenin_pT41_S45-R-V	B-Raf-R-C	B-Raf_pS445-R-V	B7-H4-R-C	Bad_pS112-R-V	Bak-R-C	BAP1-M-V	Bax-R-V	Bcl-xL-R-V	Bcl2-M-V	Beclin-G-C	Bid-R-C	Bim-R-V
									RawLog2	RawLog2	RawLog2	RawLog2	RawLog2	RawLog2	RawLog2	RawLog2	RawLog2	RawLog2	RawLog2	RawLog2	RawLog2	RawLog2	RawLog2	RawLog2	RawLog2	RawLog2	RawLog2	RawLog2	RawLog2	RawLog2	RawLog2	RawLog2	RawLog2	RawLog2	RawLog2	RawLog2	RawLog2	RawLog2	RawLog2	RawLog2	RawLog2	RawLog2	RawLog2	RawLog2	RawLog2	RawLog2	RawLog2	RawLog2	RawLog2
400	George Calin (Enrique Fuentes-Mattei)	13_George_Calin__Enrique_Fuentes-Mattei			sample	George_Calin__Enrique_Fuentes-Mattei_1	21% untreated ex1	human cell line	0.689365	0.881803	0.899203	1.40812	-0.241838	1.83609	3.29559	0.968599	1.20243	2.64199	-0.914076	-0.414736	-0.336888	0.852797	2.82915	0.864757	1.13797	0.286104	2.72655	-0.628285	0.719813	1.91094	-1.88312	0.0189618	-0.620969	0.333238	1.70785	-1.30621	0.0741453	0.932923	1.55419	-1.70535	-0.191158	0.214008	0.520185	0.251516	-0.136394	1.1316	-0.156838	0.420132	-0.110161
401	George Calin (Enrique Fuentes-Mattei)	13_George_Calin__Enrique_Fuentes-Mattei			sample	George_Calin__Enrique_Fuentes-Mattei_2	21% Quiz 1nM ex1	human cell line	-0.0810263	0.163289	-0.0403899	0.0409038	-0.990522	1.07246	1.73261	-0.493468	0.442373	1.98451	-1.85831	-1.13453	-1.15793	0.1634	2.02133	0.393991	0.471588	-0.492389	1.61478	-1.48961	0.0584315	1.25008	-2.69178	-0.964055	-1.7551	0.443922	0.469681	-2.34814	-0.721339	-0.0670062	0.595009	-2.51215	-0.786883	-0.521817	-0.580323	-0.262005	-1.05407	0.205829	-0.86857	-0.280167	-0.926341
402	George Calin (Enrique Fuentes-Mattei)	13_George_Calin__Enrique_Fuentes-Mattei			sample	George_Calin__Enrique_Fuentes-Mattei_3	21% Cy 1uM ex1	human cell line	-0.0970204	0.235266	0.0863858	0.17438	-0.390914	0.974523	1.81067	-0.433973	0.508111	1.91634	-2.04136	-1.16468	-1.16713	0.167976	1.73406	1.46161	0.495034	-0.476554	1.71795	-1.39699	0.209282	1.3219	-2.58252	-0.779339	-0.954615	0.750915	0.616408	-2.33164	-0.688193	0.35503	0.586044	-2.45143	-0.681656	-0.463899	-0.391992	-0.117481	-0.955403	0.143504	-0.994282	-0.342882	-1.00369
425	George Calin (Enrique Fuentes-Mattei)	13_George_Calin__Enrique_Fuentes-Mattei			sample	George_Calin__Enrique_Fuentes-Mattei_5	1% untreated ex1	human cell line	0.136353	0.358963	0.431337	0.731371	-0.328828	1.28974	2.49626	0.271504	0.683109	2.13037	-2.02053	-0.926245	-0.909453	0.30914	1.99179	1.05659	0.684274	-0.140841	2.41321	-1.09099	0.287587	1.46682	-2.44935	-0.626801	-1.06349	0.569518	0.736342	-1.9016	-0.454727	0.704744	0.994485	-2.25542	-0.415646	-0.11547	0.0168098	-0.213483	-0.660311	0.635933	-0.649688	-0.078298	-0.712888
426	George Calin (Enrique Fuentes-Mattei)	13_George_Calin__Enrique_Fuentes-Mattei			sample	George_Calin__Enrique_Fuentes-Mattei_6	1% Quiz 1nM ex1	human cell line	-0.173082	0.0126066	-0.170289	-0.0918013	-1.05667	0.814553	1.56448	-0.627687	0.21818	1.69762	-1.99372	-1.28983	-1.18971	0.0560436	1.76344	0.412987	0.227755	-0.50304	1.50886	-1.59359	-0.0950032	0.942087	-2.76565	-1.06303	-1.80153	0.422235	0.341134	-2.55787	-0.803139	-0.0828706	0.384711	-2.61204	-1.04945	-0.636376	-0.628396	-0.518355	-1.24421	0.0278385	-1.10558	-0.460947	-1.02497
448	George Calin (Enrique Fuentes-Mattei)	13_George_Calin__Enrique_Fuentes-Mattei			sample	George_Calin__Enrique_Fuentes-Mattei_7	1% Cy 1uM ex1	human cell line	-0.141166	0.203047	0.0207269	0.0252156	-0.533659	0.869907	1.79073	-0.586459	0.533837	1.89474	-2.32677	-1.39203	-1.18752	0.0131482	1.56256	1.53036	0.392012	-0.520762	1.83623	-1.43988	-0.009068	1.29989	-2.69316	-0.914831	-1.16606	0.659577	0.452115	-2.52515	-0.828076	0.346997	0.459799	-2.62034	-0.807789	-0.581953	-0.357352	-0.371447	-1.17219	0.0820636	-1.05539	-0.509517	-1.07009
450	George Calin (Enrique Fuentes-Mattei)	13_George_Calin__Enrique_Fuentes-Mattei			sample	George_Calin__Enrique_Fuentes-Mattei_9	21% untreated ex2	human cell line	0.646403	0.672035	0.761615	1.45634	-0.140537	1.77376	2.8558	0.545588	1.3167	2.48186	-0.996435	-0.477314	-0.289661	0.767924	2.1689	0.998144	1.06717	0.426331	2.98235	-0.5805	0.540179	1.67171	-1.96285	-0.00328823	-0.655678	0.336773	1.69801	-1.33164	0.0248264	1.25833	1.44902	-1.7828	-0.164262	0.172232	0.63998	0.182259	-0.199943	0.881125	-0.345695	0.301624	-0.142521
472	George Calin (Enrique Fuentes-Mattei)	13_George_Calin__Enrique_Fuentes-Mattei			sample	George_Calin__Enrique_Fuentes-Mattei_10	21% Quiz 1nM ex2	human cell line	0.435323	0.646923	0.220334	0.585158	-0.330188	1.37544	2.04203	-0.412878	1.04497	2.28782	-1.33653	-0.716997	-0.442724	0.365859	1.92325	1.12537	0.887591	0.193472	2.56844	-0.908042	0.367769	1.57648	-2.15385	-0.647176	-1.30167	0.80948	0.911902	-1.90606	-0.308209	0.894341	0.9249	-2.17013	-0.469348	-0.170261	0.175542	0.0379744	-0.631798	0.681901	-0.443663	-0.0352826	-0.443304
473	George Calin (Enrique Fuentes-Mattei)	13_George_Calin__Enrique_Fuentes-Mattei			sample	George_Calin__Enrique_Fuentes-Mattei_11	21% Cy 1uM ex2	human cell line	0.366029	0.565658	0.340582	0.720304	0.0734876	1.41414	2.14584	-0.392883	1.12104	2.2595	-1.52755	-0.72436	-0.443873	0.451975	1.83256	2.01472	0.933391	0.197381	2.6629	-0.6832	0.533906	1.63326	-2.08146	-0.331667	-0.643068	1.1243	0.985495	-1.82474	-0.205858	1.05979	1.0123	-2.05987	-0.294954	0.0111168	0.261817	0.211795	-0.511369	0.584354	-0.432323	-0.055123	-0.496488
494	George Calin (Enrique Fuentes-Mattei)	13_George_Calin__Enrique_Fuentes-Mattei			sample	George_Calin__Enrique_Fuentes-Mattei_13	1% untreated ex2	human cell line	0.545389	0.731937	0.595124	1.08143	-0.138867	1.63938	2.69497	0.288597	1.22404	2.472	-1.65234	-0.70774	-0.34452	0.44129	2.22744	0.941538	0.895185	0.328729	2.95422	-0.655719	0.520217	1.79206	-2.03241	-0.192967	-0.739937	0.808124	1.23727	-1.72248	-0.0830261	0.709504	1.25417	-1.94155	-0.205956	0.020207	0.556027	0.0797804	-0.46791	1.01066	-0.490237	0.15275	-0.36139
495	George Calin (Enrique Fuentes-Mattei)	13_George_Calin__Enrique_Fuentes-Mattei			sample	George_Calin__Enrique_Fuentes-Mattei_14	1% Quiz 1nM ex2	human cell line	0.343146	0.565907	0.19038	0.516899	-0.263418	1.31862	1.81228	-0.382669	1.10779	2.08313	-1.52294	-0.711184	-0.372404	0.284024	1.87083	0.664392	0.841537	0.341936	2.71417	-0.877968	0.377038	1.39592	-2.13585	-0.685898	-1.37208	0.885404	0.935088	-1.93047	-0.370209	0.95947	0.806081	-2.14884	-0.387179	-0.151132	0.253681	-0.0333946	-0.748942	0.692592	-0.38572	-0.0859807	-0.359998
496	George Calin (Enrique Fuentes-Mattei)	13_George_Calin__Enrique_Fuentes-Mattei			sample	George_Calin__Enrique_Fuentes-Mattei_15	1% Cy 1uM ex2	human cell line	0.508718	0.719964	0.343444	0.697052	0.0578062	1.40999	2.12507	-0.288438	1.28311	2.31092	-1.4276	-0.646398	-0.366121	0.402634	2.00694	1.93802	0.969068	0.283555	2.702	-0.719432	0.612889	1.73709	-2.01504	-0.353684	-0.59752	1.18836	1.0214	-1.84986	-0.158987	1.10432	0.992322	-2.0107	-0.21175	0.0127629	0.334846	0.21388	-0.491117	0.726192	-0.350857	-0.00852923	-0.429784
498	George Calin (Enrique Fuentes-Mattei)	13_George_Calin__Enrique_Fuentes-Mattei			sample	George_Calin__Enrique_Fuentes-Mattei_17	21% untreated ex3	human cell line	0.491988	0.515991	0.709591	0.891076	-0.930434	1.80785	2.87784	0.617362	0.939829	2.44112	-0.450638	-0.491488	-0.526385	0.501964	2.35293	0.984963	0.804887	0.0603163	2.55655	-0.860726	0.531293	1.72129	-2.07965	-0.303981	-0.917388	0.279618	1.24923	-1.62369	-0.186167	1.05262	1.32485	-1.98641	-0.405983	0.0403331	0.244264	0.0165878	-0.511451	0.700261	-0.442966	0.196112	-0.473936
520	George Calin (Enrique Fuentes-Mattei)	13_George_Calin__Enrique_Fuentes-Mattei			sample	George_Calin__Enrique_Fuentes-Mattei_18	21% Quiz 1nM ex3	human cell line	0.618713	0.760741	0.399696	0.838837	-0.311221	1.81648	2.55906	-0.0261609	1.1292	2.57596	-1.06411	-0.537116	-0.371224	0.676379	2.50475	0.941098	0.946332	0.271412	2.76472	-0.762637	0.575774	2.01043	-1.97695	-0.32917	-1.007	0.671981	1.2466	-1.6274	-0.128549	1.16262	1.32616	-1.9505	-0.316817	0.0411162	0.293214	0.179005	-0.486089	0.84096	-0.316702	0.197739	-0.334724
521	George Calin (Enrique Fuentes-Mattei)	13_George_Calin__Enrique_Fuentes-Mattei			sample	George_Calin__Enrique_Fuentes-Mattei_19	21% Cy 1uM ex3	human cell line	0.513035	0.667289	0.474981	0.834914	-0.0514961	1.72753	2.53443	-0.0379106	1.04991	2.54454	-1.36193	-0.629078	-0.462589	0.664327	2.13627	2.05382	1.03507	0.140434	2.57249	-0.748485	0.61866	2.03566	-2.00571	-0.174779	-0.504806	1.31421	1.16085	-1.57044	-0.147099	1.23318	1.25774	-1.94091	-0.134517	0.138937	0.261229	0.270425	-0.396128	0.581173	-0.364558	0.113953	-0.47845
544	George Calin (Enrique Fuentes-Mattei)	13_George_Calin__Enrique_Fuentes-Mattei			sample	George_Calin__Enrique_Fuentes-Mattei_21	1% untreated ex3	human cell line	0.412703	0.496108	0.503531	0.676865	-0.191799	1.45928	2.50321	0.0366791	0.873293	2.3347	-1.84173	-0.798085	-0.503404	0.210625	1.95939	0.902427	0.726354	0.00755003	2.6872	-0.845512	0.407651	1.7697	-2.12458	-0.592742	-0.978981	0.771637	0.901246	-1.90273	-0.283772	1.10819	0.960124	-2.06894	-0.404821	-0.0987288	0.281673	0.0135337	-0.719037	0.852682	-0.444581	0.0487123	-0.617873
545	George Calin (Enrique Fuentes-Mattei)	13_George_Calin__Enrique_Fuentes-Mattei			sample	George_Calin__Enrique_Fuentes-Mattei_22	1% Quiz 1nM ex3	human cell line	0.265841	0.462904	0.356182	0.539821	-0.299764	1.42941	2.11277	-0.177451	0.829081	2.16216	-1.50683	-0.740682	-0.497977	0.36282	2.18606	0.964049	0.81689	0.129727	2.43138	-0.925346	0.251033	1.49672	-2.24453	-0.700521	-1.36945	0.693697	0.685846	-1.91957	-0.334952	0.912542	0.923155	-2.11905	-0.470934	-0.0352808	0.0583231	0.0271559	-0.689022	0.825612	-0.582534	0.00974256	-0.418311
546	George Calin (Enrique Fuentes-Mattei)	13_George_Calin__Enrique_Fuentes-Mattei			sample	George_Calin__Enrique_Fuentes-Mattei_23	1% Cy 1uM ex3	human cell line	0.540623	0.727912	0.588731	0.729346	0.25137	1.48332	2.32627	-0.190337	1.19923	2.38728	-1.56645	-0.653897	-0.345948	0.47561	1.97412	1.98676	1.018	0.285737	2.8673	-0.60757	0.520988	1.87316	-1.95089	-0.258211	-0.748571	1.20315	0.954767	-1.72497	-0.0812454	1.26796	1.04397	-1.91221	-0.0407897	0.133246	0.376857	0.284994	-0.453036	0.887797	-0.474434	0.0815631	-0.404485
[truncated: 261 more columns]

## Sheet: NormLinear
								Antibody Name	14-3-3-beta	14-3-3-zeta	4E-BP1	4E-BP1_pS65	53BP1	A-Raf	ACC1	ACC_pS79	ADAR1	Akt	Akt_pS473	Akt_pT308	AMPK-a2_pS345	AMPKa	AMPKa_pT172	Annexin-I	Annexin-VII	AR	ARID1A	Atg3	Atg7	ATM	ATM_pS1981	ATR_pS428	Aurora-B	Axl	b-Actin	b-Catenin	b-Catenin_pT41_S45	B-Raf	B-Raf_pS445	B7-H4	Bad_pS112	Bak	BAP1	Bax	Bcl-xL	Bcl2	Beclin	Bid	Bim
								Antibody Origin	R	R	R	R	R	R	R	R	M	R	R	R	R	R	R	M	M	R	R	R	R	R	R	R	R	R	R	R	R	R	R	R	R	R	M	R	R	M	G	R	R
								Gene Name	YWHAB	YWHAZ	EIF4EBP1	EIF4EBP1	TP53BP1	ARAF	ACACA	ACACA	ADAR	AKT1	AKT1	AKT1	PRKAA2	PRKAA1	PRKAA1	ANXA1	ANXA7	AR	ARID1A	ATG3	ATG7	ATM	ATM	ATR	AIM1	AXL	ACTB	CTNNB1	CTNNB1	BRAF	BRAF	VTCN1	BAD	BAK1	BAP1	BAX	BCL2L1	BCL2	BECN1	BID	BCL2L11
								Validation Status	V	V	V	V	V	V	C	V	V	V	V	V	V	C	C	V	V	V	C	V	V	V	V	C	V	V	C	V	V	C	V	C	V	C	V	V	V	V	C	C	V
								Slide Id	GBL1105912	GBL1105913	GBL1105659	GBL1105660	GBL1105771	GBL1105824	GBL1105662	GBL1105661	GBL1105938	GBL1105792	GBL1105705	GBL1105811	GBL1105844	GBL1105663	GBL1105664	GBL1105699	GBL1105937	GBL1105752	GBL1105857	GBL1105864	GBL1105865	GBL1105846	GBL1105847	GBL1105888	GBL1105854	GBL1105836	GBL1106096	GBL1105668	GBL1105818	GBL1105901	GBL1105672	GBL1105883	GBL1105665	GBL1105666	GBL1105964	GBL1105667	GBL1105669	GBL1105952	GBL1106080	GBL1105670	GBL1105671
								Antibody Name in Heatmap	14-3-3-beta-R-V	14-3-3-zeta-R-V	4E-BP1-R-V	4E-BP1_pS65-R-V	53BP1-R-V	A-Raf-R-V	ACC1-R-C	ACC_pS79-R-V	ADAR1-M-V	Akt-R-V	Akt_pS473-R-V	Akt_pT308-R-V	AMPK-a2_pS345-R-V	AMPKa-R-C	AMPKa_pT172-R-C	Annexin-I-M-V	Annexin-VII-M-V	AR-R-V	ARID1A-R-C	Atg3-R-V	Atg7-R-V	ATM-R-V	ATM_pS1981-R-V	ATR_pS428-R-C	Aurora-B-R-V	Axl-R-V	b-Actin-R-C	b-Catenin-R-V	b-Catenin_pT41_S45-R-V	B-Raf-R-C	B-Raf_pS445-R-V	B7-H4-R-C	Bad_pS112-R-V	Bak-R-C	BAP1-M-V	Bax-R-V	Bcl-xL-R-V	Bcl2-M-V	Beclin-G-C	Bid-R-C	Bim-R-V
								Probabilities (QC Score)	0.964705	0.936076	0.966809	0.971632	0.976831	0.971028	0.957822	0.961832	0.954815	0.966332	0.955601	0.964728	0.93228	0.951468	0.963269	0.868557	0.946353	0.95913	0.962868	0.936483	0.945226	0.9625	0.891331	0.96244	0.947626	0.975537	0.915854	0.96602	0.963589	0.929994	0.97395	0.911204	0.95666	0.953484	0.942424	0.950694	0.968278	0.921987	0.949376	0.965694	0.953509
								Slide no.	1	2	3	4	5	6	7	8	9	10	11	12	13	14	15	16	17	18	19	20	21	22	23	24	25	26	27	28	29	30	31	32	33	34	35	36	37	38	39	40	41
Order	Sample Source	Category_1	Category_2	Category_3	CF1&2 Outliers	Sample Name	Sample description	Sample Type	14-3-3-beta-R-V	14-3-3-zeta-R-V	4E-BP1-R-V	4E-BP1_pS65-R-V	53BP1-R-V	A-Raf-R-V	ACC1-R-C	ACC_pS79-R-V	ADAR1-M-V	Akt-R-V	Akt_pS473-R-V	Akt_pT308-R-V	AMPK-a2_pS345-R-V	AMPKa-R-C	AMPKa_pT172-R-C	Annexin-I-M-V	Annexin-VII-M-V	AR-R-V	ARID1A-R-C	Atg3-R-V	Atg7-R-V	ATM-R-V	ATM_pS1981-R-V	ATR_pS428-R-C	Aurora-B-R-V	Axl-R-V	b-Actin-R-C	b-Catenin-R-V	b-Catenin_pT41_S45-R-V	B-Raf-R-C	B-Raf_pS445-R-V	B7-H4-R-C	Bad_pS112-R-V	Bak-R-C	BAP1-M-V	Bax-R-V	Bcl-xL-R-V	Bcl2-M-V	Beclin-G-C	Bid-R-C	Bim-R-V
									NormLinear	NormLinear	NormLinear	NormLinear	NormLinear	NormLinear	NormLinear	NormLinear	NormLinear	NormLinear	NormLinear	NormLinear	NormLinear	NormLinear	NormLinear	NormLinear	NormLinear	NormLinear	NormLinear	NormLinear	NormLinear	NormLinear	NormLinear	NormLinear	NormLinear	NormLinear	NormLinear	NormLinear	NormLinear	NormLinear	NormLinear	NormLinear	NormLinear	NormLinear	NormLinear	NormLinear	NormLinear	NormLinear	NormLinear	NormLinear	NormLinear
400	George Calin (Enrique Fuentes-Mattei)	13_George_Calin__Enrique_Fuentes-Mattei			nominal	George_Calin__Enrique_Fuentes-Mattei_1	21% untreated ex1	human cell line	0.960975	1.04186	1.17019	1.33877	0.84317	1.09796	1.54217	1.67454	0.889544	1.04411	1.2659	1.02022	0.883573	1.12807	1.47238	0.720743	0.979747	0.867165	0.855642	0.914087	0.957145	0.988351	0.94871	1.06623	1.02487	0.636274	1.3698	1.15743	0.992957	0.768364	1.20507	1.05349	0.906156	0.959705	0.994161	0.956365	1.08243	1.10793	1.02074	1.09727	1.04032
401	George Calin (Enrique Fuentes-Mattei)	13_George_Calin__Enrique_Fuentes-Mattei			nominal	George_Calin__Enrique_Fuentes-Mattei_2	21% Quiz 1nM ex1	human cell line	0.976001	1.0969	1.05696	0.899045	0.869336	1.12036	0.904229	1.05298	0.90995	1.14676	1.13975	1.07316	0.866431	1.21187	1.4571	0.900979	1.06945	0.875792	0.685905	0.871668	1.04841	1.08298	0.93832	0.934511	0.808928	1.19018	1.00596	0.973855	0.991095	0.665591	1.07379	1.04329	1.03877	0.998348	0.803193	1.16061	0.992664	1.01036	1.07973	1.16991	1.02357
402	George Calin (Enrique Fuentes-Mattei)	13_George_Calin__Enrique_Fuentes-Mattei			nominal	George_Calin__Enrique_Fuentes-Mattei_3	21% Cy 1uM ex1	human cell line	0.898072	1.07277	1.07374	0.917566	1.22564	0.973981	0.888079	1.02095	0.886099	1.01772	0.934071	0.977828	0.801013	1.13112	1.11093	1.75701	1.01133	0.823841	0.685485	0.864784	1.08297	1.05905	0.941713	0.988246	1.31085	1.36994	1.03616	0.916508	0.943558	0.829714	0.992875	1.01243	1.03962	0.966924	0.851508	1.19363	0.988961	0.900306	0.920759	1.04219	0.902632
425	George Calin (Enrique Fuentes-Mattei)	13_George_Calin__Enrique_Fuentes-Mattei			nominal	George_Calin__Enrique_Fuentes-Mattei_5	1% untreated ex1	human cell line	0.896262	0.992238	1.15774	1.14599	1.08624	1.02876	1.21257	1.41334	0.849245	1.00214	0.804492	0.979285	0.812978	1.05894	1.12757	1.12648	0.978886	0.882621	0.942243	0.907599	0.970644	0.99406	0.87675	0.932512	1.03193	1.02557	0.955878	1.04825	0.941716	0.897582	1.11871	0.984554	1.06126	1.04508	0.959669	0.94807	1.03011	1.07522	0.992545	1.06284	0.937393
426	George Calin (Enrique Fuentes-Mattei)	13_George_Calin__Enrique_Fuentes-Mattei			nominal	George_Calin__Enrique_Fuentes-Mattei_6	1% Quiz 1nM ex1	human cell line	0.982244	1.05995	1.03619	0.879658	0.890751	1.00508	0.863273	1.02919	0.835621	1.00831	1.11308	1.03369	0.909175	1.20675	1.30719	0.979295	0.968814	0.932557	0.683692	0.870023	1.01117	0.938396	0.9563	0.935992	0.840256	1.25766	0.987112	0.903315	1.00455	0.706175	0.995618	1.04428	0.928883	0.989183	0.833353	1.04231	0.933349	0.958024	0.982759	1.10716	1.02544
448	George Calin (Enrique Fuentes-Mattei)	13_George_Calin__Enrique_Fuentes-Mattei			nominal	George_Calin__Enrique_Fuentes-Mattei_7	1% Cy 1uM ex1	human cell line	0.940409	1.13267	1.10772	0.893366	1.19864	0.978031	0.945686	0.991739	0.973916	1.08248	0.827481	0.901817	0.852702	1.09697	1.06502	1.9896	1.01666	0.862642	0.803338	0.906346	1.00504	1.12613	0.941685	0.971343	1.22236	1.38836	0.998309	0.86532	0.924601	0.890852	0.982169	0.97232	1.02849	0.961943	0.941697	1.08072	0.918785	0.931514	0.952899	1.00249	0.930717
450	George Calin (Enrique Fuentes-Mattei)	13_George_Calin__Enrique_Fuentes-Mattei			nominal	George_Calin__Enrique_Fuentes-Mattei_9	21% untreated ex2	human cell line	0.979847	0.946331	1.11742	1.45412	0.950142	1.10458	1.19433	1.31201	1.01145	0.981568	1.25599	1.0262	0.959043	1.11728	0.978686	0.830448	0.979893	1.00391	1.07318	0.992548	0.88773	0.879578	0.942998	1.10289	1.05099	0.670019	1.42915	1.19459	1.00801	1.01136	1.17688	1.0488	0.969792	0.979357	1.13474	0.957533	1.08805	0.978341	0.940685	1.06174	1.06857
472	George Calin (Enrique Fuentes-Mattei)	13_George_Calin__Enrique_Fuentes-Mattei			nominal	George_Calin__Enrique_Fuentes-Mattei_10	21% Quiz 1nM ex2	human cell line	1.02764	1.12904	0.93218	0.965099	1.0114	1.01746	0.824856	0.819659	1.01712	1.04168	1.20457	1.05513	1.04709	1.02649	1.00211	1.10112	1.05037	1.0371	0.977909	0.96023	0.956322	0.999609	1.00285	0.856896	0.815377	1.12878	1.00614	0.973925	0.971479	0.954016	0.993525	0.973464	0.952933	0.937701	0.998416	1.05183	0.979202	1.03453	1.06703	1.02052	1.05313
473	George Calin (Enrique Fuentes-Mattei)	13_George_Calin__Enrique_Fuentes-Mattei			nominal	George_Calin__Enrique_Fuentes-Mattei_11	21% Cy 1uM ex2	human cell line	0.926195	1.00917	0.95812	1.00225	1.26521	0.9883	0.838201	0.785912	1.0139	0.965893	0.99782	0.992684	0.989375	1.03038	0.889895	1.92876	1.0253	0.983372	0.987316	1.06116	1.0147	0.983206	0.99713	1.00839	1.21714	1.3277	1.00123	0.974377	0.986202	1.01177	0.998186	0.993648	1.01691	1.00551	1.00232	1.12199	1.00658	0.914321	1.01698	0.951857	0.959827
494	George Calin (Enrique Fuentes-Mattei)	13_George_Calin__Enrique_Fuentes-Mattei			nominal	George_Calin__Enrique_Fuentes-Mattei_13	1% untreated ex2	human cell line	0.972488	1.05005	1.05982	1.19364	1.01257	1.07123	1.13721	1.16871	1.00969	1.03774	0.848546	0.931114	0.982784	0.948356	1.08492	0.849976	0.925848	0.998726	1.12032	1.00286	0.931979	1.01774	0.956547	1.02936	1.05528	0.988808	1.10539	0.969839	0.995704	0.735909	1.09449	1.00009	1.00291	0.938234	1.13962	0.949377	0.961872	1.13925	0.905872	1.01938	0.977351
495	George Calin (Enrique Fuentes-Mattei)	13_George_Calin__Enrique_Fuentes-Mattei			nominal	George_Calin__Enrique_Fuentes-Mattei_14	1% Quiz 1nM ex2	human cell line	0.966525	1.07014	0.915384	0.922878	1.06204	0.98069	0.705239	0.839166	1.06513	0.906223	1.0613	1.06213	1.10224	0.972389	0.968857	0.802025	1.02	1.15248	1.08464	0.98299	0.964973	0.884295	1.01807	0.836358	0.778545	1.19285	1.02508	0.96006	0.933018	1.00065	0.917342	0.99049	1.01139	0.952672	1.05671	1.00365	0.905167	1.04491	1.11363	0.987829	1.11861
496	George Calin (Enrique Fuentes-Mattei)	13_George_Calin__Enrique_Fuentes-Mattei			nominal	George_Calin__Enrique_Fuentes-Mattei_15	1% Cy 1uM ex2	human cell line	0.972793	1.06851	0.913367	0.938299	1.19071	0.93757	0.786069	0.803858	1.0793	0.9523	1.01743	0.996883	0.993415	0.947349	0.955426	1.74001	0.999899	0.993168	0.965137	0.984551	1.01971	1.00523	0.993369	0.944852	1.19513	1.32053	0.976575	0.911023	0.969258	0.992777	0.936614	0.978138	1.02493	0.957735	1.00312	1.06901	0.971196	0.959755	1.02376	0.935324	0.956395
498	George Calin (Enrique Fuentes-Mattei)	13_George_Calin__Enrique_Fuentes-Mattei			nominal	George_Calin__Enrique_Fuentes-Mattei_17	21% untreated ex3	human cell line	1.00877	0.973165	1.23502	1.12604	0.629684	1.29592	1.38955	1.58001	0.892511	1.09339	2.1009	1.16435	0.932597	1.06468	1.27397	0.942892	0.936139	0.892542	0.9154	0.936509	1.01094	1.04308	0.996482	1.02597	1.00446	0.737902	1.19977	1.11795	0.997849	1.00484	1.23728	1.04356	0.939789	1.02412	0.988308	0.978136	1.0046	0.988922	1.00758	1.13077	0.973091
520	George Calin (Enrique Fuentes-Mattei)	13_George_Calin__Enrique_Fuentes-Mattei			nominal	George_Calin__Enrique_Fuentes-Mattei_18	21% Quiz 1nM ex3	human cell line	1.0414	1.09028	0.942025	1.02685	0.914535	1.23269	1.05339	0.956348	0.962266	1.13512	1.2984	1.06666	0.981924	1.13605	1.33824	0.864834	0.976328	0.976902	0.999891	0.947797	0.985801	1.20513	1.01172	0.953293	0.892548	0.915773	1.13235	1.05434	0.981941	1.02538	1.17095	1.01159	0.945252	0.968867	0.966726	1.03506	0.966728	1.03084	1.03984	1.07038	1.0133
521	George Calin (Enrique Fuentes-Mattei)	13_George_Calin__Enrique_Fuentes-Mattei			nominal	George_Calin__Enrique_Fuentes-Mattei_19	21% Cy 1uM ex3	human cell line	0.962177	1.01592	0.986681	1.01807	1.08852	1.1522	1.0295	0.94304	0.905479	1.10416	1.05004	0.99493	0.916275	1.12001	1.03054	1.85928	1.03219	0.886898	0.870036	0.95154	1.0096	1.21921	0.985946	1.05476	1.25678	1.42092	1.06076	1.09038	0.963724	1.07048	1.11018	1.01238	1.06629	1.03077	0.939997	1.09632	1.02291	0.855934	1.00002	1.00408	0.911847
544	George Calin (Enrique Fuentes-Mattei)	13_George_Calin__Enrique_Fuentes-Mattei			nominal	George_Calin__Enrique_Fuentes-Mattei_21	1% untreated ex3	human cell line	0.988127	0.99332	1.10798	1.00452	1.08733	1.05326	1.10914	1.09331	0.882008	1.05106	0.828957	0.974266	0.980619	0.900337	1.00364	0.921519	0.917461	0.890498	1.03712	0.979445	0.960266	1.11629	0.999611	0.869152	0.996045	1.07399	0.97551	0.953476	0.965097	1.08072	0.994406	1.01991	0.973349	0.962452	1.04964	1.01011	0.90031	1.13745	1.04155	1.05655	0.911407
545	George Calin (Enrique Fuentes-Mattei)	13_George_Calin__Enrique_Fuentes-Mattei			nominal	George_Calin__Enrique_Fuentes-Mattei_22	1% Quiz 1nM ex3	human cell line	0.935233	1.01721	1.04832	0.957243	1.05725	1.08109	0.886689	0.987648	0.896355	0.977245	1.09563	1.06237	1.03146	1.04842	1.23064	1.00779	1.02367	1.01561	0.910202	0.9711	0.902737	0.968094	0.963919	0.845216	0.796257	1.06624	0.880454	0.987549	0.97607	0.988855	1.01567	1.03228	0.974278	1.05389	0.942157	1.06853	0.963261	1.16977	0.991906	1.07764	1.09674
546	George Calin (Enrique Fuentes-Mattei)	13_George_Calin__Enrique_Fuentes-Mattei			nominal	George_Calin__Enrique_Fuentes-Mattei_23	1% Cy 1uM ex3	human cell line	0.968418	1.04619	1.0542	0.934331	1.3259	0.960539	0.879968	0.837815	0.991591	0.977683	0.899792	0.965661	0.980938	0.970323	0.909401	1.75252	1.00722	0.96854	1.05387	1.03598	0.931648	1.07563	1.01125	0.982974	1.04805	1.29909	0.907999	0.967304	0.996047	1.08281	0.945247	1.01973	1.12356	1.0138	1.00563	1.09352	0.970976	1.04531	0.915035	0.969439	0.947744
[truncated: 263 more columns]

## Sheet: NormLog2
								Antibody Name	14-3-3-beta	14-3-3-zeta	4E-BP1	4E-BP1_pS65	53BP1	A-Raf	ACC1	ACC_pS79	ADAR1	Akt	Akt_pS473	Akt_pT308	AMPK-a2_pS345	AMPKa	AMPKa_pT172	Annexin-I	Annexin-VII	AR	ARID1A	Atg3	Atg7	ATM	ATM_pS1981	ATR_pS428	Aurora-B	Axl	b-Actin	b-Catenin	b-Catenin_pT41_S45	B-Raf	B-Raf_pS445	B7-H4	Bad_pS112	Bak	BAP1	Bax	Bcl-xL	Bcl2	Beclin	Bid	Bim
								Antibody Origin	R	R	R	R	R	R	R	R	M	R	R	R	R	R	R	M	M	R	R	R	R	R	R	R	R	R	R	R	R	R	R	R	R	R	M	R	R	M	G	R	R
								Gene Name	YWHAB	YWHAZ	EIF4EBP1	EIF4EBP1	TP53BP1	ARAF	ACACA	ACACA	ADAR	AKT1	AKT1	AKT1	PRKAA2	PRKAA1	PRKAA1	ANXA1	ANXA7	AR	ARID1A	ATG3	ATG7	ATM	ATM	ATR	AIM1	AXL	ACTB	CTNNB1	CTNNB1	BRAF	BRAF	VTCN1	BAD	BAK1	BAP1	BAX	BCL2L1	BCL2	BECN1	BID	BCL2L11
								Validation Status	V	V	V	V	V	V	C	V	V	V	V	V	V	C	C	V	V	V	C	V	V	V	V	C	V	V	C	V	V	C	V	C	V	C	V	V	V	V	C	C	V
								Slide Id	GBL1105912	GBL1105913	GBL1105659	GBL1105660	GBL1105771	GBL1105824	GBL1105662	GBL1105661	GBL1105938	GBL1105792	GBL1105705	GBL1105811	GBL1105844	GBL1105663	GBL1105664	GBL1105699	GBL1105937	GBL1105752	GBL1105857	GBL1105864	GBL1105865	GBL1105846	GBL1105847	GBL1105888	GBL1105854	GBL1105836	GBL1106096	GBL1105668	GBL1105818	GBL1105901	GBL1105672	GBL1105883	GBL1105665	GBL1105666	GBL1105964	GBL1105667	GBL1105669	GBL1105952	GBL1106080	GBL1105670	GBL1105671
								Antibody Name in Heatmap	14-3-3-beta-R-V	14-3-3-zeta-R-V	4E-BP1-R-V	4E-BP1_pS65-R-V	53BP1-R-V	A-Raf-R-V	ACC1-R-C	ACC_pS79-R-V	ADAR1-M-V	Akt-R-V	Akt_pS473-R-V	Akt_pT308-R-V	AMPK-a2_pS345-R-V	AMPKa-R-C	AMPKa_pT172-R-C	Annexin-I-M-V	Annexin-VII-M-V	AR-R-V	ARID1A-R-C	Atg3-R-V	Atg7-R-V	ATM-R-V	ATM_pS1981-R-V	ATR_pS428-R-C	Aurora-B-R-V	Axl-R-V	b-Actin-R-C	b-Catenin-R-V	b-Catenin_pT41_S45-R-V	B-Raf-R-C	B-Raf_pS445-R-V	B7-H4-R-C	Bad_pS112-R-V	Bak-R-C	BAP1-M-V	Bax-R-V	Bcl-xL-R-V	Bcl2-M-V	Beclin-G-C	Bid-R-C	Bim-R-V
								Probabilities (QC Score)	0.964705	0.936076	0.966809	0.971632	0.976831	0.971028	0.957822	0.961832	0.954815	0.966332	0.955601	0.964728	0.93228	0.951468	0.963269	0.868557	0.946353	0.95913	0.962868	0.936483	0.945226	0.9625	0.891331	0.96244	0.947626	0.975537	0.915854	0.96602	0.963589	0.929994	0.97395	0.911204	0.95666	0.953484	0.942424	0.950694	0.968278	0.921987	0.949376	0.965694	0.953509
								Slide no.	1	2	3	4	5	6	7	8	9	10	11	12	13	14	15	16	17	18	19	20	21	22	23	24	25	26	27	28	29	30	31	32	33	34	35	36	37	38	39	40	41
Order	Sample Source	Category_1	Category_2	Category_3	Sample	Sample Name	Sample description	Sample Type	14-3-3-beta-R-V	14-3-3-zeta-R-V	4E-BP1-R-V	4E-BP1_pS65-R-V	53BP1-R-V	A-Raf-R-V	ACC1-R-C	ACC_pS79-R-V	ADAR1-M-V	Akt-R-V	Akt_pS473-R-V	Akt_pT308-R-V	AMPK-a2_pS345-R-V	AMPKa-R-C	AMPKa_pT172-R-C	Annexin-I-M-V	Annexin-VII-M-V	AR-R-V	ARID1A-R-C	Atg3-R-V	Atg7-R-V	ATM-R-V	ATM_pS1981-R-V	ATR_pS428-R-C	Aurora-B-R-V	Axl-R-V	b-Actin-R-C	b-Catenin-R-V	b-Catenin_pT41_S45-R-V	B-Raf-R-C	B-Raf_pS445-R-V	B7-H4-R-C	Bad_pS112-R-V	Bak-R-C	BAP1-M-V	Bax-R-V	Bcl-xL-R-V	Bcl2-M-V	Beclin-G-C	Bid-R-C	Bim-R-V
									NormLog2	NormLog2	NormLog2	NormLog2	NormLog2	NormLog2	NormLog2	NormLog2	NormLog2	NormLog2	NormLog2	NormLog2	NormLog2	NormLog2	NormLog2	NormLog2	NormLog2	NormLog2	NormLog2	NormLog2	NormLog2	NormLog2	NormLog2	NormLog2	NormLog2	NormLog2	NormLog2	NormLog2	NormLog2	NormLog2	NormLog2	NormLog2	NormLog2	NormLog2	NormLog2	NormLog2	NormLog2	NormLog2	NormLog2	NormLog2	NormLog2
400	George Calin (Enrique Fuentes-Mattei)	13_George_Calin__Enrique_Fuentes-Mattei			sample	George_Calin__Enrique_Fuentes-Mattei_1	21% untreated ex1	human cell line	-0.0574286	0.059166	0.226745	0.420905	-0.246105	0.134819	0.624964	0.743769	-0.168862	0.0622704	0.340168	0.0288772	-0.178579	0.173851	0.558147	-0.472444	-0.0295187	-0.205622	-0.22492	-0.129596	-0.0631913	-0.0169044	-0.0759615	0.0925249	0.0354369	-0.65228	0.45397	0.21093	-0.0101963	-0.380138	0.269115	0.0751751	-0.142168	-0.0593368	-0.00844862	-0.0643673	0.114277	0.147867	0.0296221	0.133919	0.0570209
401	George Calin (Enrique Fuentes-Mattei)	13_George_Calin__Enrique_Fuentes-Mattei			sample	George_Calin__Enrique_Fuentes-Mattei_2	21% Quiz 1nM ex1	human cell line	-0.0350448	0.133427	0.0799274	-0.153535	-0.202014	0.16396	-0.14524	0.0744768	-0.13614	0.197568	0.188712	0.101859	-0.206843	0.277229	0.543095	-0.150435	0.0968694	-0.19134	-0.543919	-0.19815	0.0682024	0.115004	-0.0918477	-0.0977161	-0.305916	0.251179	0.00857909	-0.0382211	-0.0129047	-0.587292	0.102707	0.0611451	0.0548825	-0.00238591	-0.316181	0.214887	-0.0106222	0.0148698	0.110665	0.226395	0.0336154
402	George Calin (Enrique Fuentes-Mattei)	13_George_Calin__Enrique_Fuentes-Mattei			sample	George_Calin__Enrique_Fuentes-Mattei_3	21% Cy 1uM ex1	human cell line	-0.155097	0.101347	0.102645	-0.124116	0.293536	-0.0380348	-0.17124	0.0299132	-0.17446	0.0253434	-0.0983958	-0.0323471	-0.320103	0.177747	0.151772	0.813124	0.0162577	-0.279562	-0.544804	-0.209589	0.114995	0.0827731	-0.0866402	-0.0170582	0.390508	0.454114	0.0512485	-0.125781	-0.0838166	-0.269314	-0.0103159	0.0178151	0.0560513	-0.0485253	-0.231908	0.255353	-0.0160144	-0.151513	-0.119105	0.0596215	-0.14779
425	George Calin (Enrique Fuentes-Mattei)	13_George_Calin__Enrique_Fuentes-Mattei			sample	George_Calin__Enrique_Fuentes-Mattei_5	1% untreated ex1	human cell line	-0.158008	-0.0112417	0.211312	0.19659	0.119337	0.0409012	0.278069	0.499106	-0.235748	0.00308694	-0.313849	-0.0301999	-0.298711	0.0826258	0.17322	0.171821	-0.0307875	-0.180134	-0.0858297	-0.139873	-0.0429851	-0.00859587	-0.189762	-0.100805	0.0453459	0.0364321	-0.0651021	0.0679767	-0.0866357	-0.155885	0.16184	-0.0224584	0.0857764	0.063618	-0.0593915	-0.0769342	0.0427928	0.104631	-0.0107959	0.0879208	-0.0932741
426	George Calin (Enrique Fuentes-Mattei)	13_George_Calin__Enrique_Fuentes-Mattei			sample	George_Calin__Enrique_Fuentes-Mattei_6	1% Quiz 1nM ex1	human cell line	-0.0258463	0.083999	0.0512823	-0.184985	-0.166906	0.00730677	-0.212111	0.0415115	-0.259079	0.0119324	0.154555	0.0478097	-0.137371	0.271127	0.386467	-0.0301843	-0.0457085	-0.100736	-0.548581	-0.200875	0.0160221	-0.0917307	-0.0644641	-0.0954321	-0.251099	0.330747	-0.0187136	-0.146698	0.00654961	-0.501902	-0.00633573	0.0625127	-0.106431	-0.0156905	-0.263	0.0597912	-0.0995113	-0.0618664	-0.0250898	0.146869	0.0362419
448	George Calin (Enrique Fuentes-Mattei)	13_George_Calin__Enrique_Fuentes-Mattei			sample	George_Calin__Enrique_Fuentes-Mattei_7	1% Cy 1uM ex1	human cell line	-0.0886393	0.179731	0.14759	-0.162677	0.261395	-0.0320478	-0.0805673	-0.0119683	-0.0381305	0.114344	-0.273203	-0.149094	-0.229886	0.133523	0.0908777	0.992479	0.0238399	-0.213167	-0.315921	-0.141866	0.00724858	0.171367	-0.0866833	-0.0419468	0.289664	0.47338	-0.00244132	-0.208694	-0.113097	-0.166743	-0.0259564	-0.0404973	0.040522	-0.0559767	-0.0866646	0.111991	-0.1222	-0.10235	-0.0696047	0.00359047	-0.103585
450	George Calin (Enrique Fuentes-Mattei)	13_George_Calin__Enrique_Fuentes-Mattei			sample	George_Calin__Enrique_Fuentes-Mattei_9	21% untreated ex2	human cell line	-0.0293718	-0.0795837	0.160176	0.540143	-0.0737854	0.143503	0.2562	0.391776	0.0164315	-0.0268399	0.328828	0.0373185	-0.0603327	0.159997	-0.0310821	-0.268038	-0.0293036	0.00562438	0.101895	-0.0107916	-0.171806	-0.185117	-0.084674	0.141294	0.0717469	-0.577726	0.515153	0.256516	0.0115039	0.0162901	0.234967	0.068746	-0.0442531	-0.0300932	0.182365	-0.0626056	0.121747	-0.0315901	-0.0882164	0.0864297	0.0956791
472	George Calin (Enrique Fuentes-Mattei)	13_George_Calin__Enrique_Fuentes-Mattei			sample	George_Calin__Enrique_Fuentes-Mattei_10	21% Quiz 1nM ex2	human cell line	0.0393333	0.17509	-0.101319	-0.0512515	0.0163491	0.0249713	-0.277785	-0.286904	0.0244831	0.0589138	0.268523	0.0774213	0.0663894	0.0377176	0.00304403	0.138975	0.0709025	0.0525507	-0.0322274	-0.0585485	-0.0644312	-0.000563561	0.00411234	-0.222809	-0.29446	0.174767	0.00882964	-0.0381173	-0.0417456	-0.0679153	-0.00937222	-0.0387998	-0.0695539	-0.0928007	-0.00228747	0.0728956	-0.0303217	0.0489706	0.0936018	0.0293084	0.074682
473	George Calin (Enrique Fuentes-Mattei)	13_George_Calin__Enrique_Fuentes-Mattei			sample	George_Calin__Enrique_Fuentes-Mattei_11	21% Cy 1uM ex2	human cell line	-0.110611	0.0131746	-0.061722	0.00324426	0.339374	-0.0169796	-0.254631	-0.34756	0.0199083	-0.050065	-0.0031492	-0.0105931	-0.0154103	0.0431822	-0.168292	0.947671	0.0360516	-0.0241914	-0.0184167	0.0856432	0.0210557	-0.0244343	-0.00414595	0.0120499	0.283491	0.408933	0.00177217	-0.0374483	-0.0200454	0.0168785	-0.00261938	-0.00919374	0.0241893	0.0079263	0.00333741	0.166065	0.00945605	-0.129227	0.0242909	-0.0711828	-0.059153
494	George Calin (Enrique Fuentes-Mattei)	13_George_Calin__Enrique_Fuentes-Mattei			sample	George_Calin__Enrique_Fuentes-Mattei_13	1% untreated ex2	human cell line	-0.040248	0.0704557	0.0838227	0.255369	0.0180226	0.0992619	0.185502	0.224923	0.0139085	0.0534438	-0.236935	-0.10297	-0.0250544	-0.0764995	0.117591	-0.234506	-0.111152	-0.00183984	0.163905	0.00412596	-0.101631	0.0253703	-0.0640927	0.0417524	0.0776253	-0.016238	0.144551	-0.0441826	-0.00621116	-0.442401	0.130253	0.000133883	0.0041902	-0.0919809	0.18855	-0.0749465	-0.0560827	0.188082	-0.142621	0.0276924	-0.0330515
495	George Calin (Enrique Fuentes-Mattei)	13_George_Calin__Enrique_Fuentes-Mattei			sample	George_Calin__Enrique_Fuentes-Mattei_14	1% Quiz 1nM ex2	human cell line	-0.0491207	0.0977974	-0.127551	-0.115788	0.0868426	-0.0281308	-0.503816	-0.252972	0.0910333	-0.142062	0.0858296	0.0869567	0.140432	-0.0403949	-0.0456439	-0.318282	0.028571	0.204738	0.117218	-0.0247516	-0.051439	-0.1774	0.0258354	-0.257807	-0.361147	0.254413	0.0357387	-0.0588039	-0.100024	0.000936974	-0.124469	-0.0137856	0.0163382	-0.0699491	0.0795748	0.00524937	-0.143744	0.0633853	0.155267	-0.0176669	0.161711
496	George Calin (Enrique Fuentes-Mattei)	13_George_Calin__Enrique_Fuentes-Mattei			sample	George_Calin__Enrique_Fuentes-Mattei_15	1% Cy 1uM ex2	human cell line	-0.0397953	0.0956069	-0.130733	-0.0918811	0.25182	-0.0930016	-0.347272	-0.314988	0.110102	-0.0705116	0.0249285	-0.00450401	-0.00953147	-0.0780316	-0.0657845	0.799099	-0.000145113	-0.00989002	-0.0511949	-0.0224623	0.0281655	0.00752285	-0.00959857	-0.0818402	0.257166	0.40112	-0.0341967	-0.134441	-0.045048	-0.0104579	-0.0944741	-0.0318901	0.0355201	-0.0623009	0.00449308	0.0962773	-0.042165	-0.0592619	0.0338834	-0.0964622	-0.0643221
498	George Calin (Enrique Fuentes-Mattei)	13_George_Calin__Enrique_Fuentes-Mattei			sample	George_Calin__Enrique_Fuentes-Mattei_17	21% untreated ex3	human cell line	0.0125965	-0.0392443	0.304534	0.171264	-0.667299	0.373976	0.474615	0.659933	-0.164058	0.128805	1.07101	0.219528	-0.100674	0.0904197	0.34933	-0.0848356	-0.0952051	-0.164008	-0.127526	-0.0946348	0.0156903	0.0608435	-0.00508418	0.0369843	0.00641922	-0.438498	0.262755	0.160855	-0.00310678	0.00695911	0.307177	0.0615199	-0.0895916	0.0343907	-0.0169681	-0.0318937	0.00662157	-0.0160716	0.0108953	0.177301	-0.0393528
520	George Calin (Enrique Fuentes-Mattei)	13_George_Calin__Enrique_Fuentes-Mattei			sample	George_Calin__Enrique_Fuentes-Mattei_18	21% Quiz 1nM ex3	human cell line	0.0585177	0.124702	-0.0861633	0.0382221	-0.128889	0.301804	0.075037	-0.0643931	-0.0554917	0.182842	0.376735	0.0930956	-0.0263163	0.184031	0.420339	-0.209504	-0.0345625	-0.0337149	-0.000157748	-0.0773495	-0.0206321	0.269183	0.0168107	-0.0690077	-0.163998	-0.126938	0.179317	0.0763337	-0.0262923	0.0361618	0.227679	0.0166275	-0.0812288	-0.0456295	-0.0488206	0.0497205	-0.0488187	0.0438236	0.0563567	0.0981237	0.0190565
521	George Calin (Enrique Fuentes-Mattei)	13_George_Calin__Enrique_Fuentes-Mattei			sample	George_Calin__Enrique_Fuentes-Mattei_19	21% Cy 1uM ex3	human cell line	-0.0556261	0.022784	-0.0193449	0.0258329	0.122369	0.204386	0.0419419	-0.0846091	-0.143247	0.142954	0.0704472	-0.00733248	-0.126147	0.163512	0.0433983	0.894747	0.0457134	-0.17316	-0.200852	-0.0716634	0.0137883	0.285949	-0.0204201	0.076917	0.329732	0.506827	0.0851048	0.124837	-0.053308	0.0982558	0.150791	0.0177473	0.0926051	0.043725	-0.0892722	0.132674	0.032676	-0.224429	3.39398e-05	0.00587182	-0.133136
544	George Calin (Enrique Fuentes-Mattei)	13_George_Calin__Enrique_Fuentes-Mattei			sample	George_Calin__Enrique_Fuentes-Mattei_21	1% untreated ex3	human cell line	-0.017232	-0.00966959	0.147932	0.00651046	0.120793	0.0748606	0.149444	0.128708	-0.181137	0.0718443	-0.270631	-0.0376122	-0.0282358	-0.151462	0.00524568	-0.117914	-0.124281	-0.167317	0.0525876	-0.0299637	-0.0584941	0.158707	-0.000561143	-0.20232	-0.00571655	0.102978	-0.0357717	-0.0687313	-0.0512546	0.111987	-0.0080935	0.0284403	-0.0389715	-0.0552139	0.0698982	0.0145095	-0.151506	0.185806	0.0587381	0.0793579	-0.133832
545	George Calin (Enrique Fuentes-Mattei)	13_George_Calin__Enrique_Fuentes-Mattei			sample	George_Calin__Enrique_Fuentes-Mattei_22	1% Quiz 1nM ex3	human cell line	-0.0966025	0.0246161	0.0680737	-0.0630432	0.080319	0.112485	-0.1735	-0.0179317	-0.157858	-0.0332085	0.131767	0.0872806	0.0446823	0.0682236	0.299405	0.0111981	0.0337464	0.0223507	-0.135741	-0.0423078	-0.147622	-0.0467808	-0.0530157	-0.242608	-0.328693	0.0925286	-0.183681	-0.0180753	-0.0349441	-0.0161689	0.0224277	0.0458291	-0.0375948	0.0757247	-0.0859607	0.0956222	-0.054001	0.226227	-0.0117245	0.107879	0.13322
546	George Calin (Enrique Fuentes-Mattei)	13_George_Calin__Enrique_Fuentes-Mattei			sample	George_Calin__Enrique_Fuentes-Mattei_23	1% Cy 1uM ex3	human cell line	-0.0462987	0.065147	0.0761451	-0.0979949	0.406975	-0.0580836	-0.184477	-0.255296	-0.0121828	-0.0325619	-0.152336	-0.0504115	-0.027766	-0.0434636	-0.137012	0.809434	0.0103838	-0.0461158	0.0756996	0.0509915	-0.102143	0.105181	0.0161396	-0.024775	0.0677073	0.377503	-0.139237	-0.0479591	-0.00571432	0.114776	-0.0812372	0.0281881	0.168073	0.0197742	0.00809608	0.128983	-0.0424919	0.0639354	-0.128102	-0.0447779	-0.0774307
[truncated: 261 more columns]

## Sheet: NormLog2_MedianCentered
								Antibody Name	14-3-3-beta	14-3-3-zeta	4E-BP1	4E-BP1_pS65	53BP1	A-Raf	ACC1	ACC_pS79	ADAR1	Akt	Akt_pS473	Akt_pT308	AMPK-a2_pS345	AMPKa	AMPKa_pT172	Annexin-I	Annexin-VII	AR	ARID1A	Atg3	Atg7	ATM	ATM_pS1981	ATR_pS428	Aurora-B	Axl	b-Actin	b-Catenin	b-Catenin_pT41_S45	B-Raf	B-Raf_pS445	B7-H4	Bad_pS112	Bak	BAP1	Bax	Bcl-xL	Bcl2	Beclin	Bid	Bim
								Antibody Origin	R	R	R	R	R	R	R	R	M	R	R	R	R	R	R	M	M	R	R	R	R	R	R	R	R	R	R	R	R	R	R	R	R	R	M	R	R	M	G	R	R
								Gene Name	YWHAB	YWHAZ	EIF4EBP1	EIF4EBP1	TP53BP1	ARAF	ACACA	ACACA	ADAR	AKT1	AKT1	AKT1	PRKAA2	PRKAA1	PRKAA1	ANXA1	ANXA7	AR	ARID1A	ATG3	ATG7	ATM	ATM	ATR	AIM1	AXL	ACTB	CTNNB1	CTNNB1	BRAF	BRAF	VTCN1	BAD	BAK1	BAP1	BAX	BCL2L1	BCL2	BECN1	BID	BCL2L11
								Validation Status	V	V	V	V	V	V	C	V	V	V	V	V	V	C	C	V	V	V	C	V	V	V	V	C	V	V	C	V	V	C	V	C	V	C	V	V	V	V	C	C	V
								Slide Id	GBL1105912	GBL1105913	GBL1105659	GBL1105660	GBL1105771	GBL1105824	GBL1105662	GBL1105661	GBL1105938	GBL1105792	GBL1105705	GBL1105811	GBL1105844	GBL1105663	GBL1105664	GBL1105699	GBL1105937	GBL1105752	GBL1105857	GBL1105864	GBL1105865	GBL1105846	GBL1105847	GBL1105888	GBL1105854	GBL1105836	GBL1106096	GBL1105668	GBL1105818	GBL1105901	GBL1105672	GBL1105883	GBL1105665	GBL1105666	GBL1105964	GBL1105667	GBL1105669	GBL1105952	GBL1106080	GBL1105670	GBL1105671
								Antibody Name in Heatmap	14-3-3-beta-R-V	14-3-3-zeta-R-V	4E-BP1-R-V	4E-BP1_pS65-R-V	53BP1-R-V	A-Raf-R-V	ACC1-R-C	ACC_pS79-R-V	ADAR1-M-V	Akt-R-V	Akt_pS473-R-V	Akt_pT308-R-V	AMPK-a2_pS345-R-V	AMPKa-R-C	AMPKa_pT172-R-C	Annexin-I-M-V	Annexin-VII-M-V	AR-R-V	ARID1A-R-C	Atg3-R-V	Atg7-R-V	ATM-R-V	ATM_pS1981-R-V	ATR_pS428-R-C	Aurora-B-R-V	Axl-R-V	b-Actin-R-C	b-Catenin-R-V	b-Catenin_pT41_S45-R-V	B-Raf-R-C	B-Raf_pS445-R-V	B7-H4-R-C	Bad_pS112-R-V	Bak-R-C	BAP1-M-V	Bax-R-V	Bcl-xL-R-V	Bcl2-M-V	Beclin-G-C	Bid-R-C	Bim-R-V
								Probabilities (QC Score)	0.964705	0.936076	0.966809	0.971632	0.976831	0.971028	0.957822	0.961832	0.954815	0.966332	0.955601	0.964728	0.93228	0.951468	0.963269	0.868557	0.946353	0.95913	0.962868	0.936483	0.945226	0.9625	0.891331	0.96244	0.947626	0.975537	0.915854	0.96602	0.963589	0.929994	0.97395	0.911204	0.95666	0.953484	0.942424	0.950694	0.968278	0.921987	0.949376	0.965694	0.953509
								Slide no.	1	2	3	4	5	6	7	8	9	10	11	12	13	14	15	16	17	18	19	20	21	22	23	24	25	26	27	28	29	30	31	32	33	34	35	36	37	38	39	40	41
Order	Sample Source	Category_1	Category_2	Category_3	Sample	Sample Name	Sample description	Sample Type	14-3-3-beta-R-V	14-3-3-zeta-R-V	4E-BP1-R-V	4E-BP1_pS65-R-V	53BP1-R-V	A-Raf-R-V	ACC1-R-C	ACC_pS79-R-V	ADAR1-M-V	Akt-R-V	Akt_pS473-R-V	Akt_pT308-R-V	AMPK-a2_pS345-R-V	AMPKa-R-C	AMPKa_pT172-R-C	Annexin-I-M-V	Annexin-VII-M-V	AR-R-V	ARID1A-R-C	Atg3-R-V	Atg7-R-V	ATM-R-V	ATM_pS1981-R-V	ATR_pS428-R-C	Aurora-B-R-V	Axl-R-V	b-Actin-R-C	b-Catenin-R-V	b-Catenin_pT41_S45-R-V	B-Raf-R-C	B-Raf_pS445-R-V	B7-H4-R-C	Bad_pS112-R-V	Bak-R-C	BAP1-M-V	Bax-R-V	Bcl-xL-R-V	Bcl2-M-V	Beclin-G-C	Bid-R-C	Bim-R-V
									Median-Centered	Median-Centered	Median-Centered	Median-Centered	Median-Centered	Median-Centered	Median-Centered	Median-Centered	Median-Centered	Median-Centered	Median-Centered	Median-Centered	Median-Centered	Median-Centered	Median-Centered	Median-Centered	Median-Centered	Median-Centered	Median-Centered	Median-Centered	Median-Centered	Median-Centered	Median-Centered	Median-Centered	Median-Centered	Median-Centered	Median-Centered	Median-Centered	Median-Centered	Median-Centered	Median-Centered	Median-Centered	Median-Centered	Median-Centered	Median-Centered	Median-Centered	Median-Centered	Median-Centered	Median-Centered	Median-Centered	Median-Centered
400	George Calin (Enrique Fuentes-Mattei)	13_George_Calin__Enrique_Fuentes-Mattei			sample	George_Calin__Enrique_Fuentes-Mattei_1	21% untreated ex1	human cell line	-0.00505525	0.0354659	0.167067	0.416027	-0.349195	0.101883	0.737868	0.685774	-0.129567	0.0547608	0.29248	0.0378399	-0.127596	0.113457	0.491009	-0.551832	-0.0346381	-0.178801	-0.215633	-0.0877265	-0.0167147	-0.0203841	-0.0222856	0.122303	0.0350856	-0.811798	0.448794	0.239563	0.0325418	-0.386086	0.259211	0.0797051	-0.180189	-0.0261794	-0.0123639	-0.0964823	0.142875	0.118521	0.0408823	0.105418	0.0418418
401	George Calin (Enrique Fuentes-Mattei)	13_George_Calin__Enrique_Fuentes-Mattei			sample	George_Calin__Enrique_Fuentes-Mattei_2	21% Quiz 1nM ex1	human cell line	0.0173286	0.109727	0.0202494	-0.158412	-0.305103	0.131024	-0.0323366	0.0164826	-0.096845	0.190058	0.141024	0.110822	-0.15586	0.216835	0.475957	-0.229823	0.0917501	-0.164519	-0.534632	-0.15628	0.114679	0.111524	-0.0381718	-0.0679381	-0.306268	0.0916614	0.00340346	-0.00958832	0.0298335	-0.59324	0.092803	0.0656751	0.0168614	0.0307715	-0.320096	0.182772	0.0179761	-0.0144769	0.121926	0.197894	0.0184364
402	George Calin (Enrique Fuentes-Mattei)	13_George_Calin__Enrique_Fuentes-Mattei			sample	George_Calin__Enrique_Fuentes-Mattei_3	21% Cy 1uM ex1	human cell line	-0.102723	0.0776465	0.0429673	-0.128993	0.190447	-0.0709711	-0.0583362	-0.028081	-0.135165	0.0178337	-0.146084	-0.0233843	-0.26912	0.117353	0.0846343	0.733736	0.0111383	-0.252741	-0.535517	-0.167719	0.161472	0.0792934	-0.0329644	0.0127198	0.390157	0.294596	0.0460729	-0.0971483	-0.0410785	-0.275262	-0.0202201	0.0223451	0.0180302	-0.0153679	-0.235824	0.223238	0.0125839	-0.180859	-0.107845	0.0311211	-0.162969
425	George Calin (Enrique Fuentes-Mattei)	13_George_Calin__Enrique_Fuentes-Mattei			sample	George_Calin__Enrique_Fuentes-Mattei_5	1% untreated ex1	human cell line	-0.105635	-0.0349418	0.151634	0.191713	0.0162471	0.00796493	0.390973	0.441112	-0.196452	-0.00442275	-0.361537	-0.0212371	-0.247729	0.0222314	0.106082	0.0924325	-0.0359068	-0.153313	-0.0765425	-0.0980032	0.00349152	-0.0120755	-0.136086	-0.0710274	0.0449945	-0.123086	-0.0702778	0.0966095	-0.0438976	-0.161833	0.151936	-0.0179284	0.0477554	0.0967755	-0.0633067	-0.109049	0.0713911	0.0752844	0.000464268	0.0594204	-0.108453
426	George Calin (Enrique Fuentes-Mattei)	13_George_Calin__Enrique_Fuentes-Mattei			sample	George_Calin__Enrique_Fuentes-Mattei_6	1% Quiz 1nM ex1	human cell line	0.0265271	0.060299	-0.00839571	-0.189863	-0.269996	-0.0256295	-0.0992075	-0.0164826	-0.219784	0.00442275	0.106867	0.0567725	-0.086388	0.210732	0.319329	-0.109572	-0.0508279	-0.0739149	-0.539294	-0.159005	0.0624987	-0.0952103	-0.0107882	-0.0656542	-0.25145	0.171229	-0.0238892	-0.118065	0.0492878	-0.50785	-0.0162399	0.0670426	-0.144452	0.0174669	-0.266915	0.0276762	-0.070913	-0.0912131	-0.0138296	0.118369	0.0210628
448	George Calin (Enrique Fuentes-Mattei)	13_George_Calin__Enrique_Fuentes-Mattei			sample	George_Calin__Enrique_Fuentes-Mattei_7	1% Cy 1uM ex1	human cell line	-0.0362659	0.156031	0.087912	-0.167555	0.158305	-0.0649841	0.0323366	-0.0699625	0.00116482	0.106834	-0.320891	-0.140131	-0.178903	0.0731284	0.0237397	0.913091	0.0187205	-0.186346	-0.306634	-0.0999962	0.0537252	0.167887	-0.0330074	-0.0121688	0.289313	0.313862	-0.00761696	-0.180061	-0.0703586	-0.172691	-0.0358606	-0.0359674	0.00250094	-0.0228193	-0.0905798	0.0798755	-0.0936019	-0.131697	-0.0583445	-0.0249099	-0.118764
450	George Calin (Enrique Fuentes-Mattei)	13_George_Calin__Enrique_Fuentes-Mattei			sample	George_Calin__Enrique_Fuentes-Mattei_9	21% untreated ex2	human cell line	0.0230016	-0.103284	0.100498	0.535266	-0.176875	0.110567	0.369104	0.333782	0.0557268	-0.0343496	0.28114	0.0462812	-0.00935002	0.0996022	-0.09822	-0.347426	-0.0344229	0.0324452	0.111182	0.0310783	-0.12533	-0.188596	-0.0309981	0.171072	0.0713956	-0.737244	0.509977	0.285149	0.054242	0.0103421	0.225063	0.073276	-0.0822742	0.00306425	0.17845	-0.0947207	0.150345	-0.0609368	-0.0769562	0.0579293	0.0805001
472	George Calin (Enrique Fuentes-Mattei)	13_George_Calin__Enrique_Fuentes-Mattei			sample	George_Calin__Enrique_Fuentes-Mattei_10	21% Quiz 1nM ex2	human cell line	0.0917067	0.15139	-0.160997	-0.0561289	-0.0867407	-0.00796493	-0.164881	-0.344899	0.0637784	0.0514041	0.220835	0.0863841	0.117372	-0.0226769	-0.0640939	0.0595872	0.0657831	0.0793714	-0.0229402	-0.0166786	-0.0179545	-0.0040432	0.0577882	-0.193031	-0.294811	0.0152487	0.003654	-0.00948453	0.00099254	-0.0738633	-0.0192764	-0.0342698	-0.107575	-0.0596432	-0.00620272	0.0407805	-0.00172343	0.0196239	0.104862	0.000807989	0.059503
473	George Calin (Enrique Fuentes-Mattei)	13_George_Calin__Enrique_Fuentes-Mattei			sample	George_Calin__Enrique_Fuentes-Mattei_11	21% Cy 1uM ex2	human cell line	-0.0582381	-0.0105255	-0.1214	-0.0016331	0.236285	-0.0499158	-0.141727	-0.405554	0.0592035	-0.0575747	-0.050837	-0.0016303	0.0355724	-0.0172122	-0.23543	0.868283	0.0309322	0.00262933	-0.00912947	0.127513	0.0675323	-0.027914	0.0495299	0.0418279	0.28314	0.249415	-0.00340346	-0.00881549	0.0226928	0.0109304	-0.0125236	-0.00466381	-0.0138318	0.0410837	-0.000577837	0.13395	0.0380543	-0.158573	0.0355511	-0.0996831	-0.0743321
494	George Calin (Enrique Fuentes-Mattei)	13_George_Calin__Enrique_Fuentes-Mattei			sample	George_Calin__Enrique_Fuentes-Mattei_13	1% untreated ex2	human cell line	0.0121254	0.0467556	0.0241447	0.250492	-0.0850671	0.0663256	0.298405	0.166929	0.0532038	0.0459341	-0.284622	-0.0940076	0.0259283	-0.136894	0.0504526	-0.313894	-0.116271	0.0249809	0.173193	0.0459959	-0.0551546	0.0218907	-0.0104169	0.0715303	0.077274	-0.175756	0.139376	-0.0155498	0.036527	-0.448349	0.120349	0.00466381	-0.0338309	-0.0588235	0.184635	-0.107062	-0.0274844	0.158735	-0.131361	-0.000807989	-0.0482306
495	George Calin (Enrique Fuentes-Mattei)	13_George_Calin__Enrique_Fuentes-Mattei			sample	George_Calin__Enrique_Fuentes-Mattei_14	1% Quiz 1nM ex2	human cell line	0.00325269	0.0740973	-0.187229	-0.120665	-0.0162471	-0.0610671	-0.390912	-0.310966	0.130329	-0.149571	0.0381418	0.0959194	0.191415	-0.100789	-0.112782	-0.39767	0.0234517	0.231558	0.126505	0.0171184	-0.00496234	-0.18088	0.0795113	-0.228029	-0.361499	0.0948952	0.0305631	-0.0301711	-0.0572855	-0.00501106	-0.134373	-0.0092557	-0.0216829	-0.0367917	0.0756596	-0.0268657	-0.115145	0.0340386	0.166527	-0.0461673	0.146532
496	George Calin (Enrique Fuentes-Mattei)	13_George_Calin__Enrique_Fuentes-Mattei			sample	George_Calin__Enrique_Fuentes-Mattei_15	1% Cy 1uM ex2	human cell line	0.0125781	0.0719068	-0.190411	-0.0967584	0.14873	-0.125938	-0.234368	-0.372982	0.149397	-0.0780213	-0.0227594	0.00445877	0.0414512	-0.138426	-0.132922	0.719711	-0.00526446	0.0169308	-0.0419077	0.0194077	0.0746422	0.0040432	0.0440773	-0.0520622	0.256815	0.241602	-0.0393723	-0.105808	-0.00230984	-0.0164059	-0.104378	-0.0273602	-0.00250094	-0.0291434	0.000577837	0.0641623	-0.0135667	-0.0886086	0.0451436	-0.124963	-0.0795012
498	George Calin (Enrique Fuentes-Mattei)	13_George_Calin__Enrique_Fuentes-Mattei			sample	George_Calin__Enrique_Fuentes-Mattei_17	21% untreated ex3	human cell line	0.0649699	-0.0629443	0.244856	0.166387	-0.770389	0.34104	0.587519	0.601939	-0.124763	0.121296	1.02332	0.22849	-0.0496913	0.0300253	0.282192	-0.164224	-0.100324	-0.137187	-0.118238	-0.0527649	0.0621669	0.0573639	0.0485917	0.0667622	0.00606788	-0.598016	0.25758	0.189488	0.0396314	0.00101108	0.297273	0.0660498	-0.127613	0.0675481	-0.0208833	-0.0640087	0.0352199	-0.0454184	0.0221555	0.1488	-0.0545318
520	George Calin (Enrique Fuentes-Mattei)	13_George_Calin__Enrique_Fuentes-Mattei			sample	George_Calin__Enrique_Fuentes-Mattei_18	21% Quiz 1nM ex3	human cell line	0.110891	0.101002	-0.145841	0.0333447	-0.231979	0.268868	0.187941	-0.122387	-0.0161964	0.175333	0.329047	0.102058	0.0246664	0.123637	0.353201	-0.288892	-0.0396819	-0.00689414	0.00912947	-0.0354796	0.0258446	0.265704	0.0704866	-0.0392298	-0.164349	-0.286456	0.174141	0.104967	0.0164458	0.0302138	0.217774	0.0211575	-0.11925	-0.012472	-0.0527359	0.0176055	-0.0202204	0.0144769	0.0676169	0.0696233	0.00387744
521	George Calin (Enrique Fuentes-Mattei)	13_George_Calin__Enrique_Fuentes-Mattei			sample	George_Calin__Enrique_Fuentes-Mattei_19	21% Cy 1uM ex3	human cell line	-0.00325269	-0.000916043	-0.0790229	0.0209555	0.0192793	0.171449	0.154846	-0.142603	-0.103952	0.135444	0.0227594	0.0016303	-0.0751645	0.103118	-0.0237397	0.815359	0.0405941	-0.146339	-0.191565	-0.0297935	0.060265	0.282469	0.0332557	0.106695	0.329381	0.347309	0.0799292	0.15347	-0.0105699	0.0923078	0.140887	0.0222773	0.054584	0.0768825	-0.0931875	0.100559	0.0612743	-0.253776	0.0112941	-0.0226285	-0.148315
544	George Calin (Enrique Fuentes-Mattei)	13_George_Calin__Enrique_Fuentes-Mattei			sample	George_Calin__Enrique_Fuentes-Mattei_21	1% untreated ex3	human cell line	0.0351414	-0.0333697	0.0882543	0.0016331	0.0177036	0.0419244	0.262348	0.0707134	-0.141841	0.0643346	-0.318319	-0.0286494	0.0227469	-0.211857	-0.0618923	-0.197302	-0.1294	-0.140496	0.0618748	0.0119062	-0.0120174	0.155227	0.0531147	-0.172542	-0.00606788	-0.0565397	-0.0409473	-0.0400985	-0.00851641	0.106039	-0.0179977	0.0329702	-0.0769926	-0.0220564	0.0659829	-0.0176055	-0.122908	0.15646	0.0699983	0.0508576	-0.149011
545	George Calin (Enrique Fuentes-Mattei)	13_George_Calin__Enrique_Fuentes-Mattei			sample	George_Calin__Enrique_Fuentes-Mattei_22	1% Quiz 1nM ex3	human cell line	-0.0442291	0.000916043	0.00839571	-0.0679205	-0.0227707	0.0795484	-0.0605966	-0.0759259	-0.118562	-0.0407182	0.0840788	0.0962433	0.095665	0.00782917	0.232267	-0.0681899	0.028627	0.0491715	-0.126454	-0.000437816	-0.101145	-0.0502604	0.000660181	-0.21283	-0.329045	-0.0669893	-0.188856	0.0105575	0.00779405	-0.0221169	0.0125236	0.050359	-0.0756158	0.108882	-0.089876	0.0635072	-0.0254027	0.19688	-0.000464268	0.0793784	0.118041
546	George Calin (Enrique Fuentes-Mattei)	13_George_Calin__Enrique_Fuentes-Mattei			sample	George_Calin__Enrique_Fuentes-Mattei_23	1% Cy 1uM ex3	human cell line	0.00607473	0.0414469	0.0164671	-0.102872	0.303885	-0.0910199	-0.0715733	-0.31329	0.0271125	-0.0400716	-0.200024	-0.0414488	0.0232167	-0.103858	-0.20415	0.730046	0.00526446	-0.0192951	0.0849868	0.0928615	-0.0556668	0.101701	0.0698154	0.00500294	0.0673559	0.217985	-0.144413	-0.0193263	0.0370238	0.108828	-0.0911414	0.032718	0.130052	0.0529316	0.00418083	0.0968683	-0.0138936	0.0345887	-0.116842	-0.0732783	-0.0926098
[truncated: 261 more columns]
